# Supplementary material for: Systemic infection facilitates transmission of Pseudomonas aeruginosa in mice
Source: Nat Commun. 2020 Jan 28;11:543. doi: 10.1038/s41467-020-14363-4 (PMC6987207; doi:10.1038/s41467-020-14363-4)
Supplement: Supplementary file 2 — Source Data [file 41467_2020_14363_MOESM2_ESM.xlsx]

## Sheet: Figure_1
Source Data File
Figure 1 j	CFU/gram	M1	M2	M3	M4	M5
	input	40000000	40000000	40000000	40000000	40000000
	lung	2270	2740	7130	2570	0
	liver	57400	20900	23200	13000	23300
	gb	0	1320	0	2550	0
	stom.	0	0	0	0	0
	sm. int.	0	0	0	0	0
	cecum	0	0	0	0	0
	colon	0	0	0	0	0
	feces	0	0	0	0	0
Figure 1 k	CFU/gram	M1	M2	M3	M4	M5
	input	40000000	40000000	40000000	40000000	40000000
	lung	674	251000	1610	13700	7900
	liver	112000	97600	357000	26300	6460
	gb	217000000	360000000	794000000	69400000	63300000
	stom.	1120	33500	3380	0	386
	sm. int.	812000	1010000	451000	273000	46600
	cecum	57700	660000	99100	21400	11500
	colon	0	182000	27400	9570	344
	feces	321000	29600	14500	83300	10100
Figure 1 l	CFU/gram	M1	M2	M3	M4	M5	M6	M7	M8	M9
	input	44400000	44400000	44400000	112000000	112000000	112000000	48000000	48000000	48000000
	lung	0	15000	50000	28000	0	12000	27000	36000	13000
	liver	525000	278000	780000	36000	1237000	1695000	77000	240000	345000
	gb	240196000	69565000	29907000	4689655000	6051282000	8775510000	7111111000	5419355000	5034014000
	stom.	1090	27000	124000	0	66000	96000	134000	111000	150000
	sm. int.	17894000	32278000	3149000	13190000	30204000	48554000	19899000	15209000	16200000
	cecum	8961000	22198000	14041000	8429000	11151000	20699000	57447000	7167000	45521000
	colon	3822000	26667000	9427000	3636000	5412000	28205000	34541000	37000	37708000
	feces	5556000	80808000	27119000	571000	60377000	36879000	1127000	118000	121000
Figure 1 n	CFU/g	M1	M2	M3	M4	M5	M6	M7	M8
	input	44400000	44400000	44400000	34800000	34800000	34800000	34800000	34800000
	lung	1653514000	2269044000	20999000	189959000	40025000	107008000	1069855000	21698000
	liver	527000	559000	168000	309000	232000	60000	5483000	62000
	gb	5088000	1400000	736000	4712000	3582000	2010000	17284000	2581000
	feces	643777000	369863000	3940887000	546154000	41875000	643000	136364000	137374000

## Sheet: Figure_2a,b,e_SupplFig_4d_5
Barcode	in1.txt	in10.txt	in11.txt	in12.txt	in13.txt	in14.txt	in15.txt	in16.txt	in17.txt	in18.txt	in19.txt	in2.txt	in20.txt	in21.txt	in22.txt	in23.txt	in24.txt	in25.txt	in26.txt	in27.txt	in28.txt	in29.txt	in3.txt	in30.txt	in4.txt	in5.txt	in6.txt	in7.txt	in8.txt	in9.txt	m1cm.txt	m1co.txt	m1fe.txt	m1gb.txt	m1in.txt	m1lg.txt	m1lv.txt	m1sp.txt	m1st.txt	m2cm.txt	m2co.txt	m2fe.txt	m2gb.txt	m2in.txt	m2lg.txt	m2lv.txt	m2sp.txt	m2st.txt	m3cm.txt
CAATCGGGGATAGCAGACACCCTACGCTTA	6	7	13	8	2	8	5	6	1	7	9	6	7	6	3	3	5	10	1	8	5	5	13	15	5	3	5	5	7	6	0	0	0	0	0	0	0	0	0	0	0	0	0	0	0	0	0	0	0
ACGCTTCTTCGACATGTAACGACACTTACG	696	443	340	407	599	467	466	409	406	427	644	573	594	456	572	474	566	841	837	688	807	1077	427	847	582	574	615	477	538	374	1	0	3	0	3	589	150	381	0	0	0	0	2	3	3	152	155	0	2
GCCACCTGAACCTAAGACTCGTGTAACTTT	176	94	109	129	160	127	186	116	130	124	188	165	181	90	134	131	138	209	233	192	175	262	103	243	80	120	173	112	104	76	0	0	0	0	0	0	57	1	0	0	0	0	0	0	0	1	400	0	0
GTTCCCCGCTCTTCGCATAGTGCAGCACGC	8	10	1	6	3	7	8	6	4	8	8	9	13	6	12	9	10	38	10	19	14	17	4	16	15	3	7	8	9	2	0	0	0	0	0	0	0	0	0	0	0	0	0	0	0	0	0	0	0
TTCGTGAATTAAATGAGCACGCCTTGTAAC	534	297	232	265	363	253	231	244	314	209	352	331	322	229	328	275	304	562	536	370	445	561	285	517	363	234	328	269	325	240	0	0	0	0	0	0	10	0	0	1	1	0	0	0	2	5	679	0	0
TAACCGAACTTAAGTAGTAGTGCAGATCCC	679	353	336	382	421	420	344	396	416	355	527	406	441	359	460	389	396	665	641	526	667	856	391	792	409	409	468	389	348	272	0	0	0	0	0	0	168	0	0	0	0	0	0	0	0	13	201	0	1
GCTACTAATCCTGCAGATTTCGATTACCGC	48	12	24	9	22	24	18	14	23	19	33	11	16	15	28	18	33	35	23	35	48	61	34	45	21	13	24	17	25	14	0	0	0	0	0	0	0	0	0	0	0	0	0	0	0	1	0	0	0
GTCATAAACTGGAAATAACGGACAATCAGA	26	6	6	14	11	16	11	12	12	11	15	32	12	19	13	20	35	30	34	28	21	30	15	13	7	15	29	23	20	10	0	0	0	0	0	0	0	0	0	0	0	0	0	0	0	0	0	0	0
CCCTAGCCACCACGGTAACTCACGTGCCAA	2	7	9	11	15	7	5	11	11	8	14	11	6	17	13	7	9	32	13	9	18	25	9	18	6	9	18	11	18	9	0	0	0	0	0	0	0	0	0	0	0	0	0	0	0	0	0	0	0
TAGGTACGGTACATAATGATGATGAAGGCC	19	12	14	19	24	16	14	13	24	6	8	8	17	18	9	16	25	17	21	20	21	32	19	23	14	23	21	11	11	10	0	0	0	0	0	0	0	0	0	0	0	0	0	0	0	0	0	0	0
AGCTTAAAGATCGTATCGACAGAGTCAAAC	20	13	9	10	2	15	5	15	4	11	13	10	13	25	17	8	11	13	24	13	21	17	12	26	4	11	16	10	6	17	0	0	0	0	0	0	0	0	0	0	0	0	0	0	0	0	0	0	0
CAATTACGCCGCCTTATTTGTTTACTCTAA	71	37	30	32	56	58	42	29	37	39	66	46	42	32	42	40	46	54	57	52	45	86	55	89	60	31	45	41	35	31	0	0	0	0	0	0	21	0	0	0	0	0	0	0	0	2	0	0	0
GAAAGACTGTGACTAGACTTACCCGTAGCC	1519	902	720	911	1255	980	935	881	938	868	1308	1261	1272	852	1187	1065	1064	1724	1732	1467	1748	2250	838	1843	1172	992	1175	981	1098	745	1	0	2	0	4	1576	731	986	0	142	80	3	33	25	4850	808	663	1	2
ATGACCATATGCTGATTGCACCCTACCGGT	16	9	11	6	4	10	8	12	16	13	17	5	17	18	25	7	10	22	18	19	22	18	15	22	18	21	10	10	13	11	0	0	0	0	0	0	0	0	0	0	1	0	0	0	0	0	0	0	0
CCCGGTCCCTTAACTTCAACTCTTATTCAC	21	14	14	12	10	24	17	13	11	13	27	6	8	13	19	15	12	21	19	26	27	21	7	28	16	20	31	8	13	6	0	0	0	0	0	0	0	0	0	0	0	0	0	0	0	0	0	0	0
AGAATGAGCTCTGCACCCCTCCACTGTGTC	23	9	7	19	21	5	14	8	10	11	12	18	19	2	12	8	16	23	23	10	21	16	30	21	25	4	11	16	7	6	0	0	0	0	0	0	0	0	0	0	0	0	0	0	0	0	0	0	0
GGCTCTCAGAGAATATTTGTCCGTTTTGGG	20	15	5	14	21	19	19	13	7	8	17	20	11	14	14	20	6	11	25	19	17	36	4	21	12	18	14	12	9	8	0	0	0	0	0	0	0	0	0	0	0	0	0	0	0	0	0	0	0
GTGACTTAACCTAAAACCTAACAACTTAGT	65	25	13	20	30	25	30	20	18	26	44	23	36	38	30	30	27	46	38	35	40	66	28	40	43	48	33	23	30	20	0	0	0	0	2	0	0	0	0	0	3	1	0	0	2	0	0	0	1
TCCGCGTAGGTCACAACCGCGGCGACCGCC	418	221	198	253	295	235	256	243	289	205	354	339	290	276	416	300	239	438	452	383	384	560	239	386	345	289	373	270	260	236	0	0	0	0	0	0	17	0	0	0	0	2	0	1	0	36	247	0	3
TTGAGTAACAAAAAGCGAGAAAATTAACGA	6133	3749	3202	3633	4607	3850	3672	3565	3899	3407	4828	4491	4509	3487	4606	3956	4022	6502	6993	5499	6327	8323	3493	7361	4417	4096	4633	3843	3835	2960	1248	897	527	7	284	1106	4983	3761	6	5	18	10	6	4	4685	426	3198	7	12
AGCAGACCATGTTGATCCACAAAAACTGAT	51	25	14	9	27	16	22	16	8	17	35	17	22	34	36	15	25	26	50	30	42	46	23	46	6	27	29	21	21	9	0	0	0	0	0	0	0	0	0	0	0	0	0	0	0	0	0	0	0
CCACTACACATTATTACTCCTATTTCTCAA	551	293	282	311	428	353	339	365	330	370	438	439	385	271	387	358	352	641	564	475	494	708	268	663	379	303	429	401	298	288	1	0	0	0	0	1	130	0	2	0	0	0	0	1	0	42	2134	0	1
TAATAGCGCTATAAAACATACTCCCGCACT	2212	1239	1231	1229	1761	1430	1463	1322	1411	1194	1865	1721	1589	1262	1685	1472	1396	2225	2329	1968	2183	2996	1245	2525	1662	1382	1810	1276	1432	1026	2556	7168	3870	1184	1171	1741	755	8	0	5	6	27	0	3	4225	124	2040	5	13
TTACCCCTCGCCGCAACCAATGGGGGCAAC	133	57	52	63	69	85	71	68	97	63	109	78	82	99	96	73	87	101	124	110	116	168	60	157	62	134	108	78	86	41	0	0	0	0	0	0	6	0	0	0	0	0	0	0	0	14	269	0	0
CACCAACCACACTGAGATATACCACTACGT	8	14	14	10	10	9	7	21	19	21	16	35	14	9	6	19	14	9	14	13	19	39	13	24	25	23	3	17	6	12	0	0	0	0	0	0	0	0	0	0	0	0	0	0	0	0	0	0	0
CCCATGTATCCTTAAAAATCCCCAGACGGA	47	27	41	34	100	61	42	43	50	32	52	46	50	42	49	36	58	63	74	59	76	133	27	105	37	50	54	37	51	28	0	0	0	0	0	0	9	0	0	0	0	0	0	0	0	0	0	0	0
AGCAGTACCAAAACGCGCCTCCCCGAATTC	2679	1470	1424	1422	1923	1757	1539	1490	1579	1487	2205	2041	2030	1503	1996	1733	1686	2853	2846	2292	2530	3461	1523	3035	1892	1774	1945	1633	1624	1423	27	1	1	0	7	3200	805	7	0	0	1	0	0	1	3057	393	596	2	510
CCCGGATTAAGGACTTTTCCCCTTCACTCT	15	17	8	2	8	11	96	4	5	10	9	6	16	7	4	15	3	15	12	12	8	15	4	19	8	11	12	11	6	6	0	0	0	1	0	0	0	0	0	0	0	0	0	0	0	0	0	0	0
CAGGTATACACATTCAATTGGAACTTTAAA	3260	1870	1696	1838	2195	1940	1826	1692	2000	1657	2481	2227	2359	1738	2135	1973	2007	2979	3445	2759	3305	4042	1845	3460	2245	2077	2329	1925	1940	1478	4	0	4	2	5	1741	1083	627	1	0	5	3	3	3	2781	183	2180	0	46807
TGCGAACGAGAGCAATCAGGCTACGATAAA	4763	2978	2525	2663	3702	3149	2855	2680	2911	2636	4142	3672	3584	2626	3847	3108	3042	4914	5351	4278	4875	6322	2852	5567	3245	3034	3768	2946	3052	2387	10	6	9	9	18	1460	2644	5611	0	6474	5589	8	10195	9169	1343	10490	5993	6	1
CACGGTTCCTGTTTCGCACAGATCGAGTCG	93	42	60	54	82	69	77	69	83	68	98	99	67	61	101	81	81	100	111	98	95	174	64	107	65	55	96	91	80	49	0	0	0	0	2	0	48	1514	0	1	2	0	0	0	0	19	340	0	0
GGATTGCTCAAGCCGGAATAGGCACAGTCC	373	212	159	175	251	165	188	167	202	181	245	269	224	146	271	197	173	320	355	290	331	455	122	334	278	206	256	173	189	186	0	1	0	1	1	0	202	0	0	0	0	0	0	0	0	21	0	0	0
CTCCGCCCCAGAAACCGGAGACTCCTCTAT	100	39	37	56	69	75	92	41	67	51	82	78	97	62	82	75	81	152	111	86	101	120	71	146	75	76	71	53	69	79	0	0	0	0	0	0	0	0	0	0	0	0	0	0	0	15	0	0	0
ACACAATCGCATTACTTACAATCCCTCTTA	31	17	6	8	15	19	17	13	7	7	13	6	11	9	11	14	18	7	13	13	20	21	1	24	17	7	6	13	15	7	0	0	0	0	0	0	0	0	0	0	0	0	0	0	0	0	0	0	0
GTTCTCAGCATTGTTTAATAGTAAACGACA	541	279	255	300	374	277	254	296	263	221	351	412	305	304	395	290	305	564	531	448	501	625	285	599	275	328	408	299	300	228	0	1	0	0	2	0	0	0	0	0	0	0	1	0	0	11	212	0	0
TCTAGCAATAATGGGAATGAAAATGGGCTC	966	521	477	503	757	555	468	485	599	616	751	796	675	515	743	604	613	980	998	879	866	1277	518	1143	642	644	818	527	559	396	1	0	0	0	2	1348	356	3	1	0	0	0	1	2	0	123	838	0	0
ACGTAAGGTCAAAAAGTAAAACAGATGACC	24	5	12	5	2	2	6	23	6	7	11	15	11	15	27	8	14	35	27	16	9	37	19	9	16	15	8	13	12	8	0	0	0	0	0	0	0	0	0	0	0	0	0	0	0	0	0	0	0
ACGATTAAGCCAAGTGGATTTGAACACAC	1313	736	665	755	991	774	790	686	813	709	1116	1029	886	795	999	819	857	1363	1445	1329	1405	1802	773	1591	880	860	1097	770	808	672	18	24	23	9	21	24	952	1038	15	37599	41971	28	50439	48478	5431	51169	1412	3429	1
TCAGGCGCCGAAAATAGTATGAGTACTA	26	18	19	16	20	15	8	13	17	19	22	26	17	15	15	10	19	32	27	16	26	26	8	34	19	17	23	10	17	8	0	0	0	0	0	0	0	0	0	0	0	0	0	0	0	0	323	0	0
CCATTTAACATGAGTTTCTTCCTATGCAGT	172	152	113	113	157	105	100	117	132	105	156	174	152	136	176	165	138	183	240	175	201	285	147	204	155	100	179	130	146	98	0	1	1	0	1	0	0	0	0	0	0	0	0	0	0	0	0	0	0
TCCACACCCCACCCTCCTTTAAACACCGTT	8	4	4	6	8	9	3	5	8	3	5	9	2	8	10	5	4	5	9	4	2	8	1	11	12	11	5	6	9	4	0	0	0	0	0	0	0	0	0	0	0	0	0	0	0	3	167	0	0
TTCACTAAACCTCCTAAATTCGCCTTTCAT	120	105	73	75	127	94	79	90	97	69	122	92	111	99	113	117	70	131	143	118	148	196	75	144	124	69	115	108	76	78	0	0	0	0	0	0	2	0	1	0	1	0	0	0	0	3	1	0	0
TCCGTCATGAACTTAATAATTGATAGTTCG	245	217	149	166	231	169	182	156	210	178	216	174	175	178	183	161	165	296	295	196	272	336	149	362	205	223	191	153	174	158	0	0	0	0	0	0	0	1	0	0	2	0	0	0	0	8	0	0	0
TGTAATAGATTTTCTTCGAAAAGTGAAAAC	59	31	25	36	46	45	61	46	32	49	58	65	48	44	46	53	46	79	64	77	79	110	32	101	32	35	60	61	46	41	0	1	0	0	0	0	0	0	0	0	0	0	0	0	0	0	0	0	0
TGAACCTCGAGCTTGTTAGAAGCATCGTGT	11	12	10	10	5	4	5	11	8	10	19	11	11	15	7	4	8	18	16	14	10	13	17	9	10	15	5	14	10	4	0	0	0	0	0	0	0	0	0	0	0	0	0	0	0	0	0	0	0
GGTCTACCTCGACGTCTATATCTTAAAAAC	64	39	18	35	43	43	24	35	36	30	41	58	49	43	45	45	41	74	55	56	75	77	41	73	42	37	41	32	43	34	0	0	0	0	0	0	0	0	0	0	0	0	0	0	0	1	0	0	0
CCACTACTACCGTACCCTAACCACCCAATG	135	69	74	85	106	91	78	57	109	90	113	155	83	78	107	77	102	175	159	134	154	207	82	171	86	118	114	89	86	82	0	0	0	0	0	0	3	1	0	0	0	0	0	0	0	0	0	0	0
CCGCAAAACCAGATCAACCAGAATTTCTCA	51	19	9	22	17	19	31	22	39	20	45	30	20	14	41	18	21	33	40	19	21	33	29	44	35	22	28	20	26	22	0	0	0	0	0	0	0	0	0	0	0	0	0	0	0	0	0	0	0
GGACAACCATGGGGACGCTGTATCCCCCAT	130	58	71	61	97	103	91	70	80	77	118	110	83	92	93	91	100	136	154	143	135	188	84	180	62	87	109	93	101	86	0	0	0	0	0	0	30	0	0	0	0	0	0	0	0	13	0	0	0
CATAATGCCAATACTGCATCAATCCCTCCC	1823	962	968	976	1269	1060	1126	990	1057	932	1339	1539	1233	1054	1416	1123	1140	1997	1908	1659	1762	2396	954	2086	1344	1171	1494	1123	1072	960	0	1	1	0	9	1817	313	1924	0	2	5	3	1	1	1285	70	982	0	2
ACAGTATAGAAAATGAAGGCTTCAAGGACC	2765	1799	1564	1692	2104	1836	1878	1649	1790	1565	2386	2238	2179	1753	2226	1882	1876	3113	3155	2501	2978	3814	1795	3424	2048	1918	2270	1830	1993	1535	0	4	3	0	6	16	560	649	0	307	1149	1639	88	167	819	2444	1843	4	2
TTACCGGTCAGTAACTCATCATCATTGAAT	26	18	20	10	16	24	15	25	9	8	31	13	25	24	24	24	16	25	19	24	14	53	15	33	16	30	22	16	13	7	0	0	0	0	0	0	0	0	0	0	0	0	0	0	0	8	0	0	0
ATTACAAGTTATACATATATGCACTTTTGA	861	479	460	480	641	457	554	488	531	470	635	675	552	434	597	446	506	907	887	801	773	1121	508	911	556	527	586	505	480	403	0	0	0	0	3	2	291	1444	0	0	4	0	1	1	1937	25	471	0	1
CGGTACCACAGAACACATCACGGTGCCGGT	351	207	196	192	278	233	292	226	204	201	296	259	279	205	270	223	241	342	375	344	337	479	210	428	228	203	304	219	211	175	0	3	0	0	1	0	5	0	0	0	0	0	0	0	0	91	616	1	0
TTTCCAGTAAGATAATGGGATTATATCTCC	928	580	480	444	633	553	450	449	547	494	672	742	533	541	615	524	601	805	995	768	924	1172	501	995	612	585	667	512	559	397	0	0	0	2	3	0	709	0	0	0	1	0	1	2	1033	90	227	0	0
CGTCCGTTCGGTTAATAATGTAGTCACTGC	32	23	20	36	28	16	7	18	20	17	39	35	27	19	31	31	26	21	63	31	30	38	18	32	36	14	27	22	25	15	0	0	0	0	0	0	0	0	0	0	0	0	0	0	0	0	0	0	0
TCTATTATGCATGCTACTTCAGGAAATTCC	704	411	386	342	550	444	422	401	447	389	504	454	465	387	537	438	393	771	755	545	694	957	363	742	453	466	605	394	482	353	0	0	0	0	0	1	42	266	0	0	0	0	0	0	0	57	2	0	1
ACCGAAAACGTCTAAGAAAACGCACAAGCC	177	99	87	84	94	105	102	93	115	101	155	157	98	88	113	103	142	138	187	171	173	296	84	229	110	105	126	105	79	59	0	0	2	0	0	853	184	1	0	0	0	0	0	0	1	11	0	0	1
CTTCTCAACCGCAAATTTAACATTATGCAA	18	9	14	7	26	21	10	19	21	14	16	15	16	11	24	17	16	31	33	28	16	29	20	38	7	14	8	23	19	14	0	0	0	0	0	0	0	0	0	0	0	0	0	0	0	0	0	0	0
TTACCGAAGCGCCGAAACTGGCAAACGAAA	26	11	9	10	24	25	34	17	11	12	33	25	13	24	31	33	26	33	26	35	27	53	5	42	30	13	28	25	30	20	0	0	0	0	0	666	9	472	0	0	0	0	1	0	1	3	0	0	0
CCATAGTTACCTTCCTATTGACACACTGCA	352	222	210	210	265	224	217	187	224	195	272	270	296	205	279	218	249	309	373	293	375	474	162	360	227	186	232	207	294	149	0	1	1	0	1	1388	28	0	0	0	1	2	0	0	38	61	1774	0	0
AATCCCTGCTCAGTGGATGCGACCATCCAC	50	47	30	37	68	34	46	41	54	36	44	60	38	47	53	52	46	77	78	67	63	90	33	72	82	35	70	46	43	34	0	0	0	0	0	0	0	0	0	0	0	0	0	0	0	0	132	0	0
TCTCGCCACGTCACCTTGGTGAGCACGCCC	31	10	8	7	11	10	6	6	7	6	20	9	8	10	5	13	13	14	21	12	18	23	16	22	17	4	14	10	6	8	0	0	0	0	0	0	0	0	0	0	0	0	0	0	0	0	0	0	0
AATATCATCTAAACATCCATTCACGCCAAG	14	14	9	15	4	28	10	15	21	5	11	10	19	9	10	10	12	22	16	23	29	26	9	33	12	7	9	12	8	4	0	0	0	0	0	0	0	0	0	0	0	0	0	0	0	0	0	0	0
CGGTTAATCTTCTCAAAGACTGGTAAGATA	51	21	14	20	26	17	10	12	30	10	17	20	18	15	26	30	25	50	33	30	19	42	7	29	28	12	19	29	27	22	0	0	0	0	0	0	0	0	0	0	0	0	0	0	0	3	0	0	0
AGAACAAACAAAAAATAAAATACACGATTG	86	78	55	70	65	70	77	61	74	64	104	76	84	78	91	66	71	124	135	105	112	184	87	142	105	80	100	67	89	54	128	1	0	0	77	0	1155	0	0	0	0	1	1	1	0	46	0	1	0
AATATCCAGTAGAAATTCTATTTACCACCT	91	57	52	85	83	59	61	60	48	53	84	80	82	46	76	54	71	54	95	79	97	134	47	96	57	73	63	51	75	38	0	0	0	0	0	0	14	0	0	0	0	1	0	1	0	0	0	0	0
ATTATTGCACGGCCCTTCTGAATTAGCAGT	7	5	5	7	16	6	7	4	7	8	5	9	8	4	9	8	10	6	9	10	5	16	13	9	3	10	4	3	6	4	0	0	0	0	0	0	0	0	0	0	0	0	0	0	0	0	0	0	0
GATCCTTAACCGACCCCCGAAAGAATAAAC	10	4	2	2	3	11	5	15	14	3	11	8	9	5	19	16	7	21	10	7	16	19	4	21	30	8	13	13	3	7	0	0	0	0	0	0	0	0	0	0	0	0	0	0	0	0	0	0	0
CTCATATATTTCATTCTCTCGCGAAACACA	26	20	19	15	20	16	15	17	17	15	20	14	22	10	15	22	21	23	33	28	38	49	15	31	14	19	12	5	18	11	0	0	0	0	0	0	0	0	0	0	0	0	0	0	0	0	0	0	0
AGAACCTTGAAACCCCTACCATGAATTAAAGT	1017	638	539	589	831	675	665	667	649	559	834	731	787	582	832	654	648	1058	1153	883	1043	1356	543	1203	699	653	775	614	749	489	1	5	2	0	5	1506	350	3	0	181	561	4959	150	130	2	791	1	0	2
CCACGATTAAATGCCGGGGACAGCCGACGA	54	24	28	37	38	31	51	26	31	41	37	47	31	30	30	42	22	42	43	50	57	44	22	53	24	30	34	27	35	24	0	0	0	0	0	1	0	1	0	0	0	0	0	0	0	0	0	0	0
ATTTCCACTAAGACACGCGAACTGGGACTC	69	50	29	33	42	36	29	25	66	36	61	51	41	38	54	35	32	88	74	57	83	58	45	82	40	46	45	28	20	33	0	0	0	0	0	0	114	1	0	0	0	0	0	0	0	0	0	0	0
TCCGGCCTCATAGTTTGACAATATGGCCCG	100	76	54	81	108	94	82	99	89	100	108	106	108	57	97	62	71	111	132	105	131	133	80	129	94	80	95	72	68	55	0	0	0	0	0	0	27	291	0	148	294	0	95	99	0	199	96	1	0
TCACGAAATCCTACATGGCTAATCTTGGCC	46	26	34	24	45	30	44	30	27	28	41	47	39	34	45	37	38	41	42	43	28	42	28	65	73	27	33	38	39	35	1	0	0	0	0	0	0	0	0	0	0	0	0	0	0	1	0	0	0
ACGAGCACTAAAGCTCCATTAATAAATGCT	112	71	60	55	91	69	67	66	64	47	128	82	83	72	91	79	45	124	137	78	116	134	70	163	71	78	93	85	75	54	0	0	0	0	1	0	398	0	0	0	0	1	0	0	0	1	238	0	0
GGTTTTTTCGTGCCACCCGGTAGCCCTGCC	362	209	209	202	262	206	218	167	261	233	328	273	270	211	254	273	246	389	399	325	380	556	180	434	291	248	280	207	241	154	1	0	0	0	3	643	94	454	0	149	387	0	48	75	0	313	1089	2	0
GAGAAAGTCAACATTAGTCCGATCAAGACG	24	22	9	16	12	5	5	8	14	7	9	5	19	16	10	11	9	20	26	12	21	18	13	20	13	9	26	14	23	5	0	0	0	0	0	0	0	0	0	0	0	0	0	0	0	0	0	0	0
TAACACTTCACTTACACTTAATTCTCCATA	94	101	71	103	120	93	116	84	80	67	141	89	117	104	111	93	105	143	251	118	171	197	140	207	130	113	124	84	87	74	0	0	0	0	0	369	84	1	0	0	0	0	1	0	0	1	192	0	0
GGATTCAGCTATTAATAGCAATATTCCATA	159	113	95	113	206	152	121	127	139	133	190	158	158	116	161	132	174	204	225	161	221	368	160	274	198	156	183	130	144	133	0	0	0	0	1	0	0	1	0	0	0	0	0	0	0	9	0	1	2
CGACTTCGCACGCTCCCCAGCGATTGTGAA	23	17	38	21	21	25	17	16	17	23	39	22	11	18	44	26	38	31	56	39	23	50	35	25	17	23	27	25	20	19	0	0	0	0	0	0	0	0	0	0	0	0	0	0	0	0	0	0	0
GTACCAGAAGGTTTAAATTTTCGAAATTCA	19	14	11	15	9	16	13	15	20	13	22	28	21	19	19	18	7	32	27	21	10	21	20	30	9	8	16	15	11	19	0	0	0	0	0	0	0	1	0	0	0	0	0	0	0	0	0	1	0
CTAGCTTACTTTATGGGTCTGTAAACATAT	8	12	14	6	15	12	15	13	17	4	15	15	16	16	22	13	12	27	18	19	26	21	2	22	11	21	31	16	18	15	0	0	0	0	0	0	0	0	0	0	1	0	0	0	0	0	0	0	0
TTTAATACGCCCCGTATAAGGGAAACACAT	18	9	11	9	27	12	9	3	19	6	7	13	9	11	20	11	13	17	28	11	20	33	2	27	19	12	20	13	11	10	0	0	0	0	0	0	41	0	0	0	0	0	0	0	0	0	0	0	0
TGCCCGTTGAGACGATTGTTCCGTTATACC	14	12	9	8	12	12	18	4	16	4	21	13	10	5	10	14	19	19	16	16	18	19	9	29	13	13	13	14	4	10	0	0	0	0	0	0	0	0	0	0	0	0	0	0	0	0	0	0	0
AGTGGGAGGCTCTCGTCAAAACGACTGAAG	61	29	23	18	25	45	20	37	27	42	68	38	33	50	46	47	34	52	95	40	56	63	16	53	24	49	54	40	34	21	0	0	0	0	0	0	0	0	0	0	0	0	0	1	0	19	419	0	0
AGGCTTGAGCACCACTGGGCGTTCTTCTG	112	39	50	43	143	55	56	49	87	55	111	116	78	61	76	74	40	96	92	134	91	169	64	114	88	76	68	61	56	50	0	1	0	0	0	469	210	1	0	0	0	0	0	0	0	0	0	0	0
ACTAGCTTTGACCGGCCTATAGTCCTGTTC	351	157	175	160	248	210	195	204	174	145	252	261	266	239	229	221	188	315	383	298	333	454	165	418	286	257	308	207	180	183	8	13	11	4	13	159967	45	813	7	3	9	9	5	4	14	12	8	3	4
ACCCCTTTCGGCACACCGAGCTTCCCTCTG	154	89	83	93	134	90	96	90	95	84	114	105	123	61	143	73	92	122	156	138	145	215	73	180	95	92	124	86	106	67	0	0	0	0	0	2	239	2	0	1	0	0	0	0	0	318	0	0	0
TGAAATTTAATAATAACGGACTATTCAAAA	20	10	9	17	8	13	23	12	16	10	17	23	18	13	16	21	22	13	9	19	30	28	8	28	7	6	13	15	17	16	0	0	0	0	0	0	0	0	0	0	0	0	0	0	0	0	0	0	0
ATAAATTTATAATCCATTGTTATCCATTTT	25	14	6	14	21	7	13	6	4	8	19	5	7	6	7	6	15	41	21	17	32	23	9	18	30	6	23	20	10	17	0	0	0	0	0	0	0	0	0	0	0	0	0	0	0	0	0	0	0
GCACATCCAATTCATTCAAAGTCGCTTACG	11	6	4	9	24	14	8	14	10	19	10	13	13	5	12	14	6	6	29	14	9	68	15	33	27	8	10	12	10	7	0	1	0	0	0	0	0	0	0	0	0	0	1	0	0	2	307	0	0
TAAGGCATAACTTACATCTGTCGAAGAAGA	28	13	17	11	20	15	8	15	24	10	17	10	18	15	30	11	5	30	16	19	21	37	10	28	30	14	6	8	7	14	0	0	0	0	0	0	0	0	0	0	0	0	0	0	0	0	0	0	0
CAATACCCGTGTCCCCCACCACAACCATCG	81	49	36	35	54	44	50	33	39	51	64	64	50	58	63	41	57	60	98	66	44	141	54	102	88	87	79	58	59	29	0	0	0	0	1	0	41	0	0	0	0	0	0	0	0	0	0	0	0
TGAATAGTCGCAATATTTGGCCACCCATTG	220	176	120	140	238	183	163	205	140	146	202	189	243	166	178	137	165	273	274	257	252	362	142	342	210	219	217	148	200	114	0	1	0	1	0	0	51	1	0	0	0	0	0	0	0	38	0	0	0
GCTCAACACACGCTATACCTGCAAGGATCT	60	49	37	50	63	43	50	50	37	38	61	48	52	39	59	57	76	123	102	95	76	94	38	83	61	54	57	51	48	59	0	0	0	0	0	0	0	0	1	0	0	0	0	0	0	1	0	0	0
GGCACTTAGCTCCGGAGTACGCAGCGCTTA	220	78	77	99	82	111	78	116	107	87	134	113	116	94	97	67	99	153	126	143	122	181	121	212	102	89	105	88	65	75	0	0	0	0	1	0	1	589	0	0	0	0	1	0	0	7	0	0	0
AATTTACCCCACGCCTATTGCCCGAGTTAC	19	23	15	14	21	16	8	18	18	15	21	18	20	9	15	7	10	16	29	28	14	31	10	23	12	25	9	13	14	7	0	0	0	0	0	0	0	0	0	0	0	0	0	0	0	0	0	0	0
TCTGCTATCTTGAAACCCGATCGCAAGTCT	115	48	77	65	85	53	52	58	50	49	85	66	67	69	78	63	69	100	135	113	111	182	51	137	70	65	88	56	67	51	0	0	0	0	0	0	0	0	0	0	0	0	0	0	0	7	1	0	0
GTGCATTGCCTTGCACTTCGCACCACGGGG	66	43	45	48	55	52	53	45	56	38	69	61	64	59	68	58	64	63	89	67	80	108	94	82	74	39	56	75	53	40	0	0	0	0	0	0	0	0	0	0	0	0	0	0	0	9	0	0	0
TTTGCATCAGACTTAGTACATTTTATATCA	36	21	25	9	24	19	27	15	17	20	30	38	22	32	31	21	11	34	36	34	23	43	26	54	26	26	29	24	25	25	0	0	0	0	0	0	0	0	0	0	0	0	0	0	0	0	0	0	0
TTCTCCCGCTGACATCCGCAGGGTAATATC	441	230	218	218	286	241	253	193	266	250	342	306	301	284	257	279	251	415	421	344	404	518	243	461	242	245	317	226	277	213	0	0	0	0	1	0	91	0	0	0	2	4	0	0	1	14	0	0	1
CTAATTTGTACGCGAAATCATACTATGGTG	36	13	37	14	19	15	29	14	15	16	25	13	20	7	33	17	17	67	30	17	31	39	9	42	9	9	29	22	17	38	0	0	0	0	0	0	0	0	0	0	0	0	0	0	0	0	0	0	0
CCTACGGCTGCATCTCCCTTCAACGCACGC	16	10	8	15	21	8	8	15	26	13	13	14	24	6	14	16	11	25	26	24	20	24	10	29	45	17	23	13	15	16	0	0	0	0	0	0	0	0	0	0	0	0	0	0	0	0	0	0	0
TTTGGCATCCTACAACGTAATAGCACACCC	268	164	143	136	132	152	141	164	156	122	185	207	173	139	170	165	178	209	247	221	237	286	107	279	125	140	155	139	118	90	0	0	0	0	1	0	7	469	0	0	0	1	0	0	1050	6	1	0	0
AAAATACAAAAACACTTACACAGATCTGAA	37	42	26	34	53	32	52	33	36	23	49	35	41	28	56	42	47	63	81	61	90	90	47	80	27	27	36	33	46	29	0	0	0	0	0	0	29	0	0	0	0	0	0	0	0	0	0	0	0
TCGCCAACATAAACAGAAAACAATCTAAGG	76	50	40	37	74	49	43	41	52	70	81	99	49	69	55	54	34	44	86	52	100	139	50	85	37	61	51	48	44	37	0	0	0	0	0	0	45	0	0	0	0	0	0	0	0	0	0	0	0
CAAGCTATATAGTCAACTAGAAATTATGTA	48	31	32	38	47	26	30	27	27	24	38	26	41	23	30	31	36	93	50	38	44	74	30	57	50	17	39	30	30	42	0	0	0	0	0	0	0	0	0	0	1	0	0	0	0	5	0	0	0
AACGTCCTCCCTGATGACCCCGCTGACTCA	103	70	50	76	59	59	39	52	58	39	78	65	73	72	113	56	58	167	124	90	109	107	56	104	93	68	92	69	75	72	3	1	0	1	1	3	1	1	1	1804	3094	2	2669	2496	4	2882	2	1	0
ATTACCCGATGCGTCCCACCCGAAGTTGAG	126	69	52	51	52	70	53	56	54	49	69	77	62	67	86	76	78	94	110	94	110	151	63	138	100	59	79	61	49	57	0	0	0	0	0	0	0	0	0	0	1	1	0	0	0	0	0	0	0
TGTCTGTTATAACAATTCGCCAGTAGTGGC	19	3	13	6	10	9	13	7	3	9	12	15	9	3	5	7	14	17	11	18	14	18	11	21	4	4	3	5	5	19	0	0	0	0	0	0	0	0	0	0	0	0	0	0	0	0	0	0	0
CGTACCGATCTAGCTTAAGCAAATATTTGG	33	28	22	27	28	21	18	15	28	34	36	31	17	25	26	18	9	47	34	18	36	45	13	32	22	21	24	9	16	16	0	0	0	0	1	0	5	0	0	0	0	0	0	0	0	0	0	0	0
TTAGGAACGAGTCAATTGTTGTACGAGCAA	49	40	33	24	27	48	47	25	29	34	39	53	46	51	51	38	59	64	63	62	73	77	34	77	45	26	56	27	53	31	0	0	0	0	0	0	0	0	0	0	0	0	0	0	0	0	0	0	0
TTCATCGTGGGCTAAGCAGAAATTCTCTAT	21	31	20	25	23	14	25	13	10	9	25	17	19	24	28	12	19	14	48	22	41	39	9	34	12	28	25	23	14	19	0	0	0	0	0	0	0	0	0	0	0	0	0	0	0	0	0	0	1
CGACGATCGAAAGGAAACCACGACTCGACA	43	38	43	36	36	43	51	45	48	35	74	83	61	36	58	51	76	67	91	60	55	124	79	91	62	53	71	27	71	48	0	0	0	0	0	0	0	0	0	0	0	0	0	1	0	0	192	0	0
GTTAGTGGTGAAATTTGTCTCAGGGCTAAA	24	20	11	12	8	7	8	9	12	11	16	19	8	13	14	9	24	23	26	24	28	17	17	28	35	14	20	12	15	4	0	0	0	0	0	0	0	0	0	0	0	0	0	0	0	0	0	0	0
TACCGGTTGTGTGCTTTAATTGTACTATTT	19	23	8	19	34	13	7	11	11	7	19	14	8	14	7	10	18	16	30	15	23	47	33	27	5	9	28	6	14	7	0	0	0	0	0	0	0	0	0	0	0	0	0	1	0	0	0	0	0
ACACGACTGATCTTTTCATAACCATGATAG	4	7	5	17	22	14	9	7	10	11	11	16	11	17	10	12	11	24	21	14	25	22	9	22	4	10	4	11	14	6	0	0	0	0	0	0	0	403	0	0	1	0	0	0	0	1	0	0	0
GCGCGGCGTCGAGCGCGCCGTATCCAACAC	32	27	14	26	29	15	20	19	14	21	24	22	16	20	42	14	15	22	26	26	55	50	14	46	13	19	16	28	21	8	0	0	0	0	0	0	0	0	0	0	0	0	0	0	0	0	0	0	0
GTTCCTCCCGCGAACCTGCCTTGCGATCTG	197	103	114	132	137	108	127	125	121	118	202	212	125	118	177	132	117	224	209	224	238	262	119	191	106	121	169	110	117	74	0	0	0	0	2	0	3	2	0	0	0	1	0	0	0	32	0	0	0
CGAAGTGCTAATAGAAGGACCCTTCCCCCG	1939	1141	1106	1015	1544	1209	1192	1115	1278	1098	1662	1442	1349	1031	1416	1187	1147	2083	2192	1763	2077	2526	1156	2249	1344	1127	1457	1096	1236	945	0	0	2	0	3	0	805	1546	0	2	3	3	1	2	1074	103	278	0	3
ACGTACAATTATTCCGACCCGTCAAACCTG	358	213	195	252	286	286	268	217	228	270	351	370	336	258	311	249	314	393	487	385	405	560	251	521	366	305	330	226	265	224	0	1	0	1	3	0	28	1	0	0	2	1	1	0	1	41	0	0	0
TTGGCTACATCAAAAAACTTTACAATTACC	90	73	39	58	97	48	57	38	72	76	89	69	69	63	99	69	68	111	105	85	112	121	79	119	62	45	83	63	48	47	0	0	0	0	0	0	6	0	0	0	0	0	0	0	0	0	0	0	1038
ACAGCCGGCCCATCACTCACCAGCCCGCTA	69	37	40	32	50	46	41	44	47	41	65	52	41	32	67	62	48	74	85	78	74	92	35	83	26	54	53	64	36	36	0	0	1	0	0	0	8	0	0	0	0	0	0	0	0	3	0	0	0
TCTTACAATCGCGCCCTTAGATAGACAAAC	13	7	3	4	13	10	7	15	1	8	21	7	9	10	11	14	10	28	18	16	19	15	5	19	8	4	15	12	9	15	0	0	0	0	0	0	0	0	0	0	0	0	0	0	0	0	0	0	0
TGCTGCTGTACCGTTCTATTTCATAGTGTA	189	130	93	126	155	122	111	94	109	101	197	173	122	72	191	112	113	250	198	165	196	239	136	203	109	104	126	106	100	110	1	0	0	0	0	0	24	396	0	1	0	0	2	0	0	4	1188	0	0
CTTTCTGCGCACACCAATACGATAAAGCCT	92	27	26	35	38	36	44	17	40	28	29	48	33	26	32	30	27	53	45	46	45	87	17	55	17	14	31	20	28	21	0	0	0	0	0	0	120	0	0	0	0	0	0	0	0	0	0	0	0
TCTCAGACCATTTGGCTCTTTTAGGCCTCC	9	13	8	9	6	9	11	11	2	2	3	7	2	3	7	5	8	11	15	9	6	21	4	14	2	7	3	6	5	3	0	0	0	0	0	0	0	0	0	0	0	0	0	0	0	0	0	0	0
AAAGATTACGGGTATTGTGCAAATCATTAT	119	47	48	43	89	51	56	45	51	49	69	83	63	31	101	49	55	85	90	60	81	99	43	79	69	49	102	46	50	33	0	0	0	0	0	0	0	0	0	0	0	0	0	0	0	0	0	0	0
ACCGCAGGTATCATCTTGATACTCCATCGG	107	71	55	71	85	65	58	66	71	74	100	118	73	70	146	89	80	93	127	118	127	143	84	125	90	73	85	93	69	54	0	0	0	0	0	0	0	0	0	0	0	0	0	1	0	7	0	0	0
TCACAGACGGGTTCCCCATCAGTACTTACC	27	26	16	38	40	19	23	18	15	17	31	27	20	9	26	17	25	15	32	36	37	29	27	26	39	19	38	13	21	13	0	0	0	0	0	0	0	0	0	0	0	0	0	0	0	0	0	0	0
CCGACCTTCGGAAGACAGAGTAGACACTTA	28	24	18	10	9	23	22	27	18	11	19	27	22	16	19	17	17	17	43	29	20	38	21	42	12	13	27	19	17	11	0	2	0	0	0	490	0	0	0	0	0	0	0	0	0	0	0	0	0
ATGACAGCATACGTCCTTGGAACTAAAAAG	162	109	100	81	141	103	145	99	119	85	179	135	158	94	156	132	145	197	201	170	177	233	109	213	187	123	151	119	107	111	1	0	0	0	0	0	79	0	0	1	0	0	0	0	0	52	938	0	0
GCCGATCTTTCAGACAATTCATCTCCGCGC	15	9	11	24	26	15	11	15	11	17	22	14	23	14	16	20	13	24	25	17	39	28	10	28	20	17	28	16	11	15	0	0	0	0	0	0	0	0	0	0	0	0	0	0	1333	0	88	0	0
CCCCTTCGTTATACTAATAACATTAATAAA	70	51	38	28	38	35	41	37	49	28	47	61	34	23	54	35	39	62	69	66	85	66	61	69	53	36	54	29	26	26	0	0	0	0	0	0	0	254	0	0	0	1	0	0	0	0	3	0	0
AAAAAATTTCTCCATACTATTAGAGTGACA	39	28	28	28	32	28	37	32	32	28	51	18	39	32	53	31	47	42	63	47	56	88	49	65	33	28	37	39	33	25	0	0	0	0	0	0	68	0	0	0	0	0	0	0	0	1	0	0	0
TAAGTGCAGCGTCTAGAACAAACTCAGCAT	40	15	13	6	12	22	16	11	16	24	14	29	12	15	31	12	19	25	20	32	15	26	10	32	14	17	15	4	18	10	0	4	0	0	0	3	0	13	0	2	0	0	0	0	2	4	1	0	1
TGTCACCCAACACACAACCTGCACTCCCCA	77	40	41	47	44	37	37	39	36	48	74	76	34	36	74	53	73	63	91	83	92	99	51	97	66	69	78	49	79	33	0	0	0	0	0	0	0	1	0	0	0	0	0	0	0	0	0	0	0
CTATGAATATACGGGTCCCACACTCAAATT	93	87	77	61	112	74	74	71	68	60	112	105	89	84	72	72	65	134	123	99	97	186	92	168	58	78	62	73	77	80	0	0	0	0	1	0	298	0	0	0	0	1	0	1	0	0	0	0	1
AGTACCTAATTACTGCTGCTAAATACCCCG	49	25	15	34	17	29	37	21	30	27	21	38	25	11	27	21	23	26	52	45	52	41	16	47	18	16	25	22	18	12	0	0	0	0	0	0	0	0	0	0	0	0	0	0	0	7	0	0	0
AATGTGTCACCGAGTACCGCCGGAAAGACA	42	20	18	33	49	21	12	42	40	25	28	37	23	14	43	34	13	71	40	47	29	70	33	30	16	29	29	34	29	21	0	0	0	0	0	0	49	0	0	0	0	0	0	0	0	17	0	0	0
GCCACAATCGATACGAACCCTTTGACCCCG	65	54	35	38	77	52	51	57	70	60	76	73	80	28	65	65	45	54	72	66	89	132	40	95	48	31	65	54	38	53	0	0	0	0	0	0	0	0	1	0	0	0	0	0	0	42	0	0	0
CCCAACTTATTCGCATACAACTTTGTAACG	147	115	82	82	166	104	124	80	122	117	142	158	118	83	118	96	81	158	168	158	196	248	97	199	170	89	137	93	62	62	0	0	0	0	1	0	0	0	0	0	0	0	0	1	0	0	0	0	0
TCACAGTCACGCATATAACCTCCAGGAGAC	106	64	51	46	54	50	58	39	66	46	60	45	57	57	66	42	50	68	70	83	66	128	60	97	33	55	61	51	65	26	0	0	0	0	0	0	0	0	0	0	0	0	0	0	0	0	0	0	0
GGTTGACAGAAAAGTACGTTCAATGCATAA	143	82	61	53	65	75	83	49	57	100	91	149	79	85	89	61	96	112	122	103	128	136	48	111	79	65	88	71	96	38	0	0	0	0	0	0	8	0	0	0	0	0	0	0	0	12	0	0	0
TCACATTCACCCGGTTACCATCACCACGCA	53	18	16	21	36	26	28	24	24	13	29	29	40	21	25	38	17	58	41	36	41	49	15	58	18	31	51	40	47	23	0	0	0	0	0	0	11	0	0	0	0	0	0	0	0	0	0	0	0
GCCCATCTGCTTAAAACGCACACTAATCCT	80	32	32	27	41	50	39	40	44	37	49	37	48	52	51	68	43	69	81	52	84	96	31	83	34	41	54	52	58	19	984	0	116	4	227	0	1114	1	0	1	1	0	0	0	0	5	1	2	4
TGACTTCCGGTCAACACACATTACTATATC	1111	551	488	534	775	624	650	638	650	551	814	720	731	576	764	677	618	1099	1056	898	1150	1302	583	1103	766	707	811	626	649	461	0	2	0	0	3	1984	392	4	0	1	3	1	0	1	0	107	1492	0	0
GCCATATAGTAAGTGATCCCCTCAAAATTG	157	69	84	67	111	89	58	106	86	75	87	104	91	117	117	93	72	168	119	104	160	180	76	169	99	133	88	97	81	56	0	0	0	0	0	0	0	0	0	0	0	0	0	0	0	12	0	0	0
CCACAGATCTCTACCTAGGCGCCCACTGCT	82	68	71	54	90	72	54	69	64	49	90	66	94	58	99	93	114	129	143	113	108	159	62	134	90	65	90	76	75	35	0	0	0	0	0	0	9	1	0	0	1	0	0	0	1312	29	1	0	0
CGTGCAGACAAGCGGACTCCATATCATGAG	142	70	49	89	90	94	121	81	110	93	132	129	118	84	96	162	106	165	171	163	162	197	91	167	114	100	111	132	99	93	2106	3	3495	1359	1653	1	331	1	1	0	1	1	0	0	3	1	0	1	11
CATTGCTCCCCAAGTATCTATGGCGATTGA	25	13	13	8	18	10	17	12	18	21	19	32	15	21	15	17	24	26	20	22	17	39	2	23	15	18	20	16	15	9	0	0	0	0	0	0	0	0	0	0	0	0	0	0	0	0	0	0	0
ACAGCTGAACAAGATGAACAAAATTTAATT	172	112	113	105	161	119	128	92	102	111	163	139	156	101	136	100	144	198	193	151	208	251	101	256	166	134	138	94	151	69	0	0	0	0	0	0	17	0	0	0	0	0	1	0	0	1	252	0	0
TCGGGATAGAACGGAACTAGCACTCCTCGC	72	43	26	46	74	58	44	29	44	43	78	65	68	68	43	50	45	98	74	55	88	66	66	104	52	65	52	56	54	63	0	0	0	1	0	0	0	0	0	0	0	0	0	0	0	5	0	0	0
CGAGTTACTACTACTTACGCGAGAACAGTG	38	17	22	14	31	19	27	19	14	27	33	20	14	18	27	24	18	69	33	30	49	66	38	44	11	14	21	32	23	25	0	0	0	0	0	0	0	1	0	0	0	0	0	0	0	0	0	0	0
CACGGTCAACGTCCGGCTAGACAATGTACT	643	308	340	380	491	414	375	376	366	371	519	471	474	412	510	416	421	650	700	576	634	836	394	758	544	499	544	397	417	295	0	0	0	0	0	0	95	0	0	0	1	2	0	0	2	49	416	3	1
TGCAGGGACTTACTCTCCATGACAGAATGA	78	41	45	52	52	47	54	30	51	38	44	69	61	53	52	58	77	70	72	61	86	84	42	95	59	37	47	48	31	35	0	0	1	0	0	0	0	0	0	0	0	0	0	0	0	17	669	0	0
TTTCGCAGATTCCCTACTTACGCGGGCCAA	158	119	101	107	175	178	130	140	156	140	175	129	150	128	169	150	148	254	219	183	194	251	118	267	119	109	126	101	136	112	0	0	0	0	0	293	0	1	0	0	0	0	0	0	0	5	1	0	2
CAATGAATATCGGTTAAGAGCCGGGGCACT	42	32	20	29	42	29	37	30	18	18	33	24	33	22	40	14	36	43	34	31	36	37	10	50	45	18	37	23	22	31	0	0	0	0	0	0	0	0	0	0	0	0	0	0	0	0	0	0	0
TCCTACCCCCGTTTATCATGCTCGCCCAGT	38	30	21	20	34	27	33	17	35	35	45	41	35	22	48	41	34	51	55	47	52	61	11	76	24	24	45	39	33	22	0	0	0	0	0	0	0	0	0	0	0	0	0	0	0	0	0	0	0
ACACACTAACGTATACACAACTTATTGGAT	25	23	19	20	44	19	22	25	21	38	17	38	31	27	33	33	14	65	45	36	47	84	3	56	30	23	49	18	33	12	1	0	0	0	0	0	0	0	0	0	0	0	0	0	0	4	185	1	0
TACAAGCACCTTGGAACAATGTGTCGATCT	130	68	60	63	74	58	74	74	79	73	104	89	85	77	72	70	51	205	121	109	121	151	57	167	59	99	87	75	89	82	0	0	0	0	0	0	0	0	0	0	0	0	0	0	0	0	0	0	0
AATCAGGCTACAACCAATAAGTCAGTCTAA	1157	667	542	650	814	722	794	721	791	600	910	851	785	655	1011	804	728	1143	1333	1070	1196	1505	646	1372	796	740	861	729	758	555	0	1	2	3	4	1076	165	382	2	1	3	5	1	0	2109	123	834	2	3
CTCTTGTCGACTTATGCAGGCTTACCTTAT	207	83	77	99	101	115	111	89	118	85	102	108	81	92	112	120	80	167	165	103	172	176	79	156	130	82	113	95	121	75	0	0	0	0	0	0	217	0	0	0	0	0	1	0	0	2	200	0	0
GGGTAAAATAAGCCAAATTACCCCCTGAAC	745	340	334	401	492	421	351	395	421	401	522	529	474	376	499	426	430	546	653	599	746	884	340	740	533	483	581	379	399	305	5295	2449	5499	148	1629	5	4843	4	1	3	1	5	3	0	3	20	234	1	22
CACAACAATAATCAAGCGAATCCTTGACCG	34	27	23	11	18	17	33	4	16	29	23	46	26	33	30	19	14	27	32	32	30	34	5	20	31	39	41	19	19	17	0	0	0	0	0	0	21	0	0	0	0	0	0	0	0	0	0	0	0
CATAAATCAACAAGATTATATGCCCAAAGC	175	95	65	104	154	121	126	102	112	99	117	149	116	105	117	123	107	181	211	164	192	249	103	229	105	118	142	124	119	92	0	0	0	0	0	0	22	0	0	0	0	0	0	0	0	0	248	0	0
TATTATTTCCGATCGATCCATAAAAACACA	75	44	24	50	58	41	44	34	44	42	61	76	55	46	37	37	58	70	90	79	96	116	38	87	62	68	36	43	43	29	1	0	0	0	0	0	66	0	0	0	0	0	0	0	0	13	95	0	1
ATGGCTAGAAGCCTGCGCGTTAGGGGATAC	47	44	36	26	45	39	45	38	30	32	51	39	52	30	46	61	47	73	67	60	54	80	45	59	57	30	53	65	39	45	0	0	0	0	0	0	0	0	0	0	0	0	0	0	0	10	0	0	0
ACATGTCAATGCATACCACTATTTAAATGT	20	22	15	6	22	16	22	24	18	20	20	22	23	12	15	11	28	41	27	29	25	27	16	29	21	18	32	18	21	11	0	0	0	0	0	0	3	0	0	0	0	0	0	0	0	0	0	0	0
CATTCATACACATCCATTTACATTTCTCAA	195	111	77	89	131	96	79	93	92	89	125	118	116	103	115	98	134	231	211	147	170	236	98	205	104	99	129	109	137	93	0	0	0	0	0	0	21	0	0	0	0	0	0	0	0	6	0	0	0
CTCATACCATTAGGTCCGAATATCCGTGGA	96	62	73	60	82	61	72	65	58	51	84	89	74	51	80	81	70	186	124	101	99	151	77	121	74	84	86	60	71	85	0	1	0	1	1	0	21	1	0	0	0	0	0	0	0	0	827	0	0
GACCTATTCAGACTTAACGCCACGGCACAG	122	98	82	65	112	77	84	92	98	89	142	137	85	76	139	107	87	126	154	139	193	180	77	162	112	90	126	103	101	47	0	1	2	0	0	0	12	1	0	0	0	0	0	0	1268	19	1	0	0
CCAAGCCCTCTATAAGACATATGCATAGCT	58	64	51	46	67	49	24	38	42	28	58	38	42	22	45	45	38	88	118	77	76	98	26	85	26	38	58	23	31	30	0	0	0	0	0	0	0	0	0	0	0	0	0	1	0	0	0	0	0
TCTCTACGAAATCTCATGCTGTCCTAACTC	73	35	50	48	59	43	65	48	54	41	75	60	59	47	54	40	34	114	84	79	64	124	46	106	56	45	53	38	42	30	0	0	0	1	0	0	1	0	0	0	0	0	0	0	0	4	390	0	0
AAATCTAATCTGTTCGCCCCAATCGGCTGA	573	299	288	322	438	286	288	286	313	316	411	400	340	353	358	356	310	534	552	481	504	742	270	584	371	395	343	303	317	271	12872	12538	17240	17521	19012	13	1701	1953	6	5	16	43	9	9	12	49	382	11	63
ACCTAATAAACGCAACAAGTCATAGTGAGG	2	2	5	6	16	9	19	6	7	8	5	2	14	1	8	2	6	17	10	19	17	24	8	22	3	4	2	7	8	7	0	0	0	0	0	0	0	0	0	0	0	0	0	0	0	0	0	0	0
GCATTTCACTGCACGACTGCCTGCAACTCG	122	83	89	76	99	78	79	87	70	56	126	86	103	89	86	124	70	145	152	135	135	175	92	145	64	62	126	114	74	70	0	0	0	1	0	0	22	1	0	0	0	0	0	0	0	2	0	0	0
CCCTTGCCCTACCAGCCGAACTATCATTCG	5	14	5	10	4	3	8	6	1	3	7	7	5	5	4	7	5	5	12	15	19	18	9	8	14	1	2	10	4	1	0	0	5	0	0	0	0	0	0	0	0	0	0	0	0	0	0	0	0
CCTGAACTCTCTGCGCCACTGCTCTCACCG	72	55	37	32	92	54	53	51	63	45	78	73	59	39	34	44	47	104	96	84	79	116	36	105	51	32	66	65	69	45	0	0	0	0	0	0	77	0	0	0	0	0	0	0	0	5	356	0	0
GTAAGGAATAATGTCTCCAAAACTCCCATA	37	21	9	13	14	22	15	18	15	26	23	25	31	22	32	24	22	21	30	27	26	49	29	49	33	17	12	15	22	13	0	0	0	0	0	0	0	0	0	0	0	0	0	0	0	0	0	0	0
AATATGTATTAAAAGAAATAAACAATTATC	10	10	18	15	20	9	10	9	17	5	15	13	10	14	13	13	11	18	32	20	19	23	4	27	3	9	8	16	21	12	0	0	0	0	0	0	17	0	0	0	0	0	0	0	0	0	0	0	0
GTCCCCACAAAAGTCTGATGTATTCATAGA	49	39	16	20	51	27	20	40	30	22	30	29	56	27	33	22	31	63	85	34	47	89	40	46	42	26	26	29	40	27	0	0	0	0	0	0	33	961	0	0	0	0	0	0	0	0	0	0	0
ATAATACATTTAGGAAAAAATCAGGATAAG	60	32	31	32	48	51	44	47	43	59	49	67	35	45	67	47	40	52	68	45	88	88	38	66	41	44	62	37	31	25	0	0	0	1	0	0	0	0	0	0	0	0	0	0	0	0	0	0	0
CATGTAGTGATCGGGATCCAACTCTATATT	75	30	45	27	41	45	39	46	39	31	39	51	30	27	57	23	35	96	72	69	50	67	78	76	45	37	65	35	49	50	0	0	0	0	0	0	32	0	0	0	0	0	0	0	0	0	0	0	0
TTGACTTTGCTTCACGTCTCCCTCCTCCGA	14	4	9	7	13	4	3	6	15	11	15	10	16	13	3	11	14	7	15	10	8	30	13	17	2	13	9	5	6	1	0	0	0	0	0	0	0	0	0	0	0	0	0	0	0	0	0	0	0
GATTTTATCCGCACCCGAAAAAGCGTACGA	48	22	23	46	36	23	35	34	16	20	53	18	43	21	47	32	27	52	57	27	64	59	51	63	21	12	50	32	24	15	0	0	0	0	0	0	13	0	0	0	0	0	0	0	0	0	0	0	0
GCATCAATACCTGAACCCGACATTGAATGC	2262	1192	1181	1190	1581	1376	1328	1231	1331	1255	1836	1753	1569	1323	1689	1440	1424	2406	2288	1911	2205	2985	1372	2603	1596	1517	1648	1382	1388	1145	1	6	4	3	7	4	167	688	2	0	4	4	0	2	2	135	1583	1	2
CCTAAAGCAAAAATTTATGATCAGACATAC	5269	3190	2836	2885	4002	3444	3368	3019	3345	3191	4309	3997	3724	3028	3926	3425	3392	5703	5993	4863	5429	7136	3141	6373	3476	3573	4078	3113	3400	2638	649	1461	143	8	90	2767	1640	3104	8	604	497	16748	813	638	2124	1307	4063	4	8
GCTTAATGAAAATGTGCTAAAGATGTACCA	244	134	158	122	225	198	147	153	157	139	212	184	167	152	189	164	148	331	259	253	251	416	159	321	144	189	215	145	172	118	0	0	3	1	0	0	31	390	1	0	0	0	1	1	2	29	280	0	0
TACGTTGACTCTATGAGTTGATTGGTGTAA	10	10	8	8	19	18	16	8	8	8	10	9	11	15	10	10	17	23	19	16	9	36	14	28	11	7	17	8	18	2	0	0	0	1	0	0	0	551	0	0	1	0	0	1	0	0	0	0	0
TAGGCCCTAGCTAATTGGACGGGAGGCCAA	45	32	13	21	29	34	25	37	31	31	51	34	36	20	65	23	20	66	38	33	50	68	42	55	25	27	44	20	26	22	0	0	0	0	0	0	0	0	0	0	0	0	0	0	0	0	98	0	0
ATCAACGGGTACGCTCTCGAACCCACGAGT	39	18	12	17	21	8	14	32	31	23	17	31	17	24	25	15	13	41	20	31	30	34	19	31	15	25	23	11	19	12	0	0	0	0	1	0	0	0	0	0	0	1	0	0	2102	15	0	0	0
TCAATACATGATTGACCTAAGACTGAGCTT	334	187	204	182	213	193	172	191	209	199	230	298	239	194	242	187	183	322	352	313	304	477	213	385	266	195	276	200	216	165	0	0	1	0	0	0	51	1212	0	0	1	0	0	0	0	9	0	0	0
ACCAAGAAAGAGCGGAAGGCTTAGACGCTT	41	20	21	26	50	17	19	25	23	17	25	10	28	25	27	18	24	53	33	36	38	58	24	61	18	25	27	27	29	31	0	0	0	0	0	0	0	0	0	0	0	0	0	0	0	1	0	0	0
GGGCATAATCGATGAGGGGGTATACAAGAA	598	366	296	319	490	374	370	375	376	303	528	456	429	359	482	362	416	633	724	536	669	792	318	752	519	391	470	383	407	284	0	0	0	1	0	0	98	354	0	0	0	0	0	1	0	6	3	0	0
GCATACATACAAAATTGCAAGGCATCTCCA	118	83	74	59	91	93	79	59	94	56	90	51	78	92	85	77	69	114	136	94	129	141	63	152	91	89	53	94	54	47	0	0	3	0	0	0	5	0	0	1	0	0	0	0	0	2	0	0	0
GTTCCGACATAACTTTATAAATCTGACGGT	86	58	24	54	30	48	50	34	77	33	54	51	60	56	70	47	38	65	71	63	51	83	58	79	30	52	48	41	40	20	0	0	0	0	0	0	65	0	0	0	0	0	0	1	0	8	0	0	0
GCTAACCAGCAACGCAAACCATTCCGACAT	24	10	9	9	11	7	11	14	11	12	25	22	15	15	3	10	12	27	19	15	23	41	10	31	15	11	19	8	13	5	0	0	0	0	0	0	0	0	0	0	0	0	0	0	0	11	0	0	0
CGGTTATGGTAATAAGATAACGCCATTAGG	116	54	37	59	87	64	58	68	57	57	79	73	52	38	79	54	59	92	99	76	107	119	35	98	65	45	46	51	61	54	0	0	0	0	0	1	0	0	0	0	0	0	0	0	0	12	383	0	0
CTTCCCCCTTGATACCTCCGGACTTCTAAC	224	125	88	120	173	139	117	160	131	121	190	127	150	124	196	140	148	197	241	210	251	285	129	287	182	129	166	119	175	97	0	0	0	0	0	0	26	0	0	0	0	1	0	0	0	0	0	0	1
GAAACGAAGATCAATTATAATAATTCGCTC	16	5	14	4	13	14	10	8	9	11	16	23	13	7	10	17	8	20	15	16	23	18	13	24	14	9	9	12	8	1	0	0	0	0	0	0	0	0	0	0	0	0	0	0	0	0	0	0	0
CAACCGTAGGGTATCGGAGCCTCGTAACCT	13	3	9	15	4	7	6	3	10	7	15	14	8	3	8	5	3	9	15	14	22	15	10	23	14	4	9	4	4	4	0	0	0	0	0	0	11	0	0	0	1	0	0	0	0	0	0	0	1
CGGATGGTCCCACATTTAAGATGAGGCCAA	51	32	27	29	49	52	52	36	44	23	65	51	44	27	66	58	51	61	68	66	48	73	28	71	78	56	49	47	41	42	0	0	0	0	0	0	0	0	0	0	0	0	0	0	0	30	0	0	0
CCCCTGTACCCATCGACCCTTCGCCGCGAA	100	43	31	35	38	49	41	51	51	42	85	59	71	50	51	52	45	75	82	75	70	75	86	87	78	75	55	36	42	36	0	0	0	0	0	0	110	0	0	0	0	1	0	0	0	3	332	0	0
CCGTTAGCGCTTATCTTAGAACCCCACTTC	18	5	10	7	15	14	16	12	10	13	17	18	15	7	26	13	10	13	21	12	8	38	15	21	48	10	16	10	21	10	0	0	0	0	0	0	0	0	0	0	0	0	0	0	0	0	0	0	0
GCACAGGAATATAATATCTACGCCGCACTC	33	13	23	17	16	18	19	13	23	12	21	6	21	19	10	15	23	26	33	18	47	16	3	29	9	22	18	13	20	18	0	0	0	0	0	0	0	0	0	0	0	0	0	0	0	0	0	0	2
CCAAATTATCAAACAGTCATTTGAGTTCGT	33	20	13	24	18	30	14	22	24	22	20	21	32	19	34	13	30	46	42	37	47	41	24	43	19	27	37	22	23	19	0	0	0	0	0	0	0	0	0	0	0	0	0	0	0	0	0	0	0
GAATGACGCTCACGAGCGCCCATAGAACAT	111	34	43	31	40	32	42	46	43	24	61	94	52	46	50	53	32	76	75	57	68	101	32	90	57	26	49	33	45	26	0	0	0	0	0	0	6	1	0	0	0	0	0	0	0	20	0	0	0
TAAAGCTACTGACAGCGCCTTTATGCGGCT	300	120	142	143	224	186	183	164	181	118	240	232	220	145	189	217	154	287	339	282	276	388	191	349	219	179	222	188	181	126	0	0	0	1	1	1	3	0	0	0	0	0	0	0	0	10	450	0	1
CTGGTTCCCCGGCATCGGCGTTAAGTGTAA	184	105	68	77	144	94	93	96	134	89	129	126	142	110	128	86	102	157	221	115	196	237	108	170	116	91	127	92	97	115	0	1	0	0	0	0	61	0	0	0	1	0	0	0	2	0	254	0	0
TCATGGTTACACAGAATTATTCTTTTCTTT	33	43	17	22	10	11	5	11	21	7	25	13	17	28	21	21	15	25	57	18	25	24	9	21	17	10	14	12	9	13	4954	2462	2336	13	299	3	2480	0	2	0	4	9	0	1	3	5	0	0	18
GATTATCTACACGTCCAGAAAGACTGTCCG	167	126	90	107	98	107	93	96	138	84	127	148	152	101	115	97	125	185	197	185	264	232	84	191	114	112	158	112	122	132	0	0	0	0	1	0	62	697	0	0	3	0	0	0	0	11	683	0	0
ACAGGCAGGACACGCATAGTTTTATCTAAA	100	58	51	56	98	68	80	70	88	82	102	72	77	63	82	80	52	106	117	103	130	149	63	145	78	60	71	59	58	58	0	0	0	0	0	0	6	0	0	0	0	0	0	0	0	2	0	0	0
TCTCACTACTGTCCCAGCTGAAGCCACCTG	30	31	27	34	57	45	25	28	25	22	43	43	47	41	51	38	33	78	69	56	46	111	39	85	43	45	43	33	48	27	0	0	0	0	0	0	118	0	0	0	0	0	0	0	0	0	0	0	0
TTCAAAAAACTTGCAGTGGGCATTGCTTTT	504	279	234	228	353	307	297	294	333	285	357	352	367	277	353	261	292	518	543	418	503	664	266	592	365	331	319	236	299	236	0	0	1	0	1	2070	182	316	0	1	1	0	0	0	0	18	227	0	2
AGACTACGAAGTACATATCTCTCCTTTTAC	84	77	63	51	90	72	48	53	70	62	83	96	74	66	64	55	76	111	105	96	97	117	66	132	99	58	77	46	54	36	0	0	0	0	0	0	43	0	0	1	0	0	0	0	0	0	0	0	0
GATGAATGGCATTGATATAGATTTCTCAAA	172	96	59	84	98	102	95	106	55	77	125	121	101	69	89	79	100	159	139	114	119	177	83	155	88	92	125	79	84	64	0	0	0	0	0	1	0	0	0	0	0	0	0	0	0	9	1	0	0
ATAACATTTCTCAAATGGCATCTGGGAACA	17	9	11	8	23	11	13	8	20	6	10	13	11	8	23	11	22	27	28	16	24	30	19	30	7	11	12	18	21	13	0	0	0	0	0	0	0	0	0	0	0	0	0	0	0	18	0	0	0
AAGCCAGCTTTACCCTAACATCAAACACCA	23	7	12	13	9	13	7	6	7	9	25	8	7	8	12	13	9	9	18	17	14	20	13	21	10	7	13	8	9	6	0	0	0	0	0	0	0	0	0	0	0	0	0	0	0	0	0	0	0
TGACATGCAGAGCACAGAACGTCGGGGACC	8	18	13	7	8	14	9	4	6	9	6	8	14	6	15	9	6	22	32	12	20	18	7	24	9	11	17	10	11	7	0	0	0	0	0	0	0	0	0	0	0	0	0	0	0	11	0	0	0
CGCTCCAGAGCCAGCCCACTGTCGCGGGTC	48	33	36	41	64	37	42	48	38	36	50	54	47	31	55	34	27	44	56	52	66	99	46	83	54	32	38	36	28	27	0	0	0	0	0	0	32	1	0	0	0	0	0	0	0	2	0	1	0
CTTCATCTTTTGCCCGCACTGACGGCGGGT	129	56	50	57	105	66	75	56	65	62	87	73	79	58	64	75	90	163	143	120	110	240	96	128	47	60	77	93	70	62	0	0	0	0	1	0	0	0	0	0	1	0	0	0	0	4	327	0	0
CAGAAGTTTCTCCCATAATTCGATCGTACC	1147	585	573	648	1000	719	689	667	613	651	939	829	884	609	863	682	679	1344	1219	1100	1184	1678	672	1372	950	724	899	680	701	581	129	0	385	0	6	479	230	3	1	1	0	0	0	0	1198	77	961	0	3
CACTCACAAAAAACTTAAACTTATTAAGTA	35	28	36	38	71	31	39	20	29	32	42	36	45	19	55	27	32	78	65	38	54	71	43	62	40	23	39	19	41	22	0	0	0	0	0	0	1	556	0	0	0	0	1	0	0	0	1	0	0
ATTATAATGTAGGCACACCACTGTATATCA	402	254	257	244	347	255	305	298	291	252	357	347	327	257	382	267	307	494	542	413	513	608	268	483	380	265	358	259	349	207	0	0	0	0	0	3012	391	1	0	0	0	0	0	0	1	10	271	0	1
CAAGAACTCTGTCCAGTAGCACTCCTCCTG	127	90	55	82	93	82	110	84	71	54	96	85	80	67	68	77	86	139	133	110	151	177	81	188	118	73	105	73	71	65	1	0	1	0	0	0	0	0	0	5	84	0	0	13	2	519	0	0	0
CCTTGCAGCCTACACAGCACTGTTTCACCT	212	132	132	197	119	150	163	117	141	142	178	175	198	112	193	166	195	244	245	212	286	306	131	310	218	164	201	140	192	122	1	0	0	0	0	575	30	0	0	0	0	0	0	0	0	75	13	0	0
GAACCGAGCTTGCCTCGCACAAAGAAGTGA	137	109	76	93	125	107	89	103	102	129	155	130	142	113	159	113	135	177	197	153	210	251	71	230	136	112	107	121	115	71	0	0	0	0	0	0	6	297	0	0	3	0	0	0	0	2	267	1	0
TGACTCTTCAATCAGTTAAGTCATGTGTTA	26	22	11	14	19	15	15	16	26	15	33	16	26	8	14	13	19	19	19	26	28	28	12	25	9	24	26	16	13	12	0	0	0	0	0	0	15	0	0	0	0	0	0	0	0	2	0	0	0
TAAGGCATTCACTTCAGACAAAACAATGAG	1509	840	795	810	1180	898	863	803	879	824	1192	1191	1103	785	1118	1020	1019	1766	1682	1442	1543	2011	942	1743	1023	987	1191	957	949	830	0	2	0	0	2	2	876	4	0	2	21	1	0	2	2509	115	733	0	1
GAGTTTGTCCGCCATTTTATCTCTGACCTG	135	62	50	56	83	68	80	70	67	71	102	74	85	53	56	102	77	98	115	95	105	169	99	143	84	56	83	49	75	57	0	0	0	0	0	0	5	0	0	0	0	0	0	0	0	7	0	0	0
GTCTTGGAACTTCTTTCTGTTAGCCGCTGT	66	32	29	43	38	30	27	30	34	36	35	25	32	20	46	21	39	36	53	55	50	75	23	70	16	30	39	27	39	12	0	0	0	0	0	0	1	0	0	0	0	0	0	0	0	0	0	0	0
CCCTTCAGGTGCACTATCCGGGAGGGCTGG	47	47	46	51	63	40	34	43	48	53	67	55	50	35	47	39	47	62	92	68	64	81	70	90	29	41	53	42	42	51	0	0	0	0	0	0	14	0	0	0	0	0	0	0	0	0	0	0	0
AGCTACCGGCTCAGTTAGGCCGATTGACCA	17	22	7	18	24	30	16	12	24	10	29	10	28	14	18	23	17	37	42	24	26	29	15	33	25	22	27	21	19	17	0	0	0	0	0	0	4	0	0	0	0	0	0	0	0	53	0	0	1
TACCAACACTTATAGAACGCCACCAACGGG	74	32	24	35	61	25	49	30	46	32	41	37	51	37	51	46	32	80	57	62	80	82	19	66	25	50	38	39	59	18	0	0	1	0	0	0	0	0	0	0	0	0	0	0	0	0	0	0	0
TACATGGTATAACCGTCGAACATAGAGTTA	295	144	134	155	149	146	131	154	146	129	161	191	152	126	170	116	155	233	253	168	231	272	159	276	167	158	213	127	130	82	0	0	0	0	0	0	27	1	0	43	231	0	0	2	0	0	0	2	0
AGCACAGTCCTCGTTGGCGGCACCTACTGC	895	510	463	528	604	550	536	532	545	580	705	730	595	570	719	611	627	1078	1031	810	937	1210	532	1079	625	657	699	602	599	502	1	0	6	1	3	1217	543	731	1	6	3	1	3	2	2748	191	1341	1	1
TCTATATCGCAAGAAGGTAATATCCAATC	590	328	302	325	384	318	329	318	372	274	393	409	425	325	381	328	348	579	656	482	542	766	235	634	451	345	378	342	374	279	24	0	413	0	36	1	840	1	0	0	0	0	0	0	0	18	622	1	0
ATAGATACAAACAGGAAAGAAGTTGCT	14	15	16	16	38	13	11	9	14	15	19	15	21	20	4	12	17	14	17	19	18	31	7	35	15	7	16	19	11	4	0	0	1	0	0	0	0	0	0	0	0	0	0	0	0	0	0	0	0
TTAAGGGCTAGAGCAATTCACTATAAAGGT	2	5	2	3	3	5	8	13	9	12	2	1	3	4	5	3	4	9	11	7	10	11	7	9	4	1	4	8	6	5	0	0	0	0	0	0	0	0	0	0	0	0	0	0	0	0	0	0	0
CTTAGGCCCCAGGTCGGACCTCACGGTCCT	609	335	293	295	476	328	388	296	356	343	505	487	421	366	355	373	391	641	606	496	565	896	342	655	500	394	439	358	333	329	2	0	1	0	1	1	230	3	0	0	0	0	0	0	1093	8	0	0	2
TGTAGAACCTTGCGCTACTCGGAAGACCTG	150	66	74	70	47	62	67	59	69	51	102	103	72	73	75	74	88	146	143	98	132	140	70	148	80	87	104	62	77	46	0	0	0	0	0	0	0	0	0	0	0	0	0	0	0	62	0	0	0
CTACCGAGGTTTACATGGCATTACTTAAGG	20	14	4	11	16	19	7	14	6	13	22	15	10	12	15	19	13	31	31	14	19	30	10	16	5	9	18	19	21	9	0	0	0	0	1	0	0	761	0	0	0	0	2	0	0	0	0	0	0
CTAGTGATGCACCATACCGAGAGCCTGATT	304	192	152	175	194	176	151	126	176	153	242	185	208	130	193	180	174	244	298	279	298	332	176	320	229	181	199	164	219	148	0	0	0	1	0	0	1	0	0	1	0	0	0	0	1	27	471	0	0
CGTCCATGAGTTTCATCTCATACCATGACA	97	66	60	55	60	64	53	46	60	48	61	67	55	48	68	67	50	113	109	109	120	142	59	146	78	78	94	52	55	41	0	0	1	1	0	0	18	0	0	1	0	0	0	0	908	26	289	0	0
GCGTCCCCCACCATGCCAATGCGCCCTTAT	193	118	113	99	163	135	113	147	109	100	170	135	128	77	153	130	99	204	189	179	209	245	136	208	102	116	158	105	148	111	0	0	0	0	2	0	91	613	0	0	0	0	0	0	0	4	0	0	0
CGATAGGACACTACACCTGGCCAATCATAT	3958	2276	2035	2103	3076	2532	2398	2231	2384	2160	3312	3087	2872	2227	2904	2464	2637	3821	4092	3453	3883	5203	2273	4126	2663	2507	2903	2276	2526	1947	1203	13	1427	7	274	9	4132	917	6778	19	138	5	19	31	1071	855	2438	4140	8
ACTACAGCACCCGTAGAGATCAATCAATAT	239	137	114	139	187	147	173	123	167	150	233	246	150	149	214	165	191	255	285	207	272	327	204	324	173	182	191	146	153	95	0	0	0	0	1	0	66	2	1	960	1509	0	325	341	3	1577	0	1	0
CCGCATATAACGAGTTGATCACACAGTGAT	9	8	11	7	15	16	12	10	9	10	15	9	14	15	21	12	9	7	23	20	16	32	4	27	10	7	16	10	11	7	0	0	0	0	0	0	0	0	0	0	0	0	0	0	0	0	0	0	0
AGTAAACTCATCTCAAGAATCCAGGAACCC	95	42	27	46	62	71	63	44	53	57	57	99	52	55	59	74	49	126	97	80	110	124	47	110	75	69	69	78	94	53	0	0	0	0	2	0	0	0	0	0	0	0	0	0	0	0	0	0	0
CCGTCTTTATGCAAACCAACGACTTTTTGC	102	70	41	42	41	61	60	43	66	60	87	76	74	70	86	71	67	131	115	101	116	107	56	110	67	69	80	61	82	63	0	0	0	0	0	0	0	0	0	0	0	0	0	0	0	0	456	0	0
CATAAGCATTAATTACGGTGCCTCAAAATT	557	361	337	338	459	347	333	324	355	290	471	430	418	403	463	382	407	763	698	552	594	781	394	681	472	470	512	365	421	354	0	2	2	1	3	596	416	459	0	0	1	0	0	1	1206	80	191	1	0
GCCCGGGACTATAAGTAGCCTCATGACCCC	213	115	106	119	180	133	164	153	165	140	203	161	191	167	162	134	154	236	268	218	236	300	162	223	193	172	178	139	150	105	1	0	0	0	0	1034	25	0	0	0	1	0	0	0	0	8	197	0	1
ATGGCAAGAAGAGGACACAAGCGGTCAAGT	38	25	15	14	25	18	12	17	20	23	31	29	22	23	8	25	23	27	49	30	52	60	16	39	17	24	33	27	23	13	0	0	0	0	0	0	0	0	0	0	0	0	0	0	0	0	0	0	0
ACCCAGAATCTAACTATAACCAACTACTGA	260	145	153	158	210	166	148	166	169	166	222	185	224	133	248	206	202	283	309	266	306	362	140	285	203	159	223	153	187	165	0	1	0	0	0	0	73	2	0	1	0	0	0	0	0	1	0	0	0
TCGAAAATGCCGACAGCAGATACTTCGACC	13	8	6	3	5	4	6	4	8	4	14	9	9	14	30	8	13	4	23	14	17	12	9	12	6	4	18	3	5	2	0	0	0	0	0	0	0	0	0	0	0	0	0	0	0	0	0	0	0
TGTTCAACCCTAACCACTTATAGGCCTTCC	225	99	123	130	155	132	124	126	137	90	178	172	116	128	149	126	147	195	234	177	180	234	113	255	102	148	145	141	133	89	0	2	0	1	1	1390	0	0	0	0	0	0	0	0	1	11	168	0	0
GAGGCCTAAAAGACATGCAAAGATACCATT	67	27	15	13	41	29	29	32	39	24	42	30	37	20	30	19	23	46	45	38	39	56	22	42	40	32	28	21	18	14	0	0	0	0	0	288	0	0	0	0	1	0	0	0	0	0	0	0	0
GGTACGAGTGGTGATAGAACACGATAATAT	1874	1105	983	1151	1300	1242	1267	1143	1309	1153	1550	1425	1368	1073	1474	1283	1189	1896	2068	1751	2084	2680	1184	2195	1376	1266	1290	1178	1282	926	3	1	2	0	2	0	657	5	0	0	2	0	0	1	0	220	1059	1	18454
GTACGGGAAGATGGGTAATCACTGCTTAAC	52	25	22	14	21	29	31	31	11	17	52	22	33	37	28	26	24	31	49	33	57	56	25	70	29	20	35	33	18	18	0	0	0	0	0	0	0	0	0	0	0	0	0	0	0	5	242	0	0
GATGACACTACTTACCACACCTTCGTGACC	200	113	101	112	217	148	146	121	110	124	188	168	150	133	126	132	172	240	267	207	226	337	158	260	134	107	183	145	147	96	1	0	0	0	2	867	5	0	1	0	0	0	0	0	1	0	0	0	0
TACTTTGAAGGAACTTCTGTACACCCGTTA	20	11	27	13	50	13	19	12	16	18	22	31	17	36	25	16	23	31	36	27	34	77	7	34	15	19	38	14	28	15	0	0	0	0	0	0	0	0	0	0	0	0	0	0	0	0	0	0	0
GCTCATATGCTTCAAGAAATTAGTTAGACA	16	24	20	12	40	33	23	20	30	16	23	10	17	18	35	27	18	25	58	31	33	40	9	49	25	28	30	24	35	26	0	0	0	0	0	0	51	0	0	0	0	0	0	0	0	0	0	0	0
CGATAGAATGCGCTGATGGCCATGTTCCCT	105	80	55	48	64	46	52	66	60	80	73	104	74	47	96	60	99	130	136	64	103	118	50	91	92	72	91	56	65	47	0	0	0	0	2	0	15	0	0	0	0	1	0	0	1	2	249	0	0
AAACGTTAATACCACCCCCCGAATCGGGAT	146	104	107	126	144	124	125	105	113	117	165	150	131	94	131	126	98	178	202	167	173	261	99	197	99	147	141	114	115	86	0	0	0	0	0	0	11	102	0	0	0	0	0	1	1028	4	1	0	0
TGCCCACTGGCCGCACCACAATAGTCGCAC	10	4	4	8	13	12	4	5	9	3	11	2	3	6	7	11	3	10	10	4	5	14	3	6	4	2	6	3	7	5	0	0	0	0	1	0	8	0	0	0	0	0	0	0	0	0	0	1	601
CTCGCATTACTCGTGTATACCCGCTTTCAA	18	5	9	18	8	3	7	15	14	7	13	12	13	3	20	7	10	15	16	12	8	17	20	10	2	23	6	13	6	4	0	0	0	0	0	0	0	1	0	0	0	0	0	0	0	4	0	0	0
GGCAACTCTACAGCCACTATTGCTATCATT	23	18	14	22	25	16	16	39	25	16	32	15	22	15	21	14	18	78	35	32	48	21	16	18	16	14	27	16	18	30	0	0	0	0	0	0	0	0	0	0	0	0	0	0	0	0	0	0	0
AAAAGTGCCACAATTAAAAGGTATGGCTTC	213	139	109	131	202	145	134	114	175	129	196	151	169	158	163	195	154	231	253	243	241	275	121	266	122	147	169	160	159	104	0	0	0	0	0	806	6	331	0	0	2	0	0	0	0	7	0	0	0
CAATTCCGTATAATTCGCAGTTATGCACTT	724	425	445	471	637	558	545	457	459	494	629	678	585	426	558	508	464	783	859	672	739	969	443	880	615	541	578	451	531	405	1	0	0	3	1	0	197	2	0	0	3	2	1	0	3	58	284	0	0
CGCGGATTCAGATATTCTTGTAACAATAGG	212	119	109	124	138	128	112	112	115	129	162	204	157	92	156	113	120	256	182	180	188	208	111	229	165	120	174	129	115	141	0	0	0	0	0	0	0	0	0	0	0	0	0	0	0	12	0	0	0
GATCTTAATATAACTTCATCAGACCCAGAT	66	66	65	69	64	86	58	56	64	82	52	73	62	68	83	73	82	110	126	105	103	117	63	129	80	80	92	51	91	45	0	0	0	0	0	0	4	0	0	0	0	0	0	0	0	19	325	0	0
CACCCACCGTAATACTCGATCAGACATTGT	276	135	107	102	137	143	135	97	170	125	187	184	193	104	118	136	122	277	238	181	229	265	145	231	161	157	151	142	165	129	0	0	0	0	1	0	4	0	0	0	45	0	0	0	0	47	0	0	0
TCGACGGGGGCAAAAATTCTCAACCCAGTA	2738	1653	1443	1522	2055	1676	1614	1565	1708	1573	2264	2028	2018	1605	2087	1746	1813	2764	3053	2398	2858	3697	1552	3077	2007	1693	2115	1785	1830	1318	6	2465	2	3	10	409	974	5	3939	7	1	11	4	4	1373	150	1995	2	2
GAAAGTTCGAATCCTGAAAGCCAAATTAAC	63	40	42	48	32	50	43	40	39	35	65	52	76	22	63	75	34	95	106	62	81	77	42	100	53	34	56	61	42	18	0	0	0	0	0	1162	43	4787	0	0	3	0	0	1	0	0	290	0	0
GCTCACCCATTCGTACCCGGTACTATACGG	22	12	12	17	17	25	21	8	17	16	20	15	18	12	18	12	17	21	33	28	27	27	11	39	15	13	17	15	18	13	0	0	0	0	1	0	0	0	0	0	0	0	0	0	0	0	0	0	0
ACCCTCCTTAAATTTTCTTGTGGTACCATC	274	220	160	180	282	215	188	188	240	217	275	242	184	180	243	203	198	326	398	281	328	511	196	360	199	203	238	187	217	126	0	0	1	0	0	0	697	0	0	0	1	0	0	1	0	26	10	0	0
GTACCTACTTCATAAAGAACTTAAGGATTC	302	245	218	200	286	260	240	240	246	274	301	290	273	203	303	256	235	396	381	310	382	545	236	474	265	247	255	217	268	191	0	0	0	0	1	0	152	0	0	0	0	0	0	1	810	13	141	0	0
GAACATTCCCACCCAGCGCCAAGCCAAGTT	439	289	235	286	242	236	287	241	280	241	358	337	318	207	351	261	246	559	567	359	547	535	219	462	256	257	270	247	264	275	0	0	0	0	3	0	18	2	0	1	0	0	0	0	1765	37	752	0	3
TACTAGTGACGTCAATCACCCCTCAAACAG	28	28	12	25	39	22	14	24	26	21	44	46	30	26	49	26	10	30	48	33	36	27	38	48	25	20	38	28	34	20	0	0	0	0	0	0	0	0	0	0	0	0	1	0	0	14	0	0	1
CGGGGTGTCTACCAGGCGTTACAAAGTTAC	28	20	7	26	10	8	14	8	13	4	22	6	16	14	10	10	6	21	20	12	26	35	9	22	27	18	9	14	15	11	0	1	0	0	0	603	0	0	0	0	0	0	0	1	0	0	0	0	0
TACCTGACCCACCTGCTGATTGACCACAA	44	5	9	12	14	12	7	7	23	6	18	9	8	9	9	11	16	14	22	17	13	16	10	21	32	9	18	11	13	6	0	0	0	0	0	0	112	0	0	0	0	0	0	0	0	0	0	0	0
TCCCAGTGTGAACCTCCCATAGTCTCGAGG	118	91	109	78	134	115	123	71	82	72	139	149	123	86	119	111	124	180	169	132	153	257	113	201	119	97	133	89	102	67	0	0	0	0	0	0	21	0	0	0	0	0	0	0	0	5	327	0	0
TATATATCTACGTAATGGCCATTCAGTCAT	246	122	129	110	184	151	142	164	133	136	167	195	189	123	188	137	188	253	305	247	291	339	134	293	213	158	134	112	176	118	0	0	0	0	0	0	5	0	0	0	0	0	0	0	0	7	0	0	0
GTGCGCAGAAATCACCGCATTGGCTAGAAC	6	10	4	3	10	4	8	6	3	24	5	14	8	4	1	6	5	12	20	7	3	18	7	16	12	3	9	6	10	3	0	0	0	0	0	0	0	0	0	0	0	0	0	0	0	0	0	0	0
TCCCATACATCCATGGACCTACCATCTTGA	26	16	7	12	13	7	22	9	12	13	11	24	21	8	13	12	9	27	34	16	24	31	16	29	4	14	13	7	16	15	1	0	0	0	0	0	0	0	0	0	0	0	0	0	0	0	0	0	0
TGCGTAACCAATCATAACACGAGAGCATAT	92	68	73	67	80	65	86	68	58	80	102	126	98	63	106	72	87	108	147	89	141	157	77	154	113	77	116	50	91	53	0	0	0	0	0	0	0	1	0	0	0	0	0	0	0	5	250	0	0
ACAATTTCCGCCCACACCCTACCATCTTTG	104	60	36	44	56	58	37	42	39	34	39	40	45	34	55	30	36	56	63	77	68	111	23	101	50	38	52	32	36	35	0	0	0	0	0	0	0	394	0	0	0	1	0	0	0	0	0	0	0
TGACAGTTATATAACTGCCAAATTGGGACA	21	6	7	5	15	8	9	16	14	9	14	11	12	3	17	6	8	32	18	26	17	20	7	18	16	6	10	9	13	6	0	0	0	0	0	0	0	0	0	0	0	0	0	0	0	0	0	0	0
AATTGGCACTACATACGCTGTATCATCTGA	11	17	7	14	2	6	8	4	9	4	7	12	12	7	16	14	11	4	31	10	12	16	8	9	9	4	8	13	6	9	0	0	0	0	0	0	0	0	0	0	0	0	0	0	0	0	0	0	0
GTACTCTAAACTAACCCAACGGAAACAATA	120	82	47	76	88	89	59	55	71	52	88	98	80	70	51	53	69	74	115	105	86	129	37	156	84	87	66	48	62	42	0	1	0	0	0	791	0	0	0	0	0	0	0	0	0	0	226	0	0
ACGATCTCTAGAACTCGAAGCATACAGATG	448	236	226	215	338	288	258	228	254	221	381	299	354	277	348	263	268	449	493	430	454	630	284	556	330	253	372	281	282	239	2	13	3	3	2	1	34	2	0	130	84	21999	102	99	3	195	3	0	0
CTCGGACACGCACTCTCCTTTACAAAACCT	89	66	30	48	52	66	64	56	54	59	82	81	83	66	80	86	61	93	106	74	104	109	65	160	64	44	67	80	64	26	0	0	0	0	0	0	19	0	0	0	0	0	0	0	0	227	0	0	0
ATGATGCCAGAAGGGTGTATCGGGTTACCA	296	169	171	191	205	193	295	179	193	183	243	235	232	223	227	232	215	374	367	329	331	417	202	347	274	261	270	228	197	189	1	0	0	0	2	1	86	1282	0	0	1	0	0	0	0	16	310	648	0
CATGCGGATACAAAAAAGAGTCGTCTTAAG	20	21	12	7	36	15	13	15	21	15	20	11	16	17	16	13	20	29	44	19	21	52	44	23	23	16	30	9	12	7	0	0	0	0	0	0	4	0	0	0	0	0	0	0	1	0	0	0	0
ATAACTATTTTTTAAGCATCAAAAGATCGC	353	187	160	215	334	208	214	205	232	201	294	285	227	260	239	186	254	410	349	308	411	508	201	333	281	235	222	219	223	123	1	0	0	0	1	642	36	0	0	0	0	0	0	0	0	1	138	0	1
AAACTTAAGTTACCAATTAGCAGCCCACAA	12	7	13	7	6	6	4	8	8	8	9	4	6	8	10	9	5	10	10	15	11	13	5	28	4	6	17	6	6	7	0	0	0	0	0	0	0	0	0	0	0	0	0	0	0	0	0	0	0
ACTAATACTTTGCACCTTGTTATCTCGCTC	21	12	8	10	14	6	18	7	14	10	14	5	12	10	17	15	7	14	15	24	18	15	5	19	14	8	7	6	17	12	0	0	0	0	0	0	0	0	0	0	0	0	0	0	0	0	0	0	0
AAACAGGATAGATGCCGAAATTTAAACCGC	40	33	25	18	31	33	10	26	27	29	37	41	18	23	22	24	18	80	46	45	57	46	24	48	32	19	34	24	41	28	0	0	0	1	0	0	0	0	0	0	0	0	0	0	0	0	139	0	0
CCCGAGCCGTTTCGGGCCTGTATCCAAACT	36	7	8	13	29	16	16	21	24	8	30	22	26	18	34	37	23	47	25	14	21	35	13	33	21	26	26	31	15	9	0	0	0	0	0	0	55	0	0	0	0	0	0	0	0	0	0	0	0
ATTGAGGTGCAGGGGATTAAAATCGATCCCT	11	27	10	19	18	20	9	15	11	10	20	18	7	12	14	5	9	13	52	20	19	31	11	27	6	19	14	10	18	3	0	0	0	0	0	0	0	0	0	0	0	0	0	0	0	0	0	0	0
GGCGACTTTAATACATAACCATCGGACGGC	39	33	21	46	53	43	35	35	34	29	46	52	28	28	39	29	45	60	53	42	50	67	59	58	18	45	44	29	10	22	0	0	0	0	0	0	0	0	0	0	2	0	0	0	0	0	0	0	0
CCCGGCGTCGTATGCTCGTGCTTATACTCT	19	20	7	10	14	8	21	13	12	11	19	17	20	12	16	18	18	9	15	26	21	30	6	11	13	25	28	9	11	5	1	0	0	0	0	0	0	0	0	0	0	0	0	0	0	0	0	0	1
CGGTAACAAACTATAACTTAGTTGGTTATT	137	51	70	83	111	92	113	88	91	60	112	97	81	87	129	86	67	163	133	100	127	156	70	164	84	85	77	89	83	62	0	0	0	0	1	0	0	0	0	0	0	0	0	0	0	13	0	0	0
GGCCGATCCTGGCAAATCTCCGCAGCGATA	10	2	4	3	9	5	8	3	9	11	3	11	10	5	7	8	5	11	10	4	11	16	5	7	6	9	6	13	6	1	0	0	0	0	0	0	0	0	0	0	0	0	0	0	0	2	61	0	0
TAAAAACTGAAGTCTTAAATATAATAAAAA	270	184	131	176	258	204	156	161	215	138	199	227	225	143	213	170	181	330	314	219	313	328	222	327	223	185	212	151	159	146	2	0	0	0	1	228	92	1	0	0	1	0	1	0	0	12	0	0	2438
TAATGCCTAATAATGCCGCAGTAAACAAGA	257	159	116	150	178	155	154	124	184	119	185	184	154	169	124	147	159	230	294	195	280	277	106	284	151	159	205	157	162	118	0	0	0	1	0	0	48	323	0	0	0	0	0	0	0	23	278	1	1
CCGGAAACGCTAACAATATTTTAACTCTCG	122	78	70	50	102	98	73	120	82	55	74	76	68	52	75	87	66	105	110	96	111	137	55	189	106	60	128	66	64	40	0	0	0	0	1	0	14	0	0	0	0	0	1	0	0	2	0	0	0
TGAACTTTATTTATGCACTCGAAATATGAA	73	62	49	51	65	64	78	62	59	52	77	72	84	66	95	64	75	100	97	88	83	128	83	123	94	64	63	59	63	47	0	0	0	0	0	0	0	0	0	0	0	0	0	0	0	0	0	0	0
ATTTTCAAACAAATTGCTCCCAACGGAAAT	6	9	6	7	17	12	8	16	10	4	10	3	9	6	11	6	6	10	14	9	11	15	1	12	7	16	7	9	7	3	0	0	0	0	0	0	0	0	0	0	0	0	0	0	0	0	0	0	0
ATTATGACTACAATGCTCGTACCCCTATCG	15	13	4	7	3	5	8	4	11	8	7	8	10	17	11	3	10	15	20	11	2	15	3	7	14	11	8	7	8	7	0	0	0	0	0	0	91	0	0	0	0	0	0	0	0	0	0	0	0
CCCACACACCCCACTATACTACCCCCCATA	28	7	12	21	11	19	20	20	28	15	45	17	15	10	17	16	21	21	21	47	21	34	27	40	17	17	19	19	26	15	0	1	0	0	0	0	0	0	0	0	0	1	0	0	0	9	0	0	0
AATCCCATGTTTTACAAATCGCAGTACCGA	177	112	100	107	187	132	141	119	110	144	181	140	100	101	131	110	151	204	221	177	209	278	113	260	155	104	144	93	140	93	0	0	0	0	1	0	84	0	0	0	0	0	0	0	0	2	436	0	0
TTGATGCTAAGCTATGAGGGGGTAATGCTC	538	264	244	283	323	292	277	282	248	252	382	367	358	291	369	328	336	565	533	454	508	637	300	590	359	308	383	326	294	250	0	0	1	0	0	802	146	0	0	0	2	1	1	1	0	16	776	2	1
AGCATTATGAGCGTCACGTAAAATTAAAGT	313	125	125	179	195	211	215	167	201	181	235	243	223	155	208	187	191	325	294	247	329	338	230	373	282	199	195	169	168	141	1	1	0	1	0	0	16	0	0	0	0	0	0	0	0	19	159	0	0
CACAAACACGGCATGAGTTCCCAGTTCCAG	9	9	8	9	3	5	8	6	12	16	17	2	8	1	7	7	16	63	8	16	23	24	13	11	7	13	18	5	16	29	0	0	0	0	0	0	0	0	0	0	0	0	0	0	0	0	0	0	0
TCGAATAAAGCAATGTGGATTAATAAGTGC	32	8	14	17	25	10	19	22	26	16	32	30	21	19	22	29	22	20	35	20	57	50	10	35	9	26	49	15	26	18	0	0	0	0	0	0	0	0	0	0	0	0	0	0	0	0	0	0	0
CAGTGATCTTGACATGTCGACCCATCTTAA	15	8	9	9	10	14	18	24	12	14	9	19	19	34	23	13	12	12	29	30	19	19	11	19	21	30	15	14	9	16	0	0	0	0	0	0	0	0	0	0	0	0	0	0	0	0	0	0	0
AGATCACCTACATATTCCTATAGCCGTATC	58	32	26	40	60	44	49	29	42	57	53	54	88	50	72	38	55	63	75	57	59	79	46	108	50	46	74	41	51	41	0	0	0	0	0	0	4	0	0	0	0	0	0	0	0	3	0	0	0
CCCTGGTCACTAGTACAACCATAACTCCAC	109	28	47	57	58	51	43	71	48	56	81	76	56	61	55	67	61	94	86	83	106	142	79	112	113	68	63	58	63	42	0	0	0	0	0	0	0	0	0	0	1	0	0	0	0	0	0	0	0
GACAACAAAACCATTTATCGCATCTCGCAA	70	47	47	56	46	49	61	40	29	50	60	60	56	47	71	49	36	84	81	63	109	97	49	114	67	61	44	46	66	34	0	0	0	0	0	592	0	0	0	0	0	1	0	0	0	0	0	0	0
CAAGCTTCTTATGAAGTCACACACAGACAT	15	13	5	17	6	10	12	18	13	18	15	25	15	8	17	6	14	27	23	17	37	20	3	23	12	16	9	9	14	10	0	0	0	0	0	0	0	0	0	0	0	0	0	0	0	0	0	0	0
CCCATACTAACTTAGTGTGGTTGCACGCTA	262	115	103	110	81	134	114	125	138	100	185	157	156	135	146	127	127	162	227	164	254	269	94	210	177	176	195	105	148	89	0	0	0	0	0	0	0	1	0	0	0	0	0	0	0	1	281	1	0
TAACCAGACCCACAAGCTGGGCCCATAGCT	13	3	8	7	1	3	4	2	16	9	16	16	2	3	10	4	3	2	4	7	3	10	6	3	3	1	12	5	11	5	0	0	0	0	0	0	0	0	0	0	0	0	0	0	0	0	0	0	0
TTTCGTGTCTCCTACCACCCGCCACCATTG	42	27	25	28	36	15	15	25	25	11	24	29	31	11	14	38	11	28	57	28	42	72	38	38	27	32	16	41	29	14	0	0	0	0	0	0	0	1	0	0	1	0	0	0	0	1	0	0	0
TTTGCGCCGACAGGTGGTCAGTAGTGTAAC	129	104	71	99	114	88	94	78	83	88	105	106	112	84	127	90	69	153	152	121	145	204	81	173	101	105	104	83	81	66	0	0	0	0	0	0	27	1	0	0	0	0	0	0	0	12	0	0	0
ACATTTAGACGAGCTTCTCAGCATGTAATC	42	20	21	26	26	15	38	30	17	28	37	48	36	22	42	51	26	46	60	43	48	53	21	49	39	36	31	41	23	17	0	0	0	0	0	0	0	0	0	0	0	0	0	0	0	0	0	0	0
TCTACAGCCTCCTGACGTCCCCCTTACCCC	6	5	7	6	2	3	3	8	2	2	12	2	7	3	6	6	13	6	4	4	13	25	8	7	2	2	9	5	11	2	0	0	0	0	0	0	0	0	0	0	0	0	0	0	0	0	0	0	0
CGCAGGCCACCTGAGCAAGCGGTAGATAGC	424	203	234	214	328	302	282	226	244	222	379	322	338	255	303	295	265	526	489	382	388	490	209	525	278	243	304	246	316	271	0	0	0	1	1	1731	6	0	0	0	0	1	0	0	0	1	0	0	2
TTTCTATCTCATTACGATGGCCAGCCGGAT	10	20	4	8	5	5	4	10	10	11	12	20	12	5	11	5	7	21	22	14	17	40	10	20	7	4	9	4	10	5	0	0	0	0	0	0	0	0	0	0	0	0	0	0	0	0	0	0	0
TAGATATCACCAAAACTTTTCCGCGTACGT	6	13	12	13	18	13	7	11	5	5	14	11	9	9	18	22	14	24	24	18	27	18	12	30	35	21	15	10	18	5	0	0	0	0	0	0	0	0	0	0	0	0	0	0	0	6	0	0	0
AGTAACACCGCCCAAGATGCTAGAGATAGA	47	14	24	27	31	21	27	19	25	21	32	21	18	18	34	27	17	26	46	28	54	56	15	37	22	25	29	20	22	18	0	0	0	0	0	0	0	0	0	0	0	0	0	0	0	0	0	0	0
ACAGAGTCCAAAAACCCTAAATTATAAATT	326	173	157	134	229	210	181	190	260	160	244	282	199	154	244	224	176	310	308	260	278	403	174	347	275	198	250	182	203	117	0	0	1	0	0	313	53	1	0	0	2	1	0	0	0	28	0	0	0
ATAACAGTCACAGAATAATCTACGAATTAC	130	76	57	96	72	65	62	55	81	70	75	93	85	58	95	62	68	148	118	103	130	152	50	128	44	74	101	66	80	74	0	0	0	0	0	0	0	0	0	0	0	0	0	0	0	1	193	0	0
CAGTTTGTTCTAGGGATCAACTTTTATACC	11	5	10	3	4	4	3	3	4	1	3	1	8	4	11	7	9	13	6	12	5	8	4	8	6	4	3	4	5	3	0	0	0	0	0	0	0	0	0	0	0	0	0	0	0	0	0	0	0
GAAAGTATCATGGCTCTGAAACTAAATGCG	1510	805	839	863	1032	901	877	869	865	810	1233	1159	1107	756	1056	963	948	1688	1552	1376	1587	1975	905	1775	1102	977	1055	830	883	747	1	0	0	0	8	1782	331	414	0	0	3	1	0	1	1124	116	2147	1	1
TTAAAATACCTTACCAAAGTTAAATTACCA	39	18	30	30	40	17	23	17	25	24	30	19	23	21	42	20	29	39	28	28	35	90	33	41	21	23	20	20	27	31	0	0	0	0	0	0	0	0	0	0	0	0	0	0	0	0	0	0	0
ACTCGAGGCGGTAATAAATTATATAGCATC	1030	656	587	691	1031	831	767	757	841	809	835	885	843	599	873	678	769	1322	1293	983	1299	1607	653	1459	801	779	776	618	690	536	0	0	0	1	2	1	279	846	0	1	0	1	1	0	1973	114	600	0	0
CCCGTTGGAACCTTATAACTTTGAAGTAA	321	150	127	146	190	143	200	164	191	139	213	216	185	128	146	153	155	205	310	231	296	395	138	285	252	206	230	175	163	104	16296	34184	21106	28404	29519	22	179	12	9	5	8	101	17	9	21	16	279	19	53
CATGATCTCGACCAACCGACTACGAAAACA	197	42	86	74	73	70	69	84	98	100	362	87	207	172	271	234	269	88	111	123	115	168	97	138	89	80	67	61	93	55	0	2	0	0	0	1	129	508	0	0	0	2	0	0	0	0	0	0	0
CCCATGGCCATACTCACGTAGGCTCCGGGC	75	40	32	26	25	36	49	32	44	29	38	38	49	41	30	47	37	60	66	54	57	89	25	55	55	49	43	40	33	16	0	0	0	0	0	0	0	0	0	0	0	0	0	0	0	0	0	0	0
ATAAGGATCGTACTAAACAATAAACACTCG	29	22	16	33	26	30	35	21	21	37	26	39	50	35	27	17	27	39	34	38	39	52	5	67	41	26	35	17	27	17	0	0	0	0	2	0	52	0	0	0	0	0	0	0	0	0	0	0	0
TATATACTTAATACTTTTATGACCCTGACT	1149	776	729	692	965	732	644	775	758	703	950	917	828	705	920	717	718	1276	1436	994	1292	1709	787	1453	915	807	839	661	804	652	1	0	0	1	4	1134	353	4	0	0	2	1	0	3	1265	47	1488	3	0
TAAAGACTATCGTCACTCCACAAATCACAA	288	171	145	170	214	180	189	165	185	159	224	223	227	183	228	181	220	240	337	241	357	384	149	303	198	212	218	154	167	99	0	1	0	1	1	0	5	1	0	0	0	0	0	0	0	16	13	0	0
CGATGGAACACGGGCGAGACGAATGTTTTA	17	15	20	24	12	27	22	20	19	15	25	36	18	9	23	30	37	45	31	28	37	33	10	52	24	21	24	17	32	10	0	0	0	0	0	0	0	607	0	0	0	1	0	0	1	0	0	0	0
ATCGGTGCAAAATAACATTTAGATTCTTCG	7	9	6	10	13	17	17	8	9	12	7	22	15	19	10	12	6	12	22	12	12	24	23	16	27	15	12	13	9	2	0	0	0	0	0	0	0	0	0	0	0	0	0	0	0	0	1	0	0
AGTCTATTTTATGATGGATAGCTACCCCAC	1272	632	685	613	1129	767	764	713	801	703	925	962	929	689	1080	754	757	1530	1312	1067	1265	1853	714	1410	930	830	869	696	748	633	1	0	3	2	2	683	330	4	1	89	25	1	8	11	463	44	698	0	0
TTGAAAGACCACTAACCGCTTCATCACCAG	76	30	61	32	46	42	51	46	48	32	59	65	44	68	38	34	31	56	83	52	79	86	27	74	57	53	56	43	34	26	0	0	0	0	0	0	0	0	0	0	0	0	0	0	0	0	0	0	0
CGCGGGGCTCCGACTGCGGGAACTCTTCTT	5	7	9	10	19	8	18	12	8	11	10	14	14	8	18	10	6	33	20	19	15	28	13	16	8	11	14	15	9	8	0	0	0	0	0	0	0	0	0	0	0	0	0	0	0	0	0	0	0
TACGCGCCAAAACACGTGAATATCCTTACA	472	276	260	264	403	349	264	326	276	322	417	462	388	251	434	313	309	634	584	467	468	663	370	610	348	396	347	295	320	300	1	0	1	0	3	1	1	548	0	0	1	1	0	0	0	49	0	0	0
TCAGGCAAATCAATTCAACAGAGTAGATAC	18	10	8	10	13	7	11	18	14	24	14	13	17	30	10	21	10	16	23	15	12	27	11	28	9	31	33	21	12	10	0	0	0	0	0	0	0	0	0	0	0	0	0	0	0	0	0	0	0
TAAAAGGAAATACATCAAACCCGATACTTT	29	14	17	9	21	22	18	14	6	10	22	13	22	10	16	13	8	15	39	18	21	37	12	28	27	10	26	8	14	13	0	0	0	0	0	0	0	0	0	0	0	0	0	0	0	0	0	0	0
AGACCCCGCCAAGGACAACCGCCCGTACCC	36	29	18	25	47	28	48	39	22	31	51	85	51	44	49	26	32	33	67	46	55	83	40	36	27	39	57	31	48	19	1	1	0	0	2	0	5	351	0	0	1	0	0	0	0	0	0	0	0
CATGGATTCTTATAATGCGCCCACACACGA	119	55	55	73	83	62	74	60	76	65	77	92	69	52	70	50	53	101	140	101	129	122	67	110	95	86	69	52	67	55	1	0	1	0	2	1	0	538	0	0	0	0	0	0	0	0	1	0	1
AGAAACCACTTGATTTTGGCAATATTCTGC	91	30	36	42	48	31	31	42	45	33	74	57	38	31	48	36	42	77	70	47	67	104	30	79	54	52	56	28	41	26	0	0	0	0	0	0	0	0	0	0	0	0	0	0	0	14	0	0	0
CACACAGTTTAAGTAGTGTTCATATGTGGA	162	58	71	53	90	71	59	65	92	53	81	112	83	68	87	55	57	102	133	104	106	137	56	143	58	80	94	66	72	57	0	0	0	0	0	0	0	0	0	0	0	0	0	0	0	3	0	0	0
TCGACCCTTTTGGCATTACACTAATAGTAC	18	8	14	15	20	16	11	11	15	13	23	11	16	9	25	15	19	24	27	29	14	34	16	23	20	17	11	12	15	12	0	0	0	0	0	0	0	0	0	0	0	0	0	0	0	0	0	0	0
ATCAACCCCTTGCATCCCGTAACATCTCAA	20	7	7	5	7	7	10	4	2	9	7	5	6	2	27	5	1	13	12	5	13	14	14	12	10	7	27	7	12	8	0	0	0	0	0	0	0	0	0	0	0	0	0	0	0	0	0	0	0
GCCATTTCCAACTGGTCTCCTCTACATGTT	5308	2991	2881	3169	4146	3529	3523	3124	3452	3128	4534	4321	3991	3143	3881	3454	3534	5754	5898	4989	5444	7664	3118	6618	3931	3648	4082	3215	3261	2780	2188	4762	4328	52	371	2976	2810	4160	4	140	547	14	18	11	5093	379	4767	5	764
TGACCCTTCGAAGGAGACGTTTGGGGCGTA	159	102	52	72	175	83	82	82	102	100	102	107	85	68	109	87	84	154	172	105	120	209	43	164	124	67	104	98	83	68	0	0	0	0	0	0	0	0	0	0	0	0	0	0	1009	8	0	2	0
CTAGTACGGCACAGGACCACCACTGCGATT	80	37	36	38	41	74	52	71	43	40	70	51	50	39	62	49	36	99	82	84	73	103	27	150	78	56	72	43	47	33	0	0	0	0	0	1	74	0	0	0	0	0	0	0	0	0	0	0	0
CTTCAAACAGTCTGGACAGTCCAAGTCAAA	15	4	10	10	20	13	13	10	13	11	24	13	6	15	19	6	2	27	20	32	24	20	25	36	22	21	4	17	20	7	0	0	0	0	0	0	0	0	0	0	0	0	0	0	0	0	0	0	0
CTTAAGCAATGGCTGCCTATACCCCTTGAC	142	59	59	57	70	64	65	53	78	70	80	111	105	43	95	58	88	121	107	78	116	167	55	136	110	67	69	58	118	53	0	1	0	0	0	0	43	0	0	0	0	0	1	0	0	0	514	1	0
AACCTACAGCTTGCTCACAGTTATTTTGTA	143	85	74	77	99	82	90	74	102	74	121	92	106	81	99	80	78	227	164	128	142	214	80	170	100	84	89	64	79	95	0	0	0	0	0	1	0	0	1	0	0	0	0	0	0	7	147	0	0
TAGCCCTTTGCCTCCGGCCACCTGCTTCAT	180	131	106	111	108	122	125	127	109	91	151	167	148	102	161	130	150	236	195	206	150	241	173	194	118	116	148	104	93	119	0	0	0	0	0	1	78	1	0	0	0	1	0	0	0	20	927	0	1
ACAACCACCCGCACTAATCCCATCGAAACC	48	28	22	31	51	13	43	20	22	24	38	44	36	37	26	23	30	51	53	49	50	52	37	45	61	60	36	22	35	12	0	0	0	0	0	0	0	0	0	0	0	0	0	0	0	12	0	0	0
TATAATCGCGTCAGTTACACTAATCACAGT	69	32	51	35	47	33	28	26	27	16	51	34	27	42	25	37	46	60	57	47	42	92	40	68	24	28	32	40	35	30	0	0	0	0	0	0	1	0	0	0	0	0	0	0	0	0	0	0	0
TCTAGTATTTCGCAGTAGGCAACTACAGTC	247	173	104	142	142	140	152	144	139	124	157	174	167	113	196	158	163	310	280	239	236	316	112	278	198	169	194	163	166	127	0	1	0	0	0	0	3	0	0	0	0	0	0	0	0	4	0	0	0
CAACCAGCTATGTCCGGGTATACCCCTAGT	27	20	17	19	32	28	18	28	21	23	40	17	21	15	20	28	13	26	46	41	38	36	20	34	13	18	49	17	29	18	0	0	0	1	1	1	0	0	0	0	0	0	0	0	0	0	0	0	1
GTAACTTTCAGACCAAGGTGACCTGATTAT	218	143	111	137	140	112	148	118	139	124	167	162	155	112	195	111	151	285	221	219	218	300	125	250	159	117	161	117	143	127	0	0	0	1	0	0	103	0	0	1	0	0	0	0	0	5	0	0	0
TTAGCATAATAAAAGAAATTGCCGCCACTA	14	13	14	16	23	14	15	11	8	14	15	19	13	12	9	12	22	14	21	15	18	34	7	21	19	7	26	16	26	7	0	0	0	0	0	0	0	0	0	0	0	0	0	0	0	1	0	0	0
GCTCTTATATTCAGAAATGTAATTCGCTCT	22	4	9	7	9	8	28	8	11	16	20	13	21	8	11	15	10	19	39	13	14	20	10	24	15	20	10	7	14	11	0	0	0	0	0	0	1	0	0	0	98	0	0	0	0	2	0	0	0
GGGCAGGCTCAAGACTTCCCACCAAGTGAC	335	172	202	192	237	223	182	213	217	210	278	256	235	192	277	209	217	371	358	329	337	439	186	386	274	248	227	209	224	171	87	0	0	0	0	0	380	281	0	0	1	1	1	1	2	47	203	1	1
TTCATCACAAAAAAGTAAGCTATCACATTA	44	27	19	28	25	17	25	41	27	25	36	22	20	19	34	33	22	55	64	36	72	54	32	46	26	39	25	37	23	30	0	0	0	0	1	0	7	0	0	0	0	0	0	0	0	0	0	0	0
AGAAGGTCAGAGGTCATCTCCCGCGAACAC	99	68	28	57	56	52	76	45	66	48	61	73	67	50	62	73	54	97	102	83	99	99	40	110	88	46	50	81	56	36	0	0	0	0	0	0	314	0	0	0	0	1	0	0	0	1	0	1	0
TGCCGTAGGGCTCCGTTGATGCTTTGTCAC	32	34	23	22	26	25	31	26	38	27	47	40	30	33	29	26	11	56	47	45	52	59	23	46	34	21	23	18	28	31	0	0	0	0	0	0	14	0	0	0	0	0	0	0	0	0	0	0	0
CCATTTCGAAATTCACTTACTATTACCAAT	1105	577	597	669	883	656	652	622	700	646	937	827	764	590	747	719	701	1047	1119	886	1083	1437	710	1220	712	656	757	706	719	518	1	0	0	0	2	542	41	508	0	132	336	3	85	53	0	199	974	0	0
TGTAAAGGTATGATAGTATGACGCGTGTAC	45	22	22	21	24	21	26	18	39	22	26	35	26	21	19	47	10	31	69	32	54	66	17	46	20	26	32	27	19	16	0	0	0	0	0	1108	532	0	0	0	0	0	0	0	0	0	1	0	0
TCCATCAAGCTATTTCCATACACTCCTATC	145	74	61	100	126	71	66	88	94	58	90	119	107	88	91	102	99	106	148	107	142	147	69	126	78	87	105	88	85	58	0	0	0	0	0	0	1	0	0	0	0	0	0	0	0	0	0	0	0
CCACTCGGGTGACTTGTTATACCCCTTGGA	53	28	14	32	40	31	31	33	21	22	42	42	41	32	31	30	18	39	45	60	50	68	26	54	56	22	47	43	32	27	0	0	0	0	0	0	0	0	0	0	0	0	0	0	0	0	0	0	0
AGCCAGAACGACTTTTCTGACATGAACGCT	47	28	28	27	53	28	44	27	25	35	38	41	42	15	37	29	43	67	56	45	85	88	45	48	34	32	46	23	27	26	0	0	0	0	0	0	0	0	0	0	0	1	0	0	0	16	272	0	0
AAAGCAACACTAAGCTCTCCACTTAAGGAC	40	22	20	18	54	27	27	22	38	30	33	59	29	18	43	37	29	46	56	53	39	86	22	30	29	30	38	23	30	18	0	0	0	0	0	0	13	0	0	0	0	0	0	0	0	0	0	0	0
CAGACGTATCTGCCTAAGCCTAACCTAAAT	78	28	23	33	20	17	25	18	26	34	38	28	25	26	27	26	39	47	43	54	63	80	8	43	28	33	32	27	29	20	0	0	0	0	0	0	0	0	0	0	0	0	0	0	0	0	0	0	0
TTTTACCTGAAACTAGCATGAACCTTTCAG	43	23	18	21	50	27	28	25	20	26	41	38	42	17	30	20	26	52	42	37	37	58	22	46	36	32	30	21	16	24	0	0	0	0	0	0	0	0	0	0	0	0	0	0	0	0	0	0	0
ATATCAGTGAGGACCACCAGTGTAATTTAA	62	39	50	39	42	46	43	41	31	37	53	58	34	32	49	47	39	53	79	65	99	95	34	56	52	30	35	42	42	18	0	0	0	0	0	0	0	0	0	0	0	0	0	0	0	0	1	0	0
TAATCGCTCGATGCCCCCACCTGGGCAGAA	536	297	242	300	412	346	357	277	321	289	465	375	402	294	403	368	337	504	605	523	526	668	274	603	418	361	355	349	331	245	1	0	1	0	3	2	240	528	0	0	2	3	0	1	0	29	761	1435	0
TTCCATTGCAGCCAGAGAATAACCCATCCA	103	69	63	58	78	77	56	76	66	49	73	69	97	55	74	64	73	111	132	115	127	164	52	143	81	76	60	77	63	52	0	0	0	0	1	0	1	0	0	0	0	0	0	0	0	0	39	0	0
TGTTCGGACACCATCAGCGATGGATCTCAA	4	7	9	16	13	12	18	2	8	3	15	5	20	17	11	18	10	8	28	31	24	25	11	40	17	13	14	20	10	3	0	0	0	0	0	0	6	0	0	0	0	0	0	0	0	0	0	0	0
AGCTTTCCACCGTTCAAGCTTTGTGTATGA	25	10	6	7	13	5	5	7	3	6	5	17	9	10	15	2	3	13	19	13	31	18	11	18	18	13	16	8	7	7	0	0	0	0	0	0	0	0	0	0	0	0	0	0	0	0	0	0	0
CTACACGTTCGTGTCGAAAAAGCCGACACG	300	186	167	152	215	190	183	199	165	177	245	197	192	141	202	225	208	352	311	317	334	389	187	404	215	193	245	185	201	150	0	0	0	1	2	0	536	322	0	0	1	0	0	1	0	21	1	0	0
GAATAGGTCAAGCTGATGGAAGACTAAGCC	80	30	32	32	34	41	24	31	54	33	71	49	41	41	55	68	37	66	78	59	90	51	47	64	38	34	60	74	52	26	0	0	0	0	1	0	0	0	0	0	0	0	0	0	0	0	0	0	0
ATAACAGAATATCCGTGCCTTTCACGCAGA	16	11	13	12	12	13	17	11	15	11	15	21	13	8	28	10	26	24	8	16	26	13	9	35	21	12	22	1	8	14	0	0	0	0	0	0	0	0	0	2	0	0	0	0	0	0	0	0	0
TGGGGTTGGTTGCGGCCTTTAGTTACTACC	1720	1058	922	910	1227	1066	1032	1061	1039	1010	1445	1432	1335	923	1184	1107	1069	1681	1875	1572	1723	2241	1066	1981	1288	1135	1320	1067	1186	776	444	1633	2	24	169	493	1076	852	3	3	2	4	2	1	5	227	1960	2	2
CCACAATCGCAAAACTTATCCTTTCCATAT	19	12	19	20	31	31	17	19	20	17	20	19	17	7	20	14	18	16	29	20	33	58	4	44	10	15	18	12	11	10	0	0	0	0	0	2	0	0	0	0	0	0	0	0	0	0	0	0	0
CTCAATCCTTAAGGGACGTTACCCCCATTA	55	25	27	17	29	22	22	31	28	31	38	36	31	35	36	19	35	57	60	34	37	50	17	57	13	18	38	25	34	20	1	0	0	0	0	0	118	0	0	0	0	0	0	0	0	0	0	0	2
ATGTCTACATCATTGACCTATCACTCCTTA	7	14	17	9	13	14	11	15	14	15	19	9	16	14	21	12	19	32	28	27	43	30	1	13	17	21	31	9	12	14	0	0	0	0	0	0	28	0	0	0	0	0	0	0	0	0	0	0	0
CCACTTGAACGCCCACAACCTCTTCCCTTC	29	17	9	21	23	29	8	18	18	16	22	14	25	15	21	15	22	22	26	10	29	27	8	38	16	34	18	9	18	16	0	0	0	0	0	0	0	0	0	0	0	0	0	0	0	0	0	0	0
GCATGCGCACCATGATCGAACCTAAAAACC	15	16	8	10	11	15	14	8	17	21	15	15	16	14	26	25	22	25	29	18	16	17	5	24	16	38	23	14	8	10	0	0	0	0	0	0	0	0	0	0	0	0	0	0	0	0	0	0	0
ACCCCGAGCCCATAACCCGATCCAGGTTTC	398	210	208	190	289	227	224	212	243	223	292	271	251	232	246	249	210	377	414	334	383	472	193	401	280	301	306	211	239	172	1	0	0	0	1	0	0	0	0	1	0	1	0	0	0	69	438	0	0
ACTTTACGCCTAAATATACATAAAGTCGAT	38	20	18	22	25	26	22	13	23	19	21	17	19	18	31	21	22	23	40	37	25	45	24	49	15	10	21	17	17	13	0	0	0	0	0	0	0	0	0	0	0	0	0	0	0	0	0	0	0
AAACAGCCCTATAATTACGCTCTTTCGCAG	22	8	11	17	18	15	26	19	19	12	12	30	21	9	17	21	20	24	27	32	37	33	12	33	15	10	24	25	17	11	0	0	0	0	0	0	0	0	0	0	0	0	0	0	0	0	0	0	0
CTTAGACACGTAGCCGGGTGGCCAAAACCC	202	99	104	129	176	129	133	168	139	153	183	172	174	133	158	129	140	310	269	199	259	425	129	257	168	151	214	130	150	179	0	0	0	0	0	0	0	0	1	0	1	0	0	0	0	11	448	0	0
CACCTATTACACGATAGAGGTTCAATAGGC	108	39	52	44	108	49	50	73	60	55	69	73	58	49	111	62	70	112	110	110	77	123	80	120	67	53	106	53	50	52	0	0	0	0	0	0	22	0	0	0	0	0	0	0	0	0	0	0	0
ACTAGAAAGGCGAATTTTACGTTGAATACG	110	77	72	65	106	77	101	65	72	85	95	118	85	70	102	88	80	92	150	104	139	130	95	147	99	88	75	70	81	47	0	0	0	0	2	1	172	1	0	0	0	0	0	1	1389	1	286	0	0
GTAAGAACCTAACACTCCAAAAATCTTCCA	1	1	2	1	1	3	4	2	1	2	1	3	3	4	2	3	7	5	2	4	5	5	3	8	3	4	3	3	5	2	0	0	0	0	0	0	0	0	0	0	0	0	0	0	0	0	0	0	0
ATTGTGGGATTGCCTCGGGATGCGTTATCC	81	46	44	39	73	54	40	50	34	39	60	67	65	46	70	56	33	91	71	74	88	129	31	96	72	80	57	72	48	43	0	0	0	0	0	0	0	0	0	0	0	0	0	0	0	1	0	0	0
CAGAGCCTAGCGCTCCGTTATAACTAACAT	79	34	49	45	60	47	65	32	65	25	45	39	53	43	68	40	44	94	79	72	73	82	84	74	70	55	62	37	28	34	0	0	0	0	1	0	24	0	0	0	0	0	0	0	0	23	0	0	0
TCATGTGTTGGCTCATCGACGAACCACACC	75	36	39	23	36	39	36	32	59	38	57	43	53	33	43	42	33	46	49	40	42	75	33	57	36	48	63	34	34	33	0	0	0	0	0	0	0	0	0	0	0	0	0	0	0	3	0	0	0
ATATCCTGTTCACGTCCCCATTGGGATCCG	248	114	112	150	170	140	130	121	143	141	188	179	184	118	148	145	127	181	252	208	257	287	116	249	119	183	155	143	170	102	0	1	0	0	2	0	107	3	0	0	1	0	0	0	0	0	0	0	0
CTATATGACTCGTCCCGTGCCACCCGGGAC	52	32	32	27	27	36	27	21	44	21	41	47	54	18	56	27	32	65	71	41	60	68	45	46	54	45	50	29	43	31	0	0	0	0	0	0	0	0	0	0	0	0	0	0	0	0	0	0	0
ACATACAAAACAGGCTTTCCACTGATGCTA	88	36	48	65	64	42	45	33	43	47	70	59	51	61	60	58	37	60	65	73	85	85	52	90	50	53	63	51	46	34	0	0	0	0	0	0	0	1	0	0	0	0	0	0	0	0	0	0	0
CGCATAAAGTTTACTAATACAAACTAATTA	8	7	6	6	12	1	3	5	14	13	11	6	15	4	4	6	2	4	14	10	10	13	5	12	1	9	17	7	2	6	0	0	0	0	0	0	5	0	0	0	0	0	0	0	0	0	0	0	0
CGCCATCCTAGATCAATACACAATCAATTG	38	14	10	21	46	9	17	16	17	13	32	20	21	23	24	24	31	25	28	23	18	69	31	41	27	30	20	35	13	10	0	0	0	0	0	0	13	0	0	0	0	0	0	0	0	2	225	0	0
CCCTCGGGAAAATTGCGGTACAAAACCTCG	29	24	12	16	18	15	24	20	12	41	39	30	28	18	24	21	24	46	40	25	34	47	22	31	25	20	13	20	25	7	0	0	0	0	0	0	0	1	0	0	0	0	0	0	0	25	0	0	0
ACCACTGCACCCCCTTTCACCTGTCACCAG	3436	1904	1820	1945	2631	2193	2072	1984	2207	1988	2935	2725	2599	1955	2592	2149	2252	3663	3886	3068	3492	4746	2068	3982	2520	2233	2748	2081	2216	1798	269	28	641	11	78	3509	1349	2139	4	8906	13548	16320	13745	13432	32	15360	3023	11	11
CATTCAAACAATCTTAACTACAACATCCAC	87	29	49	55	75	42	37	52	64	37	71	64	84	39	49	63	26	75	70	66	67	148	37	98	45	54	73	41	41	24	0	0	0	0	0	0	1	0	0	0	0	0	0	0	0	5	0	0	0
GGAATATGACTTTACCACAGATGGTACACA	17	19	7	18	20	13	13	11	12	18	22	21	12	10	20	13	16	26	23	17	38	33	27	19	9	9	13	17	18	20	0	0	0	0	0	0	0	0	0	0	0	0	0	0	0	0	0	0	0
TATACGCTCACTGAAATTGTTAGATTCCAA	196	127	147	131	121	125	132	135	173	155	171	171	153	126	182	159	149	225	234	195	282	269	157	266	179	142	143	148	150	88	1	0	1	0	0	1	11	2	0	0	0	1	0	0	0	13	732	0	0
GTAACCAGTACAGTCACGTGACTTCAAAGA	66	24	38	38	39	42	33	44	48	36	63	34	45	44	55	58	45	88	89	64	50	93	32	67	72	43	79	44	67	29	0	0	0	0	0	0	12	1	0	0	0	0	0	0	1	0	0	0	0
ATCCACCCACGTAACTCGCTAACTTACATC	560	361	293	327	484	431	450	386	439	371	553	549	518	343	506	405	410	735	764	611	671	848	415	793	445	454	460	394	415	336	1	0	0	0	1	0	533	2	0	2	2	1	0	0	0	63	141	0	1
TACTTCCACTAGATCACCGTCCTCATCCCG	59	49	30	40	59	53	48	61	37	28	68	49	49	45	51	40	61	63	79	80	65	99	25	108	56	40	44	35	33	27	0	0	0	0	0	0	12	1	0	0	0	0	0	0	0	0	0	0	0
AATCAGATGACAGAGAATAAAACCGCAAAC	1431	777	668	731	972	825	916	765	867	721	1134	1137	962	699	917	901	984	1412	1525	1242	1417	2049	730	1535	1038	776	959	838	919	680	744	2	1	1	96	895	882	547	3	313	2022	4313	28	16	1040	456	433	4	11
CCCGCCCCCATATAGTCGTCAACTGTCACC	14	3	1	5	8	8	6	10	19	10	8	9	6	12	10	4	7	10	8	10	11	22	8	12	5	12	17	8	6	2	0	0	0	0	0	0	0	1	0	0	0	0	0	0	0	0	23	0	0
GATTAATTCATTCAACTGTGAGATCTAGTC	257	121	105	119	185	118	168	120	119	138	206	186	166	142	185	138	167	273	239	197	261	305	170	228	172	115	178	127	138	131	0	1	0	0	0	0	0	0	0	0	0	0	0	0	0	9	0	0	0
GCTACTCGATACCCGGCAAAGTAAACGCTT	38	32	21	15	36	31	22	20	27	15	31	39	36	21	28	29	23	39	49	36	52	36	19	57	39	21	65	22	27	20	0	0	0	0	0	0	1	0	0	0	0	0	0	0	0	2	518	0	0
TCAGTTCCCACCGCATCCAGCCAGGCATCA	20	20	16	15	13	11	8	11	14	17	24	25	16	13	20	15	25	32	32	19	29	14	21	23	18	18	17	9	21	6	0	0	0	0	0	0	0	0	0	0	0	0	0	0	0	3	0	0	0
AAATTGAAATCAAACTTCTTCCAGTAGAAA	114	97	65	77	134	85	75	85	63	86	116	95	94	43	66	71	73	137	120	134	143	202	66	181	63	78	79	73	74	73	0	0	0	0	0	576	242	1	0	0	0	0	0	0	0	10	1	0	0
CTTCAGAAACCCCGCGTCCCCCCACTCCTC	251	172	128	180	208	193	154	156	170	214	218	284	197	137	210	217	204	290	322	299	372	402	144	338	180	227	223	219	190	161	0	0	0	0	1	0	4	1	1	0	0	0	1	0	1086	6	1	0	0
TCCGCATTGTTATCTCGTTAGTTTCAACTT	11	7	14	15	21	9	25	9	12	12	13	16	7	8	13	15	19	43	41	30	37	61	18	35	18	8	18	10	17	22	0	0	0	0	0	0	0	0	0	0	0	0	0	0	0	0	0	0	0
GGAGATGCCCTACCAGTAAAAGCAATTGCC	91	48	44	39	77	68	88	55	57	72	80	118	65	80	101	65	68	94	102	108	115	112	76	136	92	100	96	64	88	48	0	0	0	0	0	0	0	0	0	0	1	1	0	2	0	0	0	0	0
AAGCTGAAAATACGTAGAAACGGGGTACTG	27	34	22	16	33	17	20	24	19	43	31	49	25	21	21	21	18	48	36	25	35	32	9	48	34	36	25	12	9	30	0	0	0	0	0	0	0	0	0	0	0	0	0	0	0	11	0	0	0
ATATCCTGTCTTTAAGACTATCACCTATAG	100	53	42	72	86	32	41	67	60	49	88	75	59	54	51	55	53	111	105	78	98	110	67	81	50	55	87	60	59	61	0	0	0	0	1	0	0	1	0	0	0	0	0	0	0	2	0	0	0
TAACAACTTTTCTGCCTTATACCACTCCGG	90	45	39	47	62	42	59	44	61	41	83	60	56	40	77	44	58	81	97	91	87	88	81	116	96	59	61	55	46	40	0	0	0	0	0	0	0	0	0	0	2	0	0	0	1	0	0	0	0
GGTGAAATAAATTCGTGAGGCCATCCCGAT	429	271	245	215	347	288	318	241	254	291	378	376	346	290	338	312	264	440	466	397	439	678	241	575	339	286	354	276	279	226	0	1	0	0	0	0	263	526	0	0	1	0	0	0	0	6	407	0	0
AAAGAAGGAAGGAGAGGATCATAGGAATTT	25	4	7	5	8	10	6	9	6	7	9	3	10	7	3	9	9	16	15	13	7	12	11	17	4	7	8	8	3	8	0	0	0	0	0	0	0	0	0	0	0	0	0	0	0	0	0	0	0
GAACATTCTACTAAAGCTGAGTAACCAATA	4	3	2	2	6	9	7	4	4	2	9	4	5	8	22	6	6	6	2	15	10	9	10	23	2	7	5	8	7	3	0	0	0	0	0	0	0	0	0	0	0	0	0	0	0	0	0	0	0
AGGTCAGCGTTATTCGAATCGTTCCATACA	10	11	8	5	8	8	8	6	7	8	7	10	14	10	26	8	11	17	15	15	10	5	1	8	12	9	6	2	13	7	0	0	0	0	0	0	0	0	0	0	0	0	0	0	0	0	0	0	0
CGACTCAGATCTCAACCTCAAGAACGATAT	1156	644	695	659	776	725	666	666	699	634	970	894	789	664	968	746	763	1316	1344	1096	1223	1439	636	1364	834	747	764	750	753	679	1	2	1	0	3	0	165	1	0	0	6	0	1	0	1506	125	1405	0	1
ACGATTTCGGTGATTAATTTTTGCACATAC	274	81	113	118	164	137	143	112	153	144	144	174	191	134	180	117	144	184	190	204	214	367	137	254	148	124	141	135	142	96	319	1030	1	159	194	2	123	442	0	0	0	5	0	0	0	0	0	2	0
TAGAACAAATAGCAATTTATGTCCTAATGC	117	42	41	47	88	49	67	74	44	70	97	90	89	67	68	58	61	97	108	91	119	155	101	108	81	56	80	59	42	48	0	0	0	0	0	1	0	485	0	0	0	0	0	0	0	0	0	0	0
CTAAACCCAATGCAACTGAGTAAAGCAAAA	6	4	6	10	7	6	4	10	2	3	5	1	12	1	5	7	2	31	8	9	7	5	7	33	6	6	15	4	8	17	0	0	0	0	0	0	0	0	0	0	0	0	0	0	0	0	0	0	0
GTATGATCCAACCAAAGTCGGCTAGCCGCG	125	84	76	76	118	91	77	81	92	64	108	89	105	75	84	80	76	125	148	131	144	192	102	169	156	101	70	83	64	62	0	0	0	0	0	0	0	0	0	0	0	0	0	0	0	10	0	0	0
CATCGACTGACGAACAACCATATTAAACTT	31	23	14	12	12	15	22	15	12	17	17	27	18	15	18	14	21	33	34	34	28	25	18	34	5	23	10	10	23	28	0	0	2	1	0	0	1	0	0	0	0	0	0	0	0	0	0	0	0
CTCCATATAACGTCCGACTAAACCGAGATG	39	30	31	18	27	28	27	38	45	48	35	44	37	33	41	30	31	57	63	68	55	49	36	50	48	33	39	25	35	31	0	0	0	0	0	0	17	0	0	0	0	0	0	0	0	0	0	0	972
ACTCTCAAGAATAACTTGCTGTCACACTA	173	80	91	83	86	80	94	106	88	79	185	119	122	94	122	85	80	153	189	146	195	220	104	198	105	96	108	92	87	88	0	0	0	0	0	0	14	442	0	0	1	0	0	0	0	9	0	0	0
CTGGGTACCGCTACGCCGTTCACCGAGCGG	134	57	59	71	98	62	66	65	68	48	114	87	103	72	90	101	109	73	108	108	90	173	93	129	116	93	108	83	76	41	0	0	1	0	0	0	0	0	0	0	0	0	0	0	0	0	0	0	0
GCCCTTAGACAGATAATACGCGCAGAACCT	271	132	125	137	203	154	169	112	167	164	213	185	165	161	212	136	150	274	254	218	259	378	172	267	172	147	214	127	139	131	0	0	0	0	0	510	49	0	1	1	0	1	0	0	0	2	0	0	0
AGAACGACACGCAATGTTGAGAAATCGGTT	1088	679	589	508	776	710	670	633	615	579	923	841	818	703	831	661	734	1275	1199	1038	1090	1415	677	1388	800	772	856	671	717	578	0	0	1	0	1	382	232	460	1	0	0	1	2	2	1	110	1404	0	0
CAACAACCTGCCTCGTGCGGCGATTCTAAA	589	361	365	349	420	368	376	309	449	345	560	548	479	432	560	421	475	686	691	583	653	818	386	776	498	438	523	338	393	330	1171	0	920	6	64	875	26	0	1	0	1	0	2	1	1295	51	433	0	7
CTAACGAACGCAAGCAGCATATCAATCCAC	481	227	271	214	307	270	244	254	299	265	389	363	316	271	407	309	314	595	492	431	487	616	262	545	316	297	382	299	283	237	0	2	0	0	0	0	110	196	0	0	0	1	0	1	1	31	280	0	0
TGTTAAATTACCCGGAATTTGACGGACATG	527	267	267	281	371	322	315	287	363	254	400	454	350	268	407	331	294	512	516	476	506	751	314	593	338	310	381	303	304	262	0	0	0	0	3	2	84	0	0	4	2	1	1	1	0	37	1241	0	1
TAATGACAACGGATTATCAGTCTTTTAAGC	339	193	148	207	246	234	242	215	236	178	310	238	279	186	276	230	244	361	380	354	342	438	151	398	324	220	260	218	239	164	0	2	0	0	0	2423	1	1	1	0	1	0	1	2	0	7	0	2348	2
CTCATACACTTCGAGTACGTACCTACTTGC	6	5	6	7	7	8	7	12	4	4	6	7	16	6	11	2	3	7	11	13	20	13	2	6	9	10	20	9	8	6	0	0	0	0	0	0	0	0	0	0	0	0	0	0	0	0	0	0	0
TTAGGCATATGAGTAAAGTGCGCAGACTGC	32	7	19	10	21	12	12	9	12	19	37	18	25	14	23	16	14	14	24	16	14	37	19	31	22	23	8	12	23	11	0	0	0	0	0	0	0	0	0	0	0	0	0	0	0	6	0	0	0
CCTGCGCATAGCCTATAATCATATTTCAAA	425	278	247	254	373	314	330	310	345	297	402	289	345	276	385	301	285	615	583	418	546	643	292	582	357	338	388	304	310	296	0	0	0	0	0	0	56	0	0	1	1	0	0	0	0	18	335	0	0
CAACTACATGGTAGCAAGGGAACCTATCCT	88	47	42	45	86	53	63	56	52	71	59	70	59	42	66	68	64	77	127	81	86	106	58	101	69	69	60	62	52	31	0	0	0	0	0	0	0	1	0	0	0	0	0	0	0	1	0	0	0
ATAACTACACTACCCATCTAACAAACTGAT	22	9	4	3	6	13	12	6	12	11	24	31	5	4	6	17	14	13	27	13	21	9	28	19	3	8	9	12	14	9	0	0	0	0	0	0	0	0	0	0	0	0	0	0	0	0	0	0	0
CAAAAAGAGCACCAGTACGCCCCACTTACA	8	5	9	3	14	14	7	4	5	3	8	8	11	7	6	4	12	5	20	22	7	15	9	21	4	7	9	6	15	2	0	0	0	0	0	0	0	0	0	0	0	0	0	0	0	0	0	0	0
CATGACCAACACTGTCAACTCCAAAAAGTG	50	38	24	25	22	32	29	30	43	22	46	21	24	24	42	24	35	47	68	46	59	50	31	67	32	35	44	36	41	33	0	0	0	0	0	0	1	768	0	0	0	0	0	0	0	0	0	0	0
TCTTTTCCCAGCTTCTGGCACGACGAAGTC	826	484	394	461	640	450	504	499	473	450	654	612	595	518	612	480	573	827	946	708	861	1084	472	922	546	624	623	432	588	406	1	0	2	0	1	425	115	0	0	0	0	0	0	0	1	20	1173	0	1
ATCTACAGTCCTCTACATCTATTCGAAAAT	68	58	36	38	59	54	48	40	76	63	114	73	74	42	64	45	44	126	81	79	97	95	93	90	62	73	60	55	64	35	0	0	0	0	1	0	0	0	0	0	0	0	0	0	0	104	0	0	1
ACTTCAAACTAAAATTCCCCCTCCCAACTC	35	15	8	18	17	28	26	26	15	11	21	24	13	16	8	16	17	29	33	28	20	43	10	52	9	14	29	13	7	12	0	0	0	0	0	0	0	1	0	0	0	0	0	0	0	0	0	0	0
TCTCAGATGTGCCCTCTCTCCGTATTAGAA	48	35	28	33	47	38	44	29	39	37	32	40	49	39	41	35	45	65	58	47	54	72	27	47	49	43	35	29	43	31	0	0	0	0	0	0	9	0	0	0	0	0	0	0	0	0	0	0	0
GCAATAAAGTATGTAAATCTTACTTATCCG	17	7	18	20	11	15	20	8	13	9	18	20	10	4	3	12	13	10	35	34	26	16	9	18	11	17	23	19	12	9	0	0	0	0	0	0	215	0	0	0	0	0	0	0	0	4	0	0	0
ACAAAAGAATCCCCTGTGGGCACCCTGCGC	144	89	78	96	109	75	94	101	97	111	118	117	112	67	101	69	103	173	220	136	178	239	75	160	128	100	126	77	94	80	0	0	0	0	0	0	127	0	0	0	0	0	0	0	0	3	174	0	0
CATTTTGAGGAGCGTGAACCATTTTCCACT	4	15	6	3	11	7	6	7	12	7	12	10	14	5	14	9	7	9	18	12	15	16	8	14	15	18	13	11	7	4	0	0	0	0	0	0	0	0	0	0	0	0	0	0	0	0	0	0	0
TGCCCTATCCCCCGACGATTTTGAGCGTAG	135	85	68	72	105	70	78	81	79	68	120	86	110	55	84	75	71	138	152	103	95	195	91	124	74	95	80	75	93	59	0	0	0	0	0	0	230	513	0	0	0	0	0	0	0	0	0	0	1
GCTCGACGGCTACATACCTAATATACTTGC	107	58	34	48	77	61	54	47	50	68	65	50	59	41	76	54	42	73	92	82	96	114	45	115	71	56	59	48	51	23	0	0	0	0	0	0	0	0	0	0	0	0	0	0	896	0	0	0	0
GACACCCCACACCGATAAGGCGAACTCATT	4243	2463	2156	2295	3040	2452	2434	2333	2474	2170	3272	2867	2905	2343	3105	2657	2568	4223	4310	3643	4414	5573	2084	4820	2818	2535	3105	2451	2611	2073	11878	18395	13237	23763	26562	1636	3635	979	12	6	12	65	12	14	3831	359	1612	17	9029
ATTTACCTCCAATGGAAATTAAATTGATTC	38	24	20	21	30	21	26	20	18	21	30	44	22	21	27	14	42	51	53	52	48	29	19	34	25	27	55	11	22	16	0	0	0	0	0	0	0	0	0	0	0	0	0	0	0	0	0	0	0
TACCTCACCTCCGGTACCTTCAGTATACTA	20	6	12	6	31	7	9	12	10	6	16	9	12	12	18	19	8	23	14	17	20	22	2	25	16	14	14	7	10	6	0	0	0	0	0	0	0	0	0	0	0	0	0	0	0	0	0	0	0
ATGGGCCTGAAACGTCGAAATAAATCGGAG	197	138	96	132	177	145	130	132	113	129	178	159	148	142	170	160	116	219	209	169	207	267	143	258	139	148	120	167	104	127	0	0	0	0	2	0	0	1	0	110	128	1	31	57	0	835	335	1	0
CTATTCCACAAGGTGTACCCACGCAAAACG	445	307	215	218	324	227	284	280	260	262	385	347	327	277	376	328	310	439	526	388	423	638	277	543	299	265	368	278	282	235	1	1	0	0	1	0	186	340	0	0	0	2	2	0	0	3	1	0	0
CCCTGCGTCACCAAAGATCATCACCATCCA	15	22	18	7	13	21	20	33	21	13	16	26	19	18	21	11	34	30	37	28	27	41	10	32	22	25	25	13	19	12	0	0	0	1	0	0	1	0	0	0	0	0	0	0	1705	0	0	0	0
GCCCTTTTGACTATGCACTTTTTTCAACAA	9	3	4	6	9	15	7	10	7	6	9	26	13	7	12	14	12	8	15	10	8	20	14	17	13	9	11	10	22	4	0	1	0	0	0	0	0	0	0	0	0	0	0	0	0	11	0	0	0
GAAGCGATTAACCCCCGTACTTAATCCGC	26	15	16	27	14	18	13	20	19	16	26	17	28	20	17	38	9	51	35	37	17	28	11	40	21	23	32	26	19	15	0	0	0	0	0	0	1	0	0	0	0	0	0	0	0	0	0	0	0
ACTGCGACACCGCCTCCTTACGATACACCC	46	20	20	19	31	36	20	24	23	35	34	30	34	46	35	53	29	28	47	36	34	48	21	59	46	73	48	58	38	19	0	0	0	0	0	0	0	0	0	0	0	0	0	0	0	0	0	0	0
CTCATACCCAGGTCCGAACTCAAGCACTCT	48	15	14	29	44	33	15	32	35	18	35	45	35	22	52	37	26	50	56	52	56	78	7	42	56	26	50	39	15	16	0	0	0	0	0	0	1	0	0	0	0	0	0	0	0	0	0	0	0
CCATTAGACTGGATCTTCTCTCCGAGCCCT	93	50	57	57	65	69	71	76	72	43	82	75	82	52	81	71	70	110	70	71	103	116	43	132	67	62	78	69	56	36	0	0	0	0	1	0	1	0	0	0	0	0	0	0	0	11	70	0	0
TTCCTAACATTGGCTTCAAGACAAAGCTTA	593	396	335	321	485	435	392	361	445	363	600	521	522	361	531	421	472	699	688	591	719	772	385	858	452	428	527	395	477	317	1068	2536	669	310	411	1033	157	935	1	1	0	8	1	1	1901	123	2156	3	7
GCTCCAACGAAGAGTCCAAAATCTCAGGAT	297	198	167	165	187	151	169	191	183	157	227	215	187	156	177	184	188	294	317	261	333	448	158	321	228	154	266	207	205	153	8	6	4	4	8	8	157	11	2	14168	18296	15	15778	14847	12	15336	414	5	1
TAATTAAAGTTAATCTTTCCATTCGGCGTC	36	21	25	9	24	16	11	12	23	8	17	24	17	12	19	13	14	20	29	35	22	36	10	30	16	16	19	19	9	11	0	0	0	0	0	0	0	0	0	0	0	1	0	0	0	0	0	0	0
ATACTATACCCAGGAGAGTCCGAACGAAAA	18	3	15	9	19	13	11	8	6	11	30	10	16	8	24	22	16	36	15	10	18	42	29	15	20	12	10	12	7	9	0	0	0	0	0	0	0	0	0	0	0	1	0	0	0	0	0	0	0
CCCTACATTCGGTAAACAATATATCTGGAA	94	43	39	56	58	48	69	39	69	58	76	87	89	48	53	42	73	61	84	94	74	90	46	86	57	55	70	55	69	49	0	0	0	0	0	0	0	0	0	0	0	0	0	0	0	6	0	0	0
CGGAAAGTAAGAGGTACGGACTCTACGTTA	300	224	206	214	275	237	214	237	179	188	308	275	236	189	265	230	241	402	412	343	323	471	192	350	288	247	300	202	212	164	0	0	0	2	0	1	51	1	0	1	1	0	1	0	1326	9	239	0	0
CTGCTTTAACCCTCCCCTAAAACTTATAAG	14	9	14	7	20	12	20	10	13	10	19	16	10	8	7	7	13	30	17	17	24	24	8	22	23	12	19	6	6	19	0	0	0	0	0	0	0	0	0	0	0	0	0	0	0	0	0	0	0
CTCGCGGCACCATCTTCCCCGTGCTTCCGT	71	29	20	21	42	27	32	20	29	27	43	32	41	23	38	38	42	52	46	46	59	83	26	54	35	37	29	33	36	28	0	1	0	0	0	0	1	0	0	0	0	0	0	0	1099	1	393	0	0
TGCGCACGCCTTTCCCCCGATATCACTCCC	15	9	3	4	10	7	4	2	4	7	9	15	2	3	1	7	6	6	6	5	6	11	3	5	1	5	2	7	5	2	0	0	0	0	0	0	0	0	0	0	0	0	0	0	0	0	0	0	0
TACTACGGTCCACCATGTCTATCGATGCTT	19	8	6	8	6	4	3	14	6	8	17	4	10	8	3	4	11	12	16	11	21	31	6	9	13	8	12	18	5	3	0	0	0	0	0	0	0	0	0	0	0	0	0	0	0	0	0	0	0
TAAAAACACCTTCTGTACCGTCCATACTAA	120	52	54	44	75	60	58	68	61	43	85	69	73	61	69	53	48	136	96	83	80	106	50	85	54	39	59	58	52	47	0	0	0	0	0	0	0	847	0	0	1	1	1	0	0	0	0	0	0
TTCACTCGGGAATTTATCCTCAACGTAACA	311	143	137	184	229	183	283	176	210	150	236	271	203	155	238	186	186	259	387	259	337	443	158	375	204	228	257	183	218	124	0	0	0	0	0	0	3	0	0	2	0	0	0	0	0	0	139	0	1
ATGTTAATAAATCCACTGTTCTCCCGAAGG	78	47	22	43	61	53	44	43	20	39	60	54	55	52	49	50	52	63	71	75	67	140	59	94	52	49	60	47	31	23	0	0	0	0	0	0	0	0	0	0	0	0	0	0	0	0	0	0	0
CTAACAAAGCAGTGTTAGCTGACGCCCTGA	343	183	179	226	330	225	206	169	238	186	313	280	227	216	231	242	258	420	369	364	361	597	216	437	242	278	297	225	200	195	0	1	0	0	1	1	532	2	1	0	0	0	0	0	1	0	95	1	1
AAACCTCCACTCAGCAAAACGTTACTGGAG	49	19	24	20	25	28	37	15	18	26	33	36	41	25	32	22	19	82	42	28	35	72	9	62	19	35	36	25	24	21	0	0	0	0	0	1	12	0	0	0	1	0	0	0	0	0	0	0	0
ACACCACCCGAGCCGTAAAACCAACTAAAG	11	6	5	9	10	10	9	8	8	5	7	7	4	6	3	3	7	5	14	3	10	10	2	14	6	4	13	14	6	4	0	0	0	0	0	0	0	0	0	0	0	0	0	0	0	0	0	0	0
TACGTACGCTAAACCAACATAATAGTGGCC	102	51	34	54	66	68	57	53	52	52	90	88	68	55	87	69	74	73	97	77	92	103	41	130	75	41	81	54	77	40	0	0	0	0	0	0	100	0	0	0	0	0	0	0	1	0	0	0	0
ACTGACACGTCTATCCTTACCGATGTTTTA	248	130	99	128	154	149	128	137	106	147	213	161	164	122	198	150	147	226	240	200	202	273	162	202	136	120	156	149	119	101	5210	10568	7090	6744	7222	0	71	4	3	4	4	28	2	1	3	31	7	10	20
GCAACGCAGAGGCTTCCCCGTTAAGAGCGA	20	4	7	15	13	14	17	17	7	16	20	17	10	18	32	14	9	22	21	17	11	36	10	23	26	15	18	14	15	7	0	0	0	0	0	0	0	0	0	0	0	0	0	0	0	0	260	0	0
TTTCCGTCGCAGAATTTTAATTAACGGACA	61	48	43	36	55	26	39	38	39	44	63	76	59	55	58	74	49	57	65	54	67	88	41	57	52	31	64	80	44	29	0	0	0	0	0	0	0	0	0	1	0	0	1	0	910	6	0	1	0
CCCATCCTTTGCCTGTGACAGGTATCCACT	141	78	77	97	135	99	143	81	128	83	136	127	117	94	133	141	98	183	162	135	173	254	119	206	100	109	125	103	110	68	1185	1	3490	1	117	1	616	1	1	2	2	1	0	0	3	17	2	1	1
GAGTGAAAGTCTATAAAGATGCCTAGGATA	36	8	17	8	11	19	25	10	24	8	25	14	7	14	15	9	21	13	22	16	14	32	20	33	5	9	18	10	12	10	0	0	0	0	0	0	2	1	0	0	0	0	0	0	0	0	0	0	0
CCTGTCCGGAAGACGCCGTCCAAATAGAGC	159	103	66	80	88	108	90	92	103	97	119	79	113	67	98	76	98	129	148	111	163	168	99	149	83	100	98	73	99	65	0	0	0	0	0	0	174	0	0	0	0	0	0	0	1	1	1	0	0
CAATGCTTGCCCTACGAAGCCTTCAGGGCT	1497	825	805	889	959	957	961	830	950	809	1196	1168	1135	849	1136	978	994	1521	1556	1325	1450	1893	871	1743	1067	1044	1118	928	928	826	1	1	4	2	4	2	85	726	0	0	2	2	2	0	962	111	1021	1	8946
TATTACACAGTAAGTTTTGAGCCTAAAACG	190	107	92	81	132	94	112	63	137	118	113	137	135	106	127	113	153	228	168	132	220	206	120	168	161	118	142	121	113	83	0	0	2	0	1	0	154	418	0	0	0	0	0	1	0	0	338	0	0
TTGTGAGACCCAAAGTAAGCGTTCCAGACA	190	116	123	129	140	116	116	97	125	87	161	143	136	117	129	161	135	279	200	179	207	316	119	219	177	128	135	140	121	114	0	0	1	0	0	0	26	1	0	0	1	1	0	1	0	41	322	0	0
AAACAAGTATATTGACAATCGCCGTATCTT	89	57	64	71	81	69	60	63	61	86	90	90	58	60	69	56	56	115	124	102	118	138	62	138	60	62	78	49	81	66	0	0	0	0	0	0	4	0	0	0	0	0	0	0	0	2	0	0	0
GGCTTGCCAAACGATATTTCTGTGGTACAT	48	30	17	24	38	38	28	26	37	32	36	33	43	41	43	28	38	58	60	41	51	61	24	66	22	43	25	30	40	13	0	0	0	0	0	0	23	0	0	0	0	0	0	0	0	13	0	0	0
ACGTTTTCCAGGTATCTTTGCGTAATAGAT	24	26	25	30	9	18	17	12	15	30	12	65	21	22	26	20	20	34	42	32	45	34	2	34	16	24	30	15	27	19	0	0	0	0	0	0	0	1	0	0	0	0	0	0	0	23	164	0	0
GTGTAAGCATGACTAATCAATAAACCCAAG	135	66	86	71	113	92	74	75	90	61	84	82	100	58	88	94	85	138	137	104	135	159	39	179	111	91	90	66	101	52	1	0	0	0	0	0	309	0	0	0	0	0	0	0	0	0	0	0	0
GATCGGAAGACAACTCGGAGAAATTAATCT	408	267	231	245	381	285	286	255	256	273	423	353	344	281	337	255	290	488	490	393	423	605	294	529	318	270	323	267	286	236	0	0	1	0	0	1	207	269	0	0	1	0	0	0	0	100	909	0	0
GCAACCCCTCGTCGTTGGATAGCTCAAATA	50	18	25	18	30	26	41	28	23	23	48	43	30	27	32	45	36	65	50	48	44	52	27	69	36	18	31	35	23	39	0	0	0	0	0	1068	6	0	0	0	0	0	0	0	0	0	0	0	0
CTAACTGGTGTAACACTCATCAGGTATCAG	83	43	48	28	63	53	45	42	50	59	62	76	44	54	64	64	65	119	77	59	109	125	53	91	39	65	67	64	51	41	0	0	0	0	0	0	0	0	0	0	0	0	0	0	0	0	0	0	0
GTGTAATCCAAGCATCACTCCAGACGGAAA	46	52	41	37	59	44	48	50	24	49	69	41	62	57	68	65	55	74	86	75	81	101	60	83	42	89	65	52	69	39	0	0	0	0	0	0	0	0	0	0	0	0	0	0	0	3	0	0	1
CCGTCCTTAAGTTTAGAACCACATTATGAC	21	7	10	13	24	20	11	6	15	17	17	12	14	8	17	18	23	34	20	28	16	22	19	24	21	8	15	10	19	22	0	0	0	0	0	0	16	0	0	0	0	0	0	0	0	0	269	0	0
CATTCCGCTAGGACGATACACGCGGCCCTG	10	13	10	3	2	13	13	4	5	10	8	11	21	8	9	6	8	1	12	19	8	17	2	21	20	19	14	11	15	6	0	0	5	0	0	0	0	0	0	0	0	0	0	0	0	0	0	0	0
TTGCTACACTAAACAGCACGTGAGAGCAAC	242	147	164	172	198	188	130	187	154	143	254	203	198	136	181	159	198	262	306	268	303	357	163	328	177	203	204	164	182	120	0	0	0	0	2	183	210	0	0	0	0	0	0	1	0	0	1	0	0
CTAGACCCCTTCCCGGAAGAGCTTCCATTA	26	25	22	22	34	30	22	23	19	27	39	47	46	32	53	31	45	32	45	45	39	64	34	64	29	22	46	29	27	23	0	0	0	0	0	0	0	0	0	0	1	0	0	0	0	5	0	0	0
GGCGAATATGTTTAGGTTCTTAATCCAAAG	124	69	47	48	74	71	60	65	76	67	71	95	67	56	79	55	66	125	110	113	93	126	53	115	79	60	81	47	55	66	1	0	0	0	0	1	158	0	0	0	0	1	0	0	0	0	0	0	0
CCCATGCTAAGGCGCAGAGCCGTCCGGATA	30	11	8	7	21	9	20	32	14	8	24	33	21	11	13	15	18	22	16	18	21	44	2	28	28	6	19	11	9	9	0	0	0	0	1	0	0	0	0	0	0	0	0	0	0	0	0	0	0
ATCTAACATCGAATAAATCGATATACACAA	874	555	509	544	661	523	558	565	558	531	715	717	658	502	652	589	580	948	1072	845	973	1262	408	1099	576	528	571	537	669	434	2	0	1	0	1	447	19	774	0	0	1	0	0	0	1	76	517	0	0
TCCCTGCTGCGTAGGCCCGGTCGGGGTATT	12	5	8	11	12	9	12	11	9	11	18	8	19	7	5	12	20	17	20	10	15	27	7	15	6	7	10	4	9	4	0	0	0	0	0	0	0	0	0	0	0	0	0	0	0	0	0	0	0
GACCCATATGATACCTTTTATTCAATTAAT	36	32	23	30	37	29	27	21	38	20	34	26	38	9	27	24	26	45	32	42	43	52	5	31	42	29	34	35	27	22	0	0	1	0	3	0	3	0	0	0	0	0	0	0	0	5	151	0	0
GCTTACAATACTAGATCCGAGTGCAGACAG	36	23	19	24	31	18	16	15	24	11	40	39	28	16	16	25	21	34	30	35	31	61	31	34	30	17	29	15	26	20	0	0	0	0	0	0	19	0	0	0	0	0	0	1	0	0	0	0	0
GGACTCCCACTTTTGGACGACGCACACCCC	143	59	57	46	56	64	50	39	87	50	68	67	56	63	59	60	67	95	101	79	87	159	32	100	54	67	73	51	63	38	0	0	0	0	0	0	12	0	0	0	0	0	0	1	0	39	0	0	0
ACCGGGAACCTGCAGACGACCGGGAGAATA	88	55	60	67	67	74	62	66	65	71	94	113	70	60	67	74	92	106	105	76	104	146	45	104	58	54	102	78	67	60	0	0	0	0	1	0	10	0	0	0	0	0	0	0	1	5	0	0	0
CTGGTAACCAATTGATGAACTACTCCCCAT	94	36	25	28	53	39	46	42	57	20	48	31	37	34	48	43	46	61	81	59	83	79	33	83	45	38	47	61	50	26	0	0	0	0	1	0	0	0	0	0	0	0	0	0	0	0	0	0	0
CGGGCGGCCTTCTGTCCAGCCCCCTTCGCT	21	15	12	11	16	10	16	27	8	14	23	21	18	19	12	16	7	21	21	20	23	28	13	21	37	15	17	12	17	13	0	0	0	0	0	0	0	0	0	0	0	0	0	0	0	0	1	0	1
GAGAGTCTAACACTTATATCACGAGATATC	670	443	379	422	540	430	488	466	481	406	623	561	562	407	628	476	579	798	826	652	793	1071	436	955	537	534	614	407	545	334	0	0	0	0	1	3	492	522	2	0	2	0	0	0	1	32	663	0	0
AAACTAGGCACATATTTTCTTTGGTAGCCC	10	28	22	24	24	31	19	11	15	21	41	25	18	23	34	30	22	32	61	33	40	59	14	46	55	32	37	23	25	24	0	0	0	0	0	0	0	0	0	0	0	0	0	0	0	0	0	0	0
AACACAGATTCCTAAGTGTGGATATTGCCC	20	13	13	12	17	13	10	9	14	18	11	11	19	14	31	14	12	17	15	22	22	24	6	13	19	17	13	8	13	10	0	0	0	0	0	0	0	0	0	0	0	0	0	0	0	0	0	0	0
AAGGAGGCCCATTTATAACTCCATAACGCA	14	19	9	19	24	24	11	15	12	18	28	17	19	17	34	17	17	22	45	22	18	41	30	32	16	8	41	16	18	8	0	0	0	0	0	0	0	0	0	0	0	0	0	0	0	0	0	0	0
TGTACCATATCTAACAACCAAGCGTGCCCC	167	102	108	93	112	81	70	77	84	78	138	131	114	75	91	126	116	179	178	131	187	242	103	160	120	103	131	96	131	60	0	1	0	0	0	0	5	0	0	0	0	0	0	0	0	14	0	0	0
GCCCACCACTAAACTCCGTCAGTCGCAAAG	30	20	13	16	21	17	14	26	21	14	28	38	35	25	38	18	20	35	49	39	29	50	22	46	29	43	29	30	23	12	0	0	0	0	0	0	19	0	0	0	0	0	0	0	0	0	0	0	0
TGGTTCTACCAGCAATTACTGAAAAGCGAA	211	128	96	117	119	124	105	137	146	144	174	165	144	97	203	136	166	258	233	177	212	222	118	257	157	121	134	127	145	108	0	0	0	0	0	0	1	0	0	0	0	0	0	0	0	24	0	0	0
ACCCGATGTACAACTGTGGGCCACGACGAC	26	17	13	10	18	23	21	18	22	15	25	29	30	14	12	12	18	52	38	22	33	18	5	31	12	25	23	15	24	24	0	0	0	0	0	0	0	0	0	0	0	0	0	0	0	0	0	0	0
ACGACAGTCCCGGTCAGATTACGACATCCC	92	71	69	88	80	79	78	72	84	57	104	120	97	77	109	85	59	149	156	107	143	160	62	166	81	72	106	73	73	68	0	0	0	0	1	0	0	1	0	0	0	0	0	0	0	39	1171	0	0
GACTGACCCCAAGCCTTCAATTGCAATCCC	19	22	11	13	34	25	23	11	8	20	38	18	13	24	16	16	8	12	24	22	48	56	13	32	25	25	35	11	8	11	0	0	0	0	0	0	0	0	0	0	1	0	0	0	0	0	0	0	0
ACTCGGCTAACACCCAAGTGTTAGACCCCC	4968	2377	2301	2598	3976	3266	3138	2871	3227	2855	4118	3806	3552	2790	3745	3295	3228	5539	5350	4774	5068	7129	3073	6113	3534	3418	3835	2747	2818	2065	2326	7467	4069	131	349	566	2658	2184	9	799	552	24	694	585	5174	2759	3784	8	5761
ACCTAGCGCTAGAGATTGACGCGTACAACG	384	264	220	236	334	286	251	231	258	257	366	369	301	254	350	312	302	432	435	393	421	601	226	522	298	268	339	280	289	201	0	1	0	0	0	0	240	343	0	1	0	1	0	1	0	52	1	0	0
TCTCATTTGAACGTTTTACTTAATAATTCG	373	217	198	209	283	236	231	187	310	201	328	241	259	184	294	214	262	376	425	332	416	506	249	444	269	287	283	214	199	177	0	0	0	0	0	0	76	0	0	0	1	0	0	1	0	33	0	0	0
GAGTGTTGAAATTCAAGGTCCAGAGGTGAT	17	18	14	16	12	10	28	8	16	24	9	27	25	10	14	14	10	34	15	20	20	27	20	26	6	17	10	16	11	11	0	0	0	0	0	0	0	0	0	0	0	0	0	0	0	0	0	0	0
CACAGACAGCGGAGGATACCAGGTCTTGGG	85	21	33	31	51	30	45	34	30	29	41	39	56	38	44	57	48	58	60	46	54	90	48	86	63	33	41	56	22	29	0	0	1	0	0	0	0	0	0	0	0	0	0	0	0	2	381	0	0
AAGACCGTAGTCTACGAGCACCTTTGCAGT	24	14	21	8	28	19	13	11	14	16	34	22	28	23	25	21	16	79	33	29	31	38	20	29	9	21	21	20	20	27	0	0	0	0	1	0	7	0	0	0	0	0	0	0	0	0	0	0	0
TTTATGCCACAAGGATACTACAGTTAAACA	112	52	42	67	66	48	59	67	68	55	97	95	76	47	96	78	49	107	107	136	84	120	67	102	79	73	104	64	63	47	0	0	0	0	0	0	33	0	0	0	0	0	0	0	0	0	0	0	0
ACTTCATACCTCCCATGTCCTTGCGTGAAA	28	22	14	17	23	21	17	21	15	18	21	9	26	18	29	13	23	31	29	34	21	33	12	41	29	19	34	12	18	15	0	0	0	0	0	0	0	1	0	0	0	0	0	0	0	0	0	0	0
GCTGATTCCATTGTAAATTACGATAAACAC	4775	2653	2420	2526	3524	2953	3102	2843	2959	2758	3936	3741	3451	2691	3787	2934	3038	4985	4954	4268	5094	6745	2908	5403	3522	3178	3669	2806	3050	2278	3284	1595	4110	74	97	3	2328	3594	4	47	8	13	2	2	3156	546	4803	5	3710
TTCGTTTATCGTACGTGCGGCCCTGTCGGG	100	60	45	50	68	68	67	53	77	52	64	77	69	71	59	90	83	113	74	75	71	122	55	133	53	55	70	79	59	40	0	0	0	0	0	0	0	0	0	0	0	0	0	0	0	0	0	0	0
ATCCTTGCCGTTCACACGATATCCAATGTA	35	38	23	38	55	53	40	31	34	31	48	27	40	26	66	41	27	88	61	41	62	73	30	71	40	47	51	35	37	38	1	0	0	0	0	0	0	0	0	0	0	0	0	0	0	0	140	0	0
CAGTCCATTCACTGAAAAAATTCACTAATC	134	90	78	84	83	82	78	84	72	57	113	80	107	94	100	53	88	126	139	127	141	164	66	132	146	123	95	93	82	56	0	0	0	0	0	0	125	0	0	0	0	0	0	0	0	8	0	0	0
ACCCAAATAAAGCTACCAGAATATGAGAAC	4	4	4	2	2	18	10	2	5	3	3	3	4	2	9	11	3	8	4	3	9	6	7	15	3	3	3	10	1	2	0	0	0	0	0	0	0	0	0	0	0	0	0	0	0	0	0	0	0
ATATGAGGTAACTCGTGAACAACATAGACT	2393	1440	1328	1324	1821	1500	1634	1402	1523	1386	2082	1863	1793	1354	1823	1588	1529	2477	2860	2182	2509	3404	1513	2894	1712	1558	1826	1501	1488	1177	4	2	1	3	6	569	385	1277	2	0	4	5	0	2	5	91	855	1	4
AGAGAAACGTTCCTCCCCCCTTTCTTCTGA	26	12	3	12	5	8	10	12	12	11	12	24	15	5	20	12	8	26	19	16	22	22	3	21	4	11	12	6	8	4	0	0	0	0	0	0	0	0	0	0	0	0	0	0	0	0	0	0	0
AGAGCGGAATCATTACGTCATATCCCATTC	4	10	11	11	4	6	9	10	5	7	11	8	9	15	9	16	8	14	20	20	12	13	8	17	17	12	8	10	3	7	0	1	0	0	0	0	0	0	0	0	0	0	0	0	0	0	0	0	0
TTCATACGACCCCTACGTCGTAGGACAAGC	716	414	337	383	447	367	386	336	388	338	553	468	501	383	452	387	388	756	733	558	613	873	389	774	499	404	418	379	341	324	1	0	0	0	1	0	7	327	0	0	0	0	0	0	2841	19	839	1	1
AAAAGTTGCTCGTAAATACCCGACCTGGAT	12	14	8	13	9	12	30	10	7	7	14	18	14	12	19	12	4	6	24	27	15	16	16	21	18	4	19	11	4	7	0	0	0	0	0	0	0	0	0	0	0	0	0	1	0	0	264	0	0
CTTTAGACTACCTAGGACACATAAACGCAC	32	18	33	27	36	23	31	13	32	28	33	33	38	31	41	29	26	35	38	31	35	41	21	44	26	24	49	28	38	22	0	0	0	0	1	0	23	0	0	0	0	0	0	0	0	7	0	0	0
AAGGGGCTTAGTACAACTAAATCAAACTCC	33	6	16	11	7	14	7	7	14	9	19	16	10	15	19	14	24	30	36	11	20	23	14	21	16	17	13	9	8	11	0	0	0	0	0	0	0	0	0	0	0	0	0	0	0	0	0	0	0
TTCGCTCCACCGCCGACTGGTCAGAGAGCC	24	20	8	16	24	13	11	9	14	11	17	15	23	12	23	9	11	7	27	10	27	49	16	33	35	18	16	13	8	12	0	0	0	0	0	0	5	0	0	0	0	0	0	0	0	0	0	0	0
AACACCTACTAAGGGGACCACTATACTGGC	184	131	136	132	138	142	156	186	132	134	217	177	167	117	199	141	167	242	260	208	193	311	126	301	138	172	226	104	154	107	0	1	0	0	0	0	0	1	0	0	0	0	0	0	0	21	0	0	0
GTAATTATATGTGAGTCCATACTACAAATC	67	62	58	45	91	69	69	67	63	54	105	79	93	68	68	62	68	108	92	89	119	136	62	128	64	54	92	88	75	43	0	0	0	0	0	0	0	0	0	0	0	0	0	0	0	9	0	0	0
TGGGCAGAGGTAAAAAACGACCCATGATAC	107	54	46	72	62	63	53	36	64	52	62	63	73	61	79	59	63	119	103	84	91	124	59	121	65	55	31	69	79	72	0	0	0	0	0	0	11	0	0	0	0	0	0	0	0	0	0	0	0
CTGATTACTGTGTAGACATCCAAGTAAGTA	17	6	2	5	2	5	7	6	3	4	4	6	6	2	10	4	5	5	10	9	4	16	14	19	7	4	7	3	7	1	0	0	0	0	0	0	0	0	0	0	0	0	0	0	0	0	0	0	0
ACAAGGCCTTGCTGTAATTACTATTTAAAT	141	128	108	113	188	122	137	127	150	105	116	136	109	95	190	98	134	149	208	174	209	266	75	221	138	126	155	101	110	81	1	0	0	0	0	0	42	0	0	0	1	0	0	0	1	9	426	0	0
CCCCCCCCTTTGTCGAATCTGAAGAATTCA	11	20	20	20	14	24	26	14	19	13	30	16	10	8	28	17	22	19	27	18	30	47	5	32	10	21	13	6	15	8	0	0	0	0	0	0	0	0	0	0	0	0	0	0	0	2	192	0	0
TTGCAGAGTTAACCCCACAGACGAGCCCAT	968	538	485	505	704	548	566	586	623	516	740	723	739	494	679	649	664	924	927	823	1032	1245	571	1092	626	641	755	618	628	509	615	1	0	900	924	1	85	794	0	0	2	3	0	0	0	65	160	1	269
CTCATCTCCGTACACACAATATGTTTCTAG	176	75	65	79	101	86	111	73	94	81	140	152	105	72	100	77	104	192	167	132	152	180	88	158	120	84	121	82	120	79	0	1	0	0	1	0	57	0	1	1	0	0	0	0	0	0	0	0	0
GTGTCGTCTAGTAAAGTATCGCAAAGGAGG	79	36	39	24	80	48	28	32	26	33	48	44	37	34	37	42	38	52	53	48	66	94	39	71	35	37	27	49	37	27	0	0	0	0	0	0	5	2	0	0	0	0	0	0	0	0	1	0	0
ACCCCAATATATCTTCCGGCGATATGCCGA	583	248	199	271	418	324	308	288	350	301	392	366	396	301	394	313	359	509	546	436	582	696	266	560	362	373	433	264	366	223	0	1	0	1	1	331	88	404	0	0	1	0	0	0	0	293	305	0	3
CGCCCAGAATAAATCAAGAACTCAGACTAG	8748	4872	4469	4802	6715	5620	5381	5454	5544	5215	7359	6612	6561	5190	6843	5705	5755	8914	9333	7699	8851	11510	4876	10075	6211	5544	6596	5182	5370	4189	8	24	7	5	17	1792	1652	3163	7	3027	3580	33620	974	916	4967	1799	5349	10	35001
TAACCTTATAAATTTGACCCGTCCCTGCAG	12	10	7	16	33	20	10	8	17	10	22	20	19	28	30	21	15	30	22	17	41	52	12	35	25	42	33	16	15	13	0	0	0	0	0	0	0	0	0	0	0	0	0	0	0	0	0	0	0
TTTAAATTACGCACTACCACGCAGAGGTCC	62	25	23	26	24	20	13	34	35	13	36	27	33	42	28	38	29	33	55	45	48	55	37	54	28	28	16	31	27	18	0	0	0	0	0	1	32	0	0	0	0	0	0	0	0	0	0	0	0
AACCTTGGTTGACATCTGACATGGACAAAC	416	228	193	229	297	235	216	252	279	221	295	359	259	210	265	306	224	365	450	354	481	522	256	431	225	199	285	285	243	141	0	0	0	0	2	0	105	443	0	0	0	0	1	0	0	21	331	1	0
TCCGACAACCCTAAGGATGATCGCTCTCCG	18	9	7	4	6	13	7	5	6	13	13	13	7	9	8	14	13	10	10	5	6	11	2	7	5	7	6	18	4	9	0	0	0	0	0	0	5	0	0	0	0	0	0	0	0	0	0	0	0
TCGCATGCTAGAATTATTCAATACGCGCAA	37	23	28	21	26	27	20	11	22	18	26	47	34	22	28	31	15	31	32	44	43	46	13	55	8	26	25	21	36	15	0	0	0	0	0	0	0	0	0	0	0	0	0	0	0	2	0	0	0
ATGGTACCTGCGAGTAACCAACACAAAACA	114	68	60	70	70	67	94	67	68	48	111	83	86	69	94	75	105	134	175	116	132	162	62	142	107	62	67	66	100	50	2	3	1	2	0	1	11	0	0	502	400	8642	404	332	1	588	197	0	0
ACGCGCAGCATCGTTGCCCTGAACACATGA	555	288	271	311	455	401	286	316	292	324	436	465	411	287	394	308	334	518	636	492	542	808	300	610	369	309	443	310	345	237	0	1	2	1	2	2208	27	1	1	1	2	1	0	0	1239	52	534	1	0
CATCGCATCTGAACCCTACAAGCTCCGTTG	228	143	103	114	199	140	156	143	158	137	170	194	177	118	136	163	139	250	250	216	228	373	125	236	210	112	182	164	182	119	0	0	0	0	0	0	22	447	1	0	0	1	0	0	0	25	0	0	0
GCTACCTCACTAATTGGAACATAAGCGCGG	186	120	74	107	125	98	129	81	114	91	115	97	124	71	131	108	92	123	212	161	169	168	63	160	102	99	92	95	131	59	0	0	0	0	0	0	0	0	0	1	0	0	0	0	0	10	264	0	0
ACCCTATGGTCAACATCAGTTGTTTTTTGA	723	420	352	406	553	492	428	430	441	372	606	593	536	416	575	425	495	675	829	724	745	955	318	896	507	454	519	420	471	295	1	1	0	5	0	1436	96	501	1	1	1	0	0	1	0	115	365	0	1
GAAAACGAGCTTTGTTTTCACAAAAATCGC	30	12	19	18	28	26	16	13	20	14	24	36	24	16	27	15	27	26	28	36	31	28	5	36	20	22	32	14	23	23	0	0	0	0	0	0	0	0	0	0	0	0	0	0	0	0	0	0	0
AGGCCAGACAGCCCTCGTAATTAGAGCACT	15	4	3	10	23	13	10	9	15	6	15	11	13	7	23	8	10	18	11	14	23	25	6	23	11	5	19	15	13	10	0	0	0	0	0	0	0	0	0	0	0	0	0	0	0	0	0	0	0
TAAAGCTAGTAGTACCGCAGGTACTTCTCG	22	2	7	10	13	13	6	7	4	1	9	10	11	8	13	10	11	8	16	19	17	10	11	26	3	5	6	11	7	8	0	0	0	0	0	0	0	0	0	0	0	0	0	0	0	0	0	0	0
GGTTGTCTCCGTTCGGGGGGAACCCCCGGT	66	21	33	15	30	36	34	37	31	37	60	39	38	24	31	44	27	92	41	50	41	79	50	88	56	45	53	31	35	33	0	0	0	0	0	0	133	0	0	0	0	0	1	0	0	11	251	0	0
TATATGGGCACTAGACAATCTGTCATCACC	25	32	15	30	28	26	21	21	30	18	25	45	27	20	30	36	30	34	45	39	50	63	45	43	25	26	28	22	19	21	0	0	0	0	0	0	0	0	0	0	0	0	0	0	0	0	0	0	0
AGCATCATGTACAGACACACCTAATGGGCT	128	61	52	57	80	63	69	65	77	59	73	73	66	50	87	65	52	88	109	103	109	114	50	98	61	65	69	53	89	47	0	0	0	0	0	0	0	0	0	0	0	0	0	0	0	0	0	0	0
GCTAGGGAACCTAAGACAATACCTGTCCCC	26	16	10	14	19	18	11	23	15	11	32	26	26	14	10	21	11	15	34	43	30	52	21	27	17	12	11	21	17	10	0	0	0	0	0	0	0	0	1	0	0	0	0	0	0	1	0	0	0
TTACACGAGTGGATCCAAAATTATACGTTA	191	97	79	87	94	108	84	98	132	138	139	145	98	105	121	115	102	169	237	152	131	191	118	158	119	110	110	106	90	78	0	0	2	1	0	0	4	0	0	0	0	1	0	0	2	0	0	0	0
AACTGCGTTACATGTGCCACCCTAGCCGAT	351	218	208	178	298	202	235	239	252	219	299	272	247	189	216	198	255	398	383	329	282	435	201	398	293	185	234	182	199	202	0	0	0	2	2	1366	58	159	1	0	0	1	0	1	0	17	481	1	0
CTGAAGGTCAGTGATTTGATACGGGAATAA	1030	672	531	577	820	699	645	649	645	575	867	838	787	642	769	671	719	1146	1187	960	1124	1459	693	1205	720	697	829	607	734	492	1	2	0	1	3	603	540	1	1	0	1	2	0	1	852	51	2078	0	0
CCATCCAACGCCCCTTATTTGGACAACCAC	13	13	13	12	26	8	9	17	9	10	19	14	15	7	12	11	12	22	27	19	21	41	8	20	14	24	11	12	11	6	0	0	0	0	0	0	0	0	0	0	0	0	0	0	0	0	0	0	0
ATTCCGCGACCGGAAAGACTTATATTCCTA	76	25	42	36	46	78	37	44	50	50	58	70	36	41	31	68	50	77	82	50	66	89	45	111	53	56	57	44	55	32	0	0	0	0	0	446	0	0	0	0	0	0	0	0	0	0	0	0	0
ACGGTTTACACTTGTACACAAATAACTAG	103	55	47	46	76	66	60	56	66	42	67	57	78	77	60	61	64	132	103	95	82	111	73	142	96	79	95	60	58	42	880	1624	793	46	103	1	101	2	0	1	0	1	0	0	0	1	0	2	3
TTTTAAGGTAATAGGTTATCCCTCAGATTT	327	219	161	152	307	240	179	182	189	180	227	267	220	201	240	228	208	350	378	288	317	480	168	428	190	215	203	199	179	167	0	2	0	0	0	650	29	0	0	0	1	0	0	0	3	3	461	0	2
ATACGATAAAACGCGACTCGGAAACTTTGA	168	112	86	81	147	106	79	103	91	106	120	134	128	97	123	131	100	179	191	151	149	248	74	207	91	98	117	114	102	74	0	0	0	0	0	0	0	0	0	0	0	0	0	0	0	7	0	0	1
ATAGCTAACGCGTCAAGGACTGTTGTGGCCCG	100	104	66	69	122	104	84	91	78	70	126	109	116	128	129	103	107	171	169	155	149	216	97	173	105	100	145	107	109	62	0	0	0	0	0	1253	185	0	0	0	0	0	0	0	0	0	1	0	0
AACACTGACCATGACGTCAATCCTTGTTTG	1798	1052	950	1009	1284	1175	1047	1064	1130	1080	1450	1339	1366	1004	1455	1147	1142	1798	1899	1719	1858	2313	1051	2066	1109	1161	1440	1047	1107	853	1	6	2	3	1	891	341	1587	4	0	3	4	1	1	2053	106	3045	2	3
AGCAGACATGGATACTCAACACGGACAGTA	75	48	43	48	48	48	41	51	38	50	72	69	75	50	65	57	49	67	76	59	86	93	24	86	56	51	61	44	68	25	0	0	0	0	0	0	0	0	0	0	0	0	0	0	0	9	104	0	0
ACCTATTAGCAATTAAACCACTTTATGAGA	178	108	57	89	144	113	121	86	119	104	139	123	119	96	131	108	121	193	163	125	163	304	90	198	126	103	101	100	116	91	0	0	0	0	0	0	61	0	0	0	1	0	0	0	0	0	0	0	0
AAGCTGCTCGTCGTGTGATCTTAGACTGAC	18	16	8	6	9	3	12	5	14	13	9	25	8	6	6	8	8	18	18	16	20	16	15	13	3	8	9	6	7	1	0	0	0	0	0	0	45	0	0	0	0	0	0	0	0	0	0	0	0
TCAAATCGGTCAACGACCCGCGTGTTTTAC	175	113	94	76	108	101	118	108	96	102	130	152	120	103	142	116	100	121	183	155	196	218	120	191	114	98	153	108	101	72	0	0	0	0	0	0	59	0	0	0	0	1	0	0	1	13	0	0	10435
AGACGCAGCTTTTACGAGTCCTGCCTAAAT	52	63	33	37	49	45	46	48	33	42	51	58	63	55	45	50	62	61	78	59	72	86	42	76	74	32	49	42	54	66	0	0	0	0	0	0	0	0	0	0	0	0	0	0	0	0	0	0	3
ATCGAGACCATTCTACTCTCTGAACAGTAG	14	11	7	6	11	3	8	3	20	4	9	7	6	7	6	2	8	6	14	12	8	15	1	5	19	2	8	6	8	5	0	0	0	0	0	0	0	0	0	0	0	0	0	0	0	0	0	0	0
TTATAGACGTCCCCATTGATGGATAAGCGA	314	209	182	212	275	231	221	218	195	169	284	271	268	177	247	255	214	305	356	332	383	482	201	435	254	219	259	239	217	173	0	0	0	2	1	0	160	499	0	0	1	0	0	0	1	14	166	1	0
CCCCTGCATCAACCACTGTCTGTCAAATAA	123	81	68	100	106	70	74	78	106	87	125	155	107	81	102	80	118	135	168	129	177	207	61	159	96	123	80	82	108	52	0	0	0	0	1	265	11	0	0	0	0	0	0	1	0	2	0	0	0
CACGAGGAATCCATGTCCCCTGGGTGGTGC	140	84	97	120	110	80	104	107	138	86	145	153	103	91	145	92	109	145	172	152	150	223	63	157	95	112	106	88	105	85	0	0	0	1	0	0	2	0	0	0	0	2	0	0	0	44	114	0	0
CGAAGTGTAACACACCATGCTGATACAAAG	23	18	11	16	23	28	12	33	18	13	42	17	31	11	22	25	23	61	49	29	50	39	28	33	28	33	27	25	16	30	0	0	0	0	0	0	0	0	0	0	0	0	0	0	1	0	0	0	0
ACATATATCCCGCTTATGTTGTCAAAGGAC	276	179	171	152	250	218	161	212	199	189	263	284	312	199	203	195	148	336	343	347	308	394	188	388	271	169	230	166	160	159	0	0	0	1	1	1	54	1	1	0	0	0	0	1	2	37	1097	0	1
CTACTTCTTACAATGAAGTGAAGAACACAC	369	190	202	245	307	246	244	233	211	260	323	285	284	227	272	236	285	409	467	335	402	492	169	429	235	221	247	218	252	195	0	1	0	0	1	359	199	1	0	0	0	0	0	1	0	9	0	0	0
CTGGCGTGCATTACCGTAACCCACTCCCTC	287	128	154	165	186	187	201	165	155	182	231	246	209	165	207	177	177	243	290	225	302	312	142	316	194	154	232	166	192	153	0	0	2	0	0	0	13	4	0	0	0	0	0	0	0	10	379	0	0
AAAGAAACCCCAAATACTCGAGGCTTAGTT	60	58	37	43	64	46	57	44	47	51	55	86	52	39	34	48	61	95	89	76	92	123	47	99	47	52	75	43	60	51	0	1	0	0	0	0	70	0	0	0	0	0	0	1	0	6	587	0	0
ATCGGCAAGCTTGTCAACGGGATTAGATAG	16	16	17	17	26	15	13	18	15	16	15	10	21	11	14	15	19	14	25	20	27	20	3	14	21	33	12	18	22	14	0	0	0	0	0	0	32	0	0	0	0	0	0	0	0	0	0	0	0
GCCCCGGCGCCGCTCTATTCCTTTTGCGCC	25	11	6	8	6	11	11	10	9	7	13	18	23	13	11	9	12	26	22	13	20	22	7	21	13	9	11	6	10	10	0	0	0	0	0	311	0	0	0	0	0	0	0	0	0	0	0	0	0
TTAACCCTTTGTAAGATTAAATCGTTCATA	29	13	4	7	18	18	17	8	21	3	19	16	17	17	14	8	14	18	26	22	27	37	16	33	11	17	23	18	15	11	0	0	0	0	0	0	0	0	0	0	0	0	0	0	0	14	0	0	0
CACCGCACGTCATACTCAAACTGTGGGGAT	27	11	4	23	18	16	11	9	14	12	14	13	26	16	10	19	17	19	30	19	28	21	14	44	21	18	6	16	12	12	1	0	0	0	0	0	0	0	0	0	0	1	0	0	1090	2	0	0	0
AACGCGTCCCATTGTTTCCCCTCTGTACCC	12	10	8	7	18	7	16	11	15	13	20	13	8	5	15	16	11	9	34	21	9	26	13	15	14	7	16	15	15	4	0	0	0	0	0	0	0	0	0	0	0	0	0	0	0	0	0	0	0
CAGATCACATAAACGACTCGTCATATCAAA	77	36	37	38	43	62	61	60	61	47	66	54	61	42	74	57	53	105	92	73	85	91	45	129	47	53	89	44	44	52	0	0	0	0	0	0	0	0	0	0	0	0	0	0	0	38	0	0	0
ACAGTGCTCTCCTTCTACATCCGCTCTTCC	129	115	50	50	88	62	75	68	102	78	122	86	103	53	74	69	83	125	154	100	125	169	64	145	85	99	62	54	65	60	0	0	0	0	0	1	7	1	0	0	0	0	0	0	1	92	1	0	0
TCCCTTGCTATAGATCCCCGCCTTACCCTT	46	34	30	19	22	45	32	33	44	25	28	35	48	24	26	37	31	57	52	55	50	82	33	61	34	16	27	30	38	31	0	0	0	0	0	0	0	0	0	0	0	0	0	0	0	11	0	0	0
TGTATAGTTATATGGAAGATACAACCAATT	87	50	26	50	85	57	55	49	55	45	67	96	69	73	79	88	58	60	89	87	93	103	68	99	60	79	92	67	64	34	0	1	0	0	0	0	0	0	0	0	0	0	0	0	0	0	0	0	1
GCCCGGAGATGCAGCCACCTAGTTGATCGC	20	8	15	6	24	21	12	19	11	13	19	24	16	14	8	9	26	20	28	34	23	30	14	23	13	14	15	7	21	13	0	0	0	0	0	0	0	0	0	0	0	0	0	0	0	0	0	0	0
ACAAAGCCAAATTAACTACGCTTGCAAAAT	40	38	47	27	61	61	52	57	54	37	50	52	76	45	60	47	57	95	80	70	78	108	68	99	42	60	68	40	50	35	0	0	0	0	0	0	0	0	0	0	0	1	0	0	0	78	289	0	0
GCATACCCAACATTGACCCCTGCATGACCA	3	1	6	6	6	5	11	14	9	4	13	4	8	5	5	13	3	7	14	6	8	12	10	8	17	7	6	8	5	5	0	0	0	0	0	0	0	0	0	0	0	0	0	0	0	0	0	0	0
GCGGTGATACCGCATTTGTAAGACTTTTCA	9	7	7	2	1	3	3	4	5	2	3	1	1	2	4	3	1	6	6	15	3	7	2	6	5	2	5	1	2	1	0	0	0	0	0	0	0	0	0	0	0	0	0	0	0	17	0	0	0
TTCACCCGGCCCATAATGGTCACCTAAC	33	24	11	15	21	25	22	21	23	23	26	12	34	16	12	27	24	39	38	37	32	37	28	36	20	23	23	13	25	20	0	0	0	0	0	0	36	0	0	0	0	0	0	0	0	0	0	0	0
CGACCGAAGAATTTGCCCGCAAGCTTCACT	105	96	74	86	85	92	78	54	76	55	125	118	90	68	93	84	90	109	130	100	127	184	89	137	88	98	142	83	90	50	0	0	0	0	0	0	19	0	0	1	0	0	0	0	0	9	319	0	0
AAGCTTTTTAGTATGGGTTTCTTCGTGCGT	130	94	69	81	108	87	91	91	104	76	100	98	100	77	89	78	100	162	211	135	205	183	101	182	101	98	118	91	98	66	0	0	0	0	0	0	0	0	0	0	0	0	0	0	0	1	1	0	0
GGGAAATATGCTAGAGTTAAAATCTATACC	40	31	33	36	56	54	50	43	40	43	48	60	46	24	66	37	39	70	64	77	70	86	56	84	87	42	54	34	45	36	0	0	0	0	0	0	6	0	0	0	0	0	0	0	0	0	0	0	0
CCACGCACAATCCAACTATGACTACGTAGA	20	6	5	3	5	4	10	10	11	9	9	3	8	5	1	5	2	8	14	10	11	16	5	10	11	9	15	3	8	4	0	0	0	0	0	0	11	0	0	0	0	0	0	0	0	0	0	0	0
TCTCAGCTGTCTTGGAAAGCACGACTGGGG	277	111	120	125	152	135	175	139	160	158	204	196	188	128	161	179	179	239	277	233	247	350	141	317	108	141	225	145	131	129	0	0	0	0	0	582	45	0	0	0	0	1	0	0	0	6	184	0	0
ATGAGTTTGCCTGTACAGACCTGAGACCAT	295	118	109	102	154	152	151	129	153	142	165	182	122	131	200	148	141	225	224	189	245	268	120	272	134	135	170	149	123	105	0	0	0	0	0	673	6	0	0	0	1	0	0	0	0	0	0	0	0
CCCAAACGTGGAATCGGGACACTGTACTAT	13	11	16	8	13	4	17	7	10	17	18	32	7	5	6	6	11	26	20	18	7	20	11	21	3	8	13	7	18	7	0	0	0	0	0	0	0	0	0	0	0	0	0	0	0	0	0	0	0
AATTATCAGCTGGCGCGACGGGAACAATCT	96	43	51	38	54	53	31	45	57	51	78	62	70	41	70	57	39	91	92	59	84	82	49	115	36	60	44	55	50	38	0	0	0	0	0	0	0	0	0	0	9	0	0	0	0	0	0	0	9290
ACCCCTAAACGGGACATCACCGCAATTTCA	28	12	25	28	25	21	22	26	16	25	28	32	22	23	21	17	9	24	45	34	31	44	21	28	22	18	19	15	14	21	0	0	0	0	0	0	0	0	0	0	0	1	0	0	0	0	0	0	0
GGCACGCTTAAATCACGTTAACTACAATGT	588	294	251	299	489	343	287	331	378	346	449	441	409	340	376	304	364	612	547	494	506	733	372	616	345	395	423	292	319	267	0	0	0	0	2	0	33	3	2	0	1	0	1	3	1	39	1190	0	0
AATGCTAACCCGATGTGACCCGTACAACTG	132	64	45	27	92	48	58	45	69	53	72	82	75	79	95	73	67	199	109	79	76	115	65	114	68	56	66	48	59	102	0	0	0	0	0	0	0	53	0	0	0	0	0	0	0	15	0	0	0
TGCAAGTTTACACAAGTACATACTAATTGA	69	49	42	43	61	43	41	44	57	47	52	53	57	48	34	44	64	83	76	73	77	89	77	84	91	43	47	43	53	48	0	0	0	0	0	0	45	0	0	0	1	0	0	0	0	0	0	0	0
CCGAGACACCGACCTCTGCTAGCATTTGGC	10	9	6	11	20	13	13	7	4	3	15	5	4	5	10	10	10	13	21	9	15	23	7	32	15	20	4	7	8	12	0	0	0	0	0	0	0	0	0	0	0	0	0	0	0	0	0	0	0
GTCCACCGGCAAACCGCTTCTCCCTAAAGG	176	119	121	138	191	150	132	122	157	110	184	169	168	115	158	124	134	249	253	218	226	311	122	233	164	152	191	125	150	106	0	0	0	0	0	0	24	0	0	0	0	1	0	0	0	1	297	0	0
CGTCCCGAAAAAAGTTTCGAAATATACCAT	39	20	22	16	27	28	19	12	20	27	29	24	26	15	38	39	20	53	37	27	16	63	33	45	24	23	25	32	30	23	0	0	0	0	0	0	3	0	0	0	0	0	0	0	0	0	0	0	0
GGCCTGTAAAAACGAGATATCCCCAGATTC	356	224	166	198	365	248	271	295	317	257	326	285	270	207	329	237	250	491	425	335	376	559	229	409	321	268	267	222	266	177	0	0	0	0	1	200	102	0	0	0	0	0	0	0	0	11	149	0	0
AAGCTTTCTCTATGGGAATACGTAAAATAC	65	46	41	30	43	39	46	24	37	31	50	31	31	27	63	41	44	58	69	58	71	71	39	79	30	32	59	37	28	20	0	0	0	0	0	0	77	1	0	0	0	0	0	0	0	4	0	0	0
TGTATGCTGATTTATTCTAACTATACAGCA	47	36	45	49	66	28	35	27	40	30	48	40	45	36	27	39	38	53	56	48	58	102	28	77	38	29	32	42	36	35	0	0	0	0	2	1	44	959	0	0	1	0	0	0	0	0	0	0	0
CGCGGGAAGATAGAACAACTCAATAATTAG	44	33	17	16	21	40	22	25	43	28	37	43	30	28	44	37	23	42	47	41	56	80	18	64	32	32	43	32	22	19	0	0	0	0	0	426	0	0	0	0	0	0	0	0	0	0	0	0	0
AAGAGATTTACGTGGTCCCATCGCTCCCGT	14	2	5	1	8	7	5	5	10	4	7	8	6	6	12	7	5	6	11	6	9	18	17	14	9	4	4	5	5	10	0	0	0	0	0	0	0	0	0	0	0	0	0	0	0	0	0	0	0
ACAAACTATCAGGAGTATCTTGACGACATT	114	74	93	70	71	61	74	69	72	55	86	100	69	69	66	62	74	134	129	133	119	137	69	137	68	48	93	83	76	53	0	0	0	0	0	0	3	0	0	0	1	0	0	0	0	0	0	0	0
TAGATGACTCCTAATGCAGAGGTTGCGTCG	24	36	29	39	61	29	34	43	33	25	46	69	59	24	54	37	52	86	71	62	69	92	32	65	63	32	22	46	42	36	0	0	0	0	0	0	0	0	0	0	0	0	0	0	0	21	0	0	0
CCGTAGCAGATTGCCCTGCTCATTAAGATC	56	43	35	19	47	35	47	46	46	29	60	55	37	40	25	33	25	67	61	71	53	68	38	72	56	57	44	31	28	21	59	0	0	0	0	0	0	0	0	0	0	0	1	0	0	27	0	0	0
CCACCTTACACACGGGATGTATACCGCTTT	61	26	26	25	46	42	25	28	35	35	50	42	45	25	44	78	30	50	66	67	57	95	43	81	61	25	50	92	29	34	0	0	0	0	0	0	0	1	0	0	0	0	0	0	0	0	0	0	0
GCACCGCAGAGGAGAAACGACCACAGTGGT	125	94	62	75	143	84	92	80	99	57	116	72	87	52	106	91	71	144	181	145	166	242	106	154	105	78	96	103	67	82	0	0	0	0	0	0	0	0	0	0	2	0	0	0	0	7	0	0	0
TAATTTTACACTCACAACTCTTCTAAGTCC	7	6	11	9	21	6	5	11	11	5	8	5	12	10	12	3	15	7	18	15	13	28	6	15	11	17	6	7	8	9	0	0	0	0	0	0	0	0	0	0	0	0	0	0	0	0	0	0	0
ATAAGTTAGCGAATTTAACATCCAATGGCC	33	23	9	28	32	28	15	19	12	12	25	16	22	24	19	22	18	16	38	26	28	63	22	25	26	23	18	18	16	6	0	0	0	0	0	0	0	0	0	0	0	0	0	1	0	3	328	0	0
CCATGCCTTATTCGAATCGCCTCAAAGTAG	17	5	1	4	1	11	10	6	13	9	11	3	9	9	9	9	14	22	12	16	12	15	5	17	4	4	4	10	1	6	0	0	0	0	0	0	0	0	0	0	0	0	0	0	0	0	0	0	0
AATATCACATCTTAGTGCACGGTCTCTAAA	15	6	2	4	5	5	7	5	11	6	9	7	7	11	6	5	6	13	12	11	17	20	4	15	7	14	11	3	8	1	0	0	0	0	0	0	9	0	0	0	0	0	0	0	0	0	0	0	0
AATAGGGAGTGCACCCACCGATTGCTTTCA	41	32	17	21	50	32	36	31	25	25	34	39	42	24	51	20	31	73	40	47	60	122	14	47	40	29	51	38	43	15	0	0	0	0	0	0	12	0	0	0	0	0	0	0	0	2	278	0	0
ACTCTATCCCAAACCGGGTTCCTCTGCAGC	128	58	45	44	80	70	59	50	75	57	77	59	75	47	71	71	59	90	102	89	96	121	79	101	61	80	74	62	46	46	0	0	0	0	0	0	196	0	0	0	0	0	0	0	0	1	276	0	0
CCGATCCCGGAAGTGAGATACCATCCAAGT	1078	710	523	640	768	690	694	731	739	620	842	803	795	650	780	633	711	1178	1245	1021	1068	1433	551	1212	793	677	888	658	727	578	0	3003	1	2	3	473	344	997	1	23	116	11	3	1	1155	121	733	2	3
TCTGTCGGGCAAAATCTCCAGCTATAGATT	26	8	14	5	22	18	14	5	9	10	17	18	18	7	9	15	13	12	19	17	17	42	7	31	3	11	23	10	17	6	0	0	0	0	0	0	0	0	0	0	0	0	0	0	0	0	0	0	0
CGTGCAGCACATTTCACTAACATCAGTCAC	133	84	95	77	97	70	70	81	73	102	121	109	85	99	138	77	123	119	140	130	167	175	95	136	76	78	86	78	88	54	0	2	0	0	0	545	207	0	0	0	0	0	0	0	0	0	0	0	0
CTACGATCCAAAATTTACCCCTAAGCACGC	43	42	29	46	47	41	45	38	48	50	52	61	54	45	65	45	35	57	96	73	73	94	43	82	65	39	41	37	39	22	0	0	0	0	0	0	270	0	1	0	0	0	0	0	0	3	0	0	0
GTGCCAACATCCTTACTATGAAGTAAATA	114	64	38	69	94	74	58	79	53	69	86	67	72	51	65	90	77	96	129	109	110	142	55	121	65	65	121	69	76	39	0	0	0	0	0	0	51	0	0	0	0	0	0	0	0	3	0	0	0
TTAACTTTTCCGCTGATGCTTGTTACCGAC	12	7	4	8	10	6	5	3	11	7	9	9	13	10	11	14	3	6	18	5	6	10	8	9	6	19	17	9	8	7	0	0	0	0	0	0	0	0	0	0	0	0	0	0	0	0	0	0	0
ATAGAAGACCTACTCAGACATTGAAGCTGA	52	28	53	46	68	40	57	36	47	35	56	45	61	47	57	44	38	63	70	78	83	152	19	64	51	39	41	34	26	39	0	0	0	0	0	0	4	0	1	0	0	0	0	0	0	0	0	0	0
ACACAATTTATTTTACCCTCTTACCGGGAC	17	19	12	11	14	22	18	9	26	19	17	15	22	8	18	17	14	38	19	21	32	24	27	29	11	10	18	15	10	8	0	0	0	0	0	0	0	0	0	0	0	0	0	0	0	0	0	0	0
GGCTCCGGACGAGTTTCCGTAGACTATGTC	121	54	40	39	49	69	53	69	79	46	77	57	87	39	55	54	57	108	105	108	76	105	55	106	70	74	66	47	45	46	0	0	0	0	0	0	95	0	0	0	0	0	0	0	0	11	0	0	0
TAAAGTCACAGCTCCGCCGATAGTTCAAGT	8	17	10	13	9	12	14	8	6	1	12	18	5	4	9	9	5	14	8	18	19	22	9	20	22	10	25	13	6	13	0	0	0	0	0	0	0	0	0	0	0	0	0	0	0	1	1	0	0
TCCGTGATATCCGCCAAGAGAAAGTAACAG	23	4	5	9	43	8	7	6	8	5	13	6	12	9	11	16	9	22	13	3	14	50	12	24	10	11	1	23	8	3	0	0	0	0	0	0	0	0	0	0	0	0	0	0	0	0	0	0	0
ATCCCGTGCTTCCGTCTTCACCTTATCGGC	16	19	18	24	25	34	18	22	23	14	23	29	32	14	24	25	6	62	43	28	31	35	44	32	7	29	23	17	12	24	0	0	0	0	0	0	307	0	0	0	0	0	0	0	0	0	0	0	0
AATCATTCAATACCTAAATACAACTTTACA	15	2	11	7	13	10	10	12	13	7	9	10	6	8	6	7	10	19	23	13	14	42	10	16	10	12	8	10	14	7	0	0	0	0	0	0	0	0	0	0	0	0	0	0	0	0	0	0	0
GCTTTACTTGCAGTCATTCTCTGACCCCCT	316	154	182	189	219	222	201	203	186	188	269	246	227	175	206	249	181	434	341	317	355	428	180	414	204	195	228	212	208	174	0	0	0	0	0	0	1	1	0	1	1	0	0	0	0	22	381	0	0
AGAATGTATTTTCTCTAAACCGATTATAGT	116	62	64	91	105	74	68	57	86	66	96	101	93	61	126	71	64	119	129	102	104	138	95	129	59	73	86	52	68	57	559	0	145	2	129	1	30	0	1	0	0	0	0	0	1	0	0	0	2
ACCTGTAGCCCATATATCGACTAGTCGTGG	25	11	9	10	23	15	16	12	15	28	18	23	24	9	18	12	9	23	19	21	17	24	9	28	23	10	36	14	13	3	0	0	0	0	1	0	0	0	0	0	0	0	0	0	0	3	0	0	0
CAAGACTTTAGACTCTAGTTATATAAAGTC	9	5	6	6	15	9	12	11	12	17	15	17	13	25	17	13	9	19	24	14	21	28	6	17	15	6	5	8	12	8	0	0	0	0	0	0	4	0	0	0	0	0	0	0	0	2	0	0	0
GTGGCCAAAAGATTCTCTTCCATGCTGACG	38	28	14	17	34	28	14	19	42	18	29	12	33	25	31	34	18	43	50	42	53	67	11	52	32	18	38	29	31	14	0	0	0	0	0	0	0	0	0	0	0	0	0	0	0	0	219	1	0
CTCCCCACCTATTCTGACCACCACCCCCAC	286	138	102	118	149	131	127	134	167	106	203	177	161	94	208	153	169	199	241	218	254	284	115	265	199	137	190	128	144	94	4	10	5	4	3	6	23	2	2	1782	3603	28833	1186	1065	9	1549	556	4	1
GGACGACAAATTTTGGAATAAAGCACCTAA	13	6	6	15	12	3	10	10	6	9	15	16	15	14	10	14	7	10	20	13	15	11	11	18	11	9	10	17	12	3	0	0	0	0	0	0	0	0	0	0	0	0	0	0	0	0	0	0	0
AGGTTTCGCTATAGCCACCGTCCCCATCAT	113	58	67	45	49	58	55	46	75	46	77	82	67	63	106	48	52	100	133	98	89	154	44	116	56	69	96	43	60	48	0	0	0	0	0	0	0	0	0	0	0	0	1	0	0	12	0	0	1
GTTTAACGCGCAACCAATGATCGAATTGGA	198	75	69	75	98	89	88	84	94	60	125	148	109	88	97	111	111	173	176	123	191	279	114	160	112	111	153	109	95	78	0	0	2	0	1	0	17	0	1	0	0	0	1	0	0	11	130	0	0
GAATGGAGCCAAAAGACACAAAAAAAAGTA	182	132	84	83	128	103	146	124	88	88	136	122	115	109	158	125	136	161	165	176	204	260	95	182	118	88	108	98	112	83	0	0	0	0	0	0	32	1	0	0	0	0	0	0	0	4	0	0	0
AGAACTGACATGAAGCAAACGAATCGACAC	14	4	6	12	22	10	10	6	16	12	11	10	14	9	17	12	11	13	14	12	22	26	6	12	33	14	22	11	13	5	0	0	0	0	0	0	0	0	0	0	0	0	0	0	0	0	0	0	0
AATTCGTTTCATTTTCAGCCTGGTATCTGT	803	464	415	480	604	514	468	555	466	480	678	566	532	450	538	511	487	804	868	765	879	1096	488	942	505	579	546	462	510	396	2	1	1	4	1	525	430	236	0	0	0	1	0	0	2487	112	18	1	386
TCACTAGCGCGCGCCATTTCTGGACCATTT	204	124	103	126	162	138	127	103	147	112	168	153	160	151	151	172	99	195	202	169	213	324	139	217	169	133	166	165	138	75	0	0	0	1	0	1	181	0	0	0	1	0	0	0	0	5	1	0	0
TATCGCGTCCACAAAGACTAAATGTGACTT	28	7	4	3	5	7	13	3	4	12	15	10	11	8	10	10	3	9	14	24	25	13	5	8	15	11	9	10	10	2	0	0	0	0	0	0	0	0	0	0	0	0	0	0	0	0	0	0	0
TACCTGAGTGCAGAAGGCTTTTTTGGTTAG	12522	7821	6712	7222	9326	8281	7762	7728	7768	7008	10179	9594	9537	7145	9722	8048	8302	13920	14774	11544	13934	17299	6743	15348	9403	8350	9902	7793	8329	6622	239	18	13	10	82	4420	4492	4256	2150	4321	5492	14434	4755	4258	14587	7585	6698	18	3618
AGCTATCACCTTAACAACCCACACGCCAAC	39	8	9	15	35	12	19	23	14	11	26	17	20	10	5	16	14	37	29	36	36	30	6	23	17	21	18	17	16	7	0	0	0	0	0	0	0	0	0	0	0	0	0	0	0	0	0	0	0
CAAAAATTACTTACGAAAAGTACGGGTAAA	26	5	16	13	16	6	13	4	12	7	17	9	8	3	25	8	8	4	16	12	3	36	18	15	14	12	20	10	15	4	0	0	0	0	0	0	0	0	0	0	0	0	0	0	0	0	0	0	0
CAGGAACACTACAAACAGTACTAAATCATA	23	22	25	17	14	10	15	20	10	26	23	27	17	10	16	24	22	13	23	20	46	38	19	32	7	17	18	17	10	6	0	0	0	0	0	0	0	0	0	0	0	0	0	0	0	0	0	0	0
CTCCTGGCAATGGAATCCGCCTGGTGGCGGC	172	71	101	84	94	114	130	109	110	108	125	147	106	81	111	120	115	233	214	158	154	207	116	193	113	90	115	92	103	107	0	0	0	0	0	0	2	0	0	0	0	0	0	0	0	54	0	0	0
TATACAAATACAGGAATTTGATACTAAAGG	10	7	13	23	20	23	11	12	12	5	15	11	12	8	11	10	8	31	26	10	25	20	12	30	20	4	16	14	7	14	0	0	0	0	0	0	0	0	0	0	0	0	0	0	0	0	0	0	0
TCACCCCACCGTTCCTACACGGGTAAATAC	25	15	5	9	16	17	8	8	7	11	9	11	15	12	13	5	20	13	27	11	17	16	9	11	12	11	10	6	20	5	0	0	0	0	0	0	0	0	0	0	0	0	0	0	0	4	0	0	0
GATTTAACCTGAGAATGATATGTATTGTCC	324	155	138	162	240	186	182	180	209	176	247	262	233	129	280	218	188	413	327	290	314	386	207	362	210	214	246	161	171	180	0	0	0	0	1	0	56	0	0	0	0	1	0	0	1	23	0	0	0
AAGCCGCGTAATGCTTTGGTACATGTATTC	575	317	305	327	501	390	415	378	451	328	474	479	481	341	457	356	344	615	634	554	621	819	320	640	353	422	418	390	410	261	1	0	0	0	0	334	91	319	0	0	0	0	1	0	1	103	302	0	6297
TCAACGACACCCCACCTATAAGCGAGGCCC	38	36	26	22	41	50	50	18	42	52	36	64	49	22	56	45	25	77	66	37	73	75	32	72	57	36	48	28	27	25	0	0	0	0	0	672	0	0	0	0	0	0	0	0	0	6	0	0	0
ATGTCACCGAACTGTTGCCGGAACCTTCCT	26	15	8	19	27	11	15	9	18	5	16	15	11	19	15	9	15	11	19	22	26	61	18	25	28	23	6	21	22	10	0	0	0	0	0	0	4	1	0	0	0	0	0	0	0	0	0	0	0
CTGCATCTCGCTAATCCCCGCTCGACCGTC	65	32	30	30	56	55	39	29	49	20	47	31	37	50	39	44	29	66	63	52	42	88	33	83	30	65	45	36	30	27	0	0	0	0	0	0	184	0	0	0	0	0	0	0	0	0	0	0	0
ACCGAGCTAATCCTTACCGACCACTAACCT	56	21	37	29	24	21	28	15	16	10	33	31	41	25	37	38	30	27	39	47	28	60	40	56	57	26	33	33	28	17	0	0	0	0	0	0	0	0	0	0	0	0	0	0	0	1	175	0	1
CGTAACGCGCATTTTACCTCTATACTTCCA	109	52	52	43	67	81	64	64	41	41	104	83	92	50	73	65	61	95	115	90	97	143	49	131	53	64	79	75	64	58	0	0	0	0	0	0	0	1	0	0	0	0	0	0	0	10	0	0	0
GTACGACTCCCTCACCCTCGGCGCGGCTGA	19	7	10	12	4	12	14	3	6	5	25	11	12	13	17	8	11	25	23	19	20	22	20	19	40	10	17	9	12	12	0	0	0	0	0	0	0	0	0	0	0	0	0	0	0	0	0	0	0
CAGACAACAGCTTAAATCATCTATAAAATA	129	64	45	71	93	72	63	65	81	73	125	93	79	69	95	77	73	112	120	101	117	153	99	135	84	80	92	73	66	57	1	0	0	0	0	0	0	600	0	0	0	0	0	0	0	0	415	0	0
AGAACCAGCGACCACTGAGCTCATAGCAAC	76	42	41	46	64	36	43	36	45	50	64	61	60	38	67	37	50	100	86	58	95	93	37	88	56	58	59	46	55	57	0	0	0	1	0	1	2	0	0	0	0	0	0	0	2447	6	0	0	0
ACGGATCTTAGGCCTTCCCTAGCTGATGCG	139	75	73	78	103	93	102	77	73	89	116	126	124	102	105	109	125	208	182	174	228	293	67	269	95	123	116	88	95	77	0	0	1	0	0	0	36	0	0	0	0	0	0	0	0	3	0	0	0
TATTAATTGCAACAAATCAAGAGATGTTCT	83	43	40	62	60	33	38	47	39	54	75	66	70	31	61	72	65	85	79	69	121	112	50	78	59	49	77	59	47	42	0	0	0	0	2	0	0	0	0	0	0	0	1	0	1	9	0	0	0
GCATCTCCCAACCGTCTCGTCTGGTTCTTA	256	168	160	172	181	143	153	160	148	131	231	229	186	164	184	193	171	270	237	232	230	382	140	296	198	148	228	203	153	150	0	0	0	0	0	1	71	0	0	0	0	0	0	0	737	0	0	0	0
ACTGGGTTACTTAATATCAGCTCTAAACGC	72	49	41	31	44	40	56	64	41	49	56	74	36	44	41	45	50	83	82	65	75	84	51	99	39	59	60	57	58	33	0	0	0	0	1	0	0	499	0	0	1	0	0	0	0	0	0	0	0
ATCCGACATCATGTCAAGTAAAATCACTGC	112	46	44	34	74	49	63	41	111	50	91	103	84	61	91	55	54	108	112	105	106	140	77	101	95	57	79	60	53	44	0	0	0	0	0	0	1	1	0	0	0	0	0	0	0	108	0	0	0
TCAACGCCGATACAAGTATCTATGTCAAAA	1073	605	513	651	829	708	669	666	705	589	914	880	813	656	721	668	746	959	1184	944	1091	1396	645	1178	819	794	921	630	707	478	65	0	2	1	12	1	269	192	4	0	1	1	0	0	0	118	1057	1	0
ACTAATGATCTACCTCGGCGCCCCACTAAA	46	25	28	24	34	28	25	34	23	29	47	44	40	28	37	38	38	34	54	33	27	49	24	43	38	21	49	36	39	22	0	0	0	0	0	0	15	0	0	0	0	1	0	0	0	0	0	0	0
CTGGGTCGCGCCCCCCCTCACGAGATTTCC	50	49	29	32	32	45	39	51	28	29	37	32	47	37	61	40	35	77	68	71	41	67	28	73	55	34	55	46	36	57	0	0	1	0	0	0	192	389	0	0	0	0	0	0	1	1	1	0	0
CCGTACCTCCCACCCACTCAACGCGGTCCC	15	9	5	4	28	6	15	10	14	12	12	12	11	3	23	11	12	16	14	20	17	43	7	39	4	18	14	12	12	7	0	0	0	0	0	0	0	0	0	0	0	0	0	0	0	0	0	0	0
GCCACCGCAAGCCTCCAGGTCTCGCATTTA	14	8	7	14	34	14	52	11	22	9	22	28	14	11	15	16	18	17	28	34	20	63	2	29	13	15	15	10	10	6	0	0	0	0	0	0	0	0	0	0	0	0	0	0	0	0	0	0	0
ACATATGATCGCCGTTGCTTTCGCCAATCA	13	16	3	4	3	12	16	9	27	11	14	10	11	7	8	15	13	10	23	9	11	21	16	29	12	8	6	11	7	2	0	0	0	0	0	0	0	0	0	0	0	0	0	0	0	0	0	0	0
CCACTAGGGCATGTCCAACTTAAGAAATGA	32	29	24	36	38	36	42	31	40	29	52	44	36	23	34	24	24	31	68	59	77	62	16	65	41	30	33	28	39	18	0	0	0	0	0	0	0	0	0	0	0	0	0	0	0	10	0	0	0
GCGTCTGGTGCCACACATTTATACGTCGGC	19	15	2	10	17	12	16	9	9	12	18	18	10	12	15	9	7	9	17	19	17	27	8	23	9	15	19	11	14	6	0	0	0	0	0	0	0	1	0	0	0	0	0	0	0	0	0	0	0
TTTGCGGCTTAACGATCCGACTATCGGCTG	11	10	10	9	16	9	5	9	16	7	14	7	3	10	15	10	13	14	19	14	30	22	26	12	3	14	11	9	17	8	0	0	0	0	0	0	0	0	0	0	0	0	0	0	1	0	0	0	0
ATAGCTTATGATTTACCTGGAAACCTAGAA	74	43	40	43	59	46	31	32	46	25	54	52	31	38	43	34	37	118	78	56	61	103	7	82	32	51	42	37	37	40	0	0	0	0	0	0	0	0	0	0	0	0	0	0	0	0	0	0	0
ATGGGTGTATTTACCCGAAACTAACATCCA	14	15	16	6	10	20	18	15	15	12	21	24	18	15	12	14	20	45	27	27	24	29	10	36	13	7	18	17	25	28	0	0	0	0	0	0	0	0	0	0	0	0	0	0	0	0	0	0	0
GTACCCAATGTTTCGCCATATCATGACCTC	91	76	55	69	71	68	76	66	66	79	120	102	116	65	68	66	84	135	119	119	128	164	92	152	84	102	113	66	44	55	0	0	0	0	0	0	0	1	0	0	0	0	0	0	0	5	0	0	0
GGCCCCACTTCGATCTTGTCAGTGAACTTC	607	495	361	417	716	551	550	508	486	465	565	519	520	423	578	482	469	800	823	660	787	1070	365	922	457	444	531	414	437	309	1	1	2	1	0	312	153	604	0	0	0	0	0	0	820	51	779	1	0
GACGCTGATCAGCCATGTGCCAAGCCTCCC	21	32	29	30	22	15	16	22	24	31	32	29	27	23	61	27	30	48	49	46	38	50	23	36	12	28	35	23	19	14	0	0	0	0	0	0	0	0	0	0	0	0	0	0	0	0	0	1	0
CACACAAATCTGCCGCCAAAAGGACGAATT	34	15	26	25	41	19	31	17	25	21	42	20	40	25	40	21	13	10	32	32	35	71	25	45	44	14	30	20	21	15	0	0	0	0	0	0	0	0	0	0	0	0	0	0	0	1	0	0	0
GCGCCATCTCACCCCAAGTCCCGACTAGT	51	30	34	15	37	39	27	33	17	25	33	39	40	27	52	21	30	66	58	38	64	47	32	44	31	36	38	26	31	23	1	0	0	0	0	0	8	0	0	0	0	0	0	0	0	0	0	0	0
TCAACTTAACAAAACCATGCAAATCCGACA	277	131	105	140	199	143	139	132	190	134	179	198	171	147	196	155	197	324	238	214	247	335	130	287	173	146	207	142	155	142	0	0	290	0	57	0	1157	0	0	0	0	1	0	0	0	14	0	0	0
TGACCTGGGCTTTCTTCAAGACTATGTATC	28	23	32	12	27	28	22	27	22	20	27	39	21	32	22	26	29	34	40	40	50	55	6	55	18	36	35	19	14	16	0	0	0	0	0	0	0	0	0	0	0	1	0	0	0	0	0	0	0
TAAAGGATACTCCCGAACGAGGTTACTAGG	442	259	212	271	403	303	260	253	296	229	324	315	313	244	327	294	294	451	514	443	481	666	256	589	239	272	342	263	291	216	1497	1155	2438	784	830	4	893	5	0	2	1	3	0	1	1402	49	413	1	9
GGATCGTTTGCTGAGTCCAATAGTCATCCT	1121	658	622	591	825	715	648	628	720	596	923	868	890	588	873	758	810	1123	1341	996	1162	1518	667	1371	823	697	854	676	766	570	3	14	8	10	8	975	118	1737	1	4561	5305	12934	5273	5257	2294	4912	217	6	0
GTGATCCTAAAGAGCATGAGGCCGGGAAGA	150	75	56	73	90	97	88	90	84	97	107	110	93	92	93	95	105	150	150	113	157	188	93	257	143	111	115	96	84	45	2	0	6	0	1	0	0	0	2	1	38	7	0	1	0	0	255	2	0
CTGACAGTAGTCACGAACTTCATAATAGAG	134	73	85	74	99	102	125	62	91	58	113	119	108	74	83	87	83	122	149	119	153	169	61	169	95	68	96	69	70	76	0	0	0	0	0	0	0	0	0	0	0	0	0	0	0	0	0	0	1
AGTGAACGTTAGTTAGGCCAGATAAAAATA	103	53	30	41	61	42	44	51	58	53	76	71	67	65	54	70	59	96	91	78	110	107	51	102	38	68	45	58	60	52	0	0	0	1	0	0	2	342	0	0	0	0	1	0	0	75	0	0	0
CTCGCGTCTTACACCCCCCCGTTATTATGG	150	80	61	60	140	96	91	75	98	76	118	98	104	65	95	91	86	143	140	108	135	184	78	196	117	93	121	74	83	60	0	1	0	0	0	0	4	519	0	0	0	1	0	0	0	0	363	1	0
CGACCAGTGGGTGCGAACACCTTCACGCGA	187	108	82	79	126	96	99	72	119	96	146	150	97	107	145	109	114	145	189	138	181	246	101	167	130	98	194	88	100	72	0	1	0	0	0	0	0	0	0	1	0	0	0	0	1203	12	730	0	0
TAACCTAACCCTTCTTATGGTCCAAAGGAT	2466	1528	1344	1606	1961	1609	1639	1526	1588	1343	2094	2075	1916	1492	1926	1766	1741	2663	2933	2372	2802	3711	1531	3069	1911	1747	1938	1672	1718	1241	567	14	5	56	102	87581	2073	272	3	417	522	7138	646	614	3501	841	1159	7	9
CCGTGGACCTATCTTGCCGCTGGGCCGCTG	109	64	50	69	67	75	66	49	75	54	100	99	89	73	83	99	53	151	111	102	71	149	56	104	53	88	75	85	39	47	0	0	0	0	0	0	80	0	0	0	0	0	0	1	662	0	0	0	0
CCGACTGCGACGAGCCCGTCACCCCTTGGT	24	8	7	16	5	7	11	17	15	14	9	29	9	9	6	8	10	15	12	18	21	22	5	25	9	22	19	10	18	10	0	0	0	0	0	0	0	0	0	0	0	0	0	0	0	0	0	0	0
TGTTAGCCAGAGCAGTTGTACGCAACCTAG	579	261	271	328	311	321	216	244	362	302	415	396	399	252	335	333	282	519	590	411	511	585	279	605	394	341	437	323	337	234	0	0	0	0	0	0	10	0	0	0	1	0	0	0	0	37	225	0	1
TGCCTAACTATCCATAATTCCACTGGATTT	59	48	38	46	43	38	36	41	33	39	55	48	47	44	32	39	45	48	90	51	98	88	38	61	33	37	35	26	56	30	0	0	0	0	0	97	6	0	0	0	0	0	0	0	0	0	0	0	0
ACAAGAATACTTTCGAATTTCCTAGGATCA	16	11	11	9	4	5	14	9	9	12	17	22	18	5	8	11	12	18	19	18	14	31	12	12	19	4	8	15	12	6	0	0	0	0	0	0	137	0	0	0	0	0	0	0	0	0	0	2	0
AAAAACAAAACAACATAGGAAGCGGCAATC	100	34	35	41	53	48	46	46	54	29	51	57	42	32	43	41	45	100	79	55	59	66	40	83	59	36	61	46	61	33	0	0	0	0	0	0	0	0	0	0	0	0	0	0	0	1	349	0	0
CCCCTCCACCAGTCCCACCCCTTATTTGGT	46	29	22	27	18	29	20	18	30	39	39	51	29	21	25	30	36	43	52	49	55	58	30	46	28	21	28	32	35	23	0	0	0	0	0	0	9	1	0	1	0	0	0	0	0	10	0	0	0
GTATATGACTATCATTTACCGATCATACAC	2015	1010	1000	1023	1458	1159	1115	1029	1176	1160	1539	1583	1352	1091	1482	1202	1250	1838	2037	1710	1990	2604	1080	2276	1380	1279	1454	1109	1263	887	670	2	1	17	192	1129	1233	8	2	0	1	2	1	3	0	159	1758	2	7786
GCTCATGCTAGTGCCCTCATAGCCCAGCCT	38	30	21	25	17	45	16	20	20	38	51	29	28	33	43	33	26	67	49	32	46	62	16	65	25	15	46	31	32	41	0	0	0	0	0	0	0	0	0	0	0	1	0	0	0	0	0	0	0
CCCCACACTCCCAACCCCACTCCCCCACTA	99	53	57	38	60	64	44	45	60	50	84	62	66	46	66	48	75	113	124	76	83	93	55	109	87	47	75	49	35	65	0	0	0	0	0	0	0	0	0	0	0	0	0	1	0	12	866	0	0
CGCATGTAACTGCTAGACGTGTACCTGTGA	149	80	72	62	88	83	67	88	92	67	99	118	96	91	66	102	79	127	144	120	141	151	87	151	113	82	74	80	64	70	0	0	0	0	0	0	0	0	0	0	0	0	0	0	0	24	0	0	0
CCGGGGCAGAATCCAAGTATCGACACTACG	72	63	31	28	64	53	54	51	49	25	65	59	61	60	54	52	37	90	65	71	57	101	29	91	55	42	77	32	58	36	0	0	0	0	0	0	21	0	0	0	0	0	0	0	0	25	193	0	0
AAAGTTAAGCGAATTGTCGATTTGCTATGA	210	79	78	90	118	116	89	100	87	116	125	129	114	87	143	100	102	151	180	129	150	213	106	232	128	100	126	90	104	61	1432	3	891	13	31	2	1765	0	1	0	0	0	1	2	0	10	1	1	9
ATCTACACAGCAACCTCTCCCTTTGTCTTT	140	68	70	65	101	78	89	93	116	48	107	92	88	74	109	88	90	116	173	122	118	170	64	174	90	69	124	85	88	60	0	0	0	1	0	0	12	0	0	0	0	0	0	1	0	0	394	0	0
ACTCTCAACGATAAAGCTTTAAATCTTCGT	4496	2231	1996	2114	3308	2935	2836	2489	2802	2526	3585	3448	3277	2572	3445	2858	2870	4780	5109	4060	4660	6060	2709	5474	3398	2937	3574	2337	2489	1975	9692	7167	10620	1107	2236	2160	7532	2695	10	488	365	41	426	455	6590	1292	4521	3602	36
CACCCTCCGGGGCACACTGGGACCGCCTAT	608	285	232	328	381	348	351	329	346	298	472	403	406	331	352	351	356	502	542	494	579	673	280	604	365	387	422	326	357	254	1	1	0	0	0	0	18	0	0	0	0	0	0	0	1022	91	486	0	1
TGGAAAACCCCTAAACCTAAGTCACCCTAA	7427	4494	3877	4191	5794	4585	4496	4444	4634	4266	6220	5850	5576	4153	5700	4829	4746	7869	8220	6803	7585	10254	4212	8994	5576	4932	5762	4633	4988	3807	46	28	8	11	23	4053	2172	1369	7	5811	12231	47338	2693	2349	11940	3252	6002	8	3
TAACGGTATCATTCGGCACGGACCTCCGTC	185	139	94	151	132	118	112	117	129	124	158	177	133	127	156	138	110	179	247	186	214	252	119	237	121	101	125	142	115	71	0	0	0	0	0	0	101	0	0	0	0	0	0	0	0	1	0	0	0
TGCCCGATAGAGAAAGAATAAATATCATCT	24	11	11	10	22	16	16	20	7	10	16	11	18	8	22	16	13	28	20	15	15	18	8	28	10	25	11	17	11	12	0	0	0	0	0	0	0	0	0	0	0	0	0	0	0	1	163	0	0
AGAAAACTCTATTAGAGTGCGATGGTCTTT	82	64	35	71	90	61	58	69	68	60	74	64	62	64	81	67	62	78	144	81	110	145	50	97	79	61	85	48	48	62	0	1	0	0	0	0	86	0	0	0	0	0	0	0	0	8	348	0	0
GCAAGGCATGCAGTGCCCGCACCCTGACGA	83	57	58	44	69	58	46	51	54	66	64	75	75	78	53	65	69	107	96	106	65	118	50	103	59	76	57	72	71	65	0	0	0	0	0	0	0	0	0	0	0	0	0	0	1	0	0	0	0
CAAACACCACTACCTGGGAATCGCTGCCAA	38	14	7	20	37	32	35	23	21	26	54	23	31	22	31	25	26	44	49	48	32	67	20	71	37	24	42	30	31	16	0	0	0	0	0	0	0	0	0	0	1	0	0	0	0	0	0	0	0
TACGGACTCAATCATGTGATCCACTGAAAC	38	16	18	12	28	12	26	10	18	15	26	12	18	13	25	16	22	30	38	16	32	57	14	32	21	16	21	25	21	10	0	0	0	0	0	0	0	0	0	0	0	0	0	0	0	0	0	0	0
GATGACCCTTTTAGGTATTCGAGAATAACT	8	7	6	5	5	4	8	7	5	9	7	16	7	4	8	5	16	7	13	10	18	11	5	13	7	12	3	7	1	3	0	0	0	0	0	0	0	0	0	0	0	0	0	0	0	0	0	0	0
AGAATTGGACCAAATTCTGGGAAGACTACC	151	78	86	90	122	117	108	86	92	108	132	144	137	92	155	87	100	192	193	141	164	207	127	187	151	88	128	89	95	98	0	1	3	0	1	0	2	1	0	0	0	0	0	0	1	12	0	0	0
CCTAATATAATTTAACCTGCAGACAAGCCG	39	33	19	20	44	36	22	26	32	32	28	49	44	22	30	33	41	37	51	46	53	71	30	63	48	33	26	27	43	16	0	0	0	0	0	0	0	0	0	0	0	0	0	0	0	9	0	0	0
CCCACCAAACTTCAGGAATCTTCCTCATCA	15	5	9	13	15	9	8	3	7	4	15	12	12	3	12	6	11	13	12	13	12	23	3	14	5	13	14	6	7	2	0	0	0	0	0	0	0	0	0	0	0	0	0	0	0	0	0	0	0
TGTACGCTAAGATATTGATTCCGCCGTATG	82	61	54	50	70	51	59	82	56	50	84	89	68	62	124	65	72	97	85	80	104	141	38	104	104	71	80	68	72	42	0	0	0	0	0	0	0	0	0	0	0	1	0	0	0	0	0	0	0
CCCAACGTGCTCGTCACAATCCATTCCGCG	102	51	57	52	66	65	49	30	60	42	68	57	83	47	64	48	41	67	96	87	72	134	39	110	70	45	68	46	52	60	0	0	0	0	0	0	0	0	0	0	0	0	0	0	0	0	0	0	1
GTAAAGAGGTTATTAATTAAATTGGATGAA	9	8	8	4	4	7	5	7	1	1	8	6	3	10	7	7	3	9	9	10	10	11	6	10	9	7	8	6	3	12	0	0	0	0	0	0	0	0	0	0	0	0	0	0	0	0	0	0	0
GCACGATGCTAGTAATCAGTATTCCTTCCA	37	10	22	7	23	11	27	9	15	18	36	29	43	17	14	24	21	29	39	41	31	41	20	34	17	27	25	16	11	12	0	0	0	0	0	0	0	1	0	0	0	0	0	0	0	0	5	0	0
GATAAGATTCCATGCGGTTCCGAATTCCAG	21	14	12	18	20	17	20	21	13	12	20	26	14	9	33	45	21	16	35	20	29	31	18	35	38	20	20	39	8	10	0	0	0	0	0	783	0	0	0	0	0	0	0	0	0	0	0	0	0
ATCAACAATGCCATTCAGCCTCACACTCTA	99	58	55	46	47	54	39	42	59	71	79	74	66	48	57	59	58	115	104	76	90	101	62	71	60	61	70	66	64	26	0	0	0	1	0	0	0	0	0	0	0	0	0	0	0	0	0	0	0
GTAGACAGTAAAACGTATCGGCTACCCGCA	29	24	19	18	20	40	15	30	26	19	41	27	20	20	30	29	23	39	49	27	33	32	58	64	21	27	24	18	28	11	0	0	0	0	0	0	0	0	0	0	0	0	0	0	0	0	0	0	0
TGACCGCGCATTCTGGCGAGGCCGCTATGG	3024	1602	1406	1576	2130	1834	1714	1714	1841	1644	2452	2287	2300	1780	2177	1836	1812	2964	3147	2718	2932	3793	1877	3493	2130	1976	2308	1720	1745	1442	1541	1824	997	3	44	4	1169	1891	1	1	12	11	0	8	6	161	727	6	4823
GGATCGTGGCCTACGCCCTACTACTTTTCT	25	9	3	10	17	4	10	14	16	8	16	13	19	12	18	48	13	31	22	14	28	20	3	15	15	10	13	37	18	16	0	0	0	0	0	0	11	0	0	0	0	0	0	0	0	0	0	0	0
TGTGCCTATGCAAGGTTCAAAGTCAAGTGC	65	51	35	53	49	46	51	40	47	31	61	38	48	26	73	42	42	75	60	62	57	66	26	73	30	49	46	43	43	35	0	0	0	0	0	0	42	0	0	0	0	0	0	0	1268	4	0	0	0
TAATATGTTGTTGAATATGTAACACTATTC	1650	1012	827	927	1243	1021	982	1020	1076	993	1236	1162	1209	1015	1317	1121	1094	1623	1747	1448	1738	2157	995	1787	1199	1061	1284	1067	1115	795	0	2	0	0	3	1	447	459	0	90	35	1	2	16	589	959	1008	4	1
TCCAGCCTCTCATCCAGGCCCAACCACCCA	49	25	33	33	35	34	29	34	54	60	38	67	37	46	47	25	33	46	60	35	63	89	23	53	41	41	81	24	36	39	0	0	0	0	0	0	0	0	0	0	1	0	0	0	0	0	229	0	0
ACTAATAAGACGGCTAAATTTTTAACCCCC	40	12	10	13	19	29	14	16	25	11	21	9	22	15	20	14	34	29	26	28	39	28	19	40	30	19	20	23	20	9	0	0	0	0	0	0	0	0	0	0	0	0	0	0	0	0	0	0	0
CTCCTTGAGCGCAAATCCTTTCATGGGATC	522	296	265	288	438	362	405	313	385	325	470	390	435	346	426	386	371	629	621	472	584	840	338	640	435	380	447	335	294	261	0	0	1	0	0	524	33	1	0	0	1	0	0	0	0	17	0	0	1
AGAGGAATTCCCCGTAAGCCTAGTATCTCA	11	4	17	12	10	15	10	10	9	10	8	16	13	9	11	6	7	15	17	13	18	31	13	15	27	12	12	11	23	7	0	0	0	0	0	0	35	0	0	0	0	1	0	0	0	0	0	0	0
CTCTCTACCGGCACTACTCCTACATTCAAG	276	167	178	179	222	188	164	214	188	210	276	249	229	185	273	211	203	383	304	269	311	440	193	329	224	263	251	192	195	160	0	0	0	0	0	0	14	331	0	0	1	0	0	0	1148	22	332	1	0
CTTACGACGGAACGCTTGTCTATGATGTCC	41	6	6	11	8	8	6	8	9	6	10	11	8	7	19	8	16	19	17	7	20	19	2	15	6	11	7	4	6	8	0	0	0	0	0	0	0	0	0	0	0	0	0	0	0	0	0	0	0
ACGCAGACTCATTACATTCTCGATTCCCCT	39	13	7	10	10	14	14	8	17	2	10	2	7	17	16	5	7	3	13	23	13	33	3	17	15	18	18	9	17	8	0	0	0	0	0	0	0	0	0	0	0	0	0	0	0	0	0	0	0
CTTAAGATTATTATGTTTCATTGGAAAGAG	116	50	57	40	60	45	43	63	44	39	48	55	50	47	67	49	45	77	83	83	101	94	39	81	49	48	56	55	70	26	0	0	0	0	0	0	130	0	0	0	0	0	0	0	0	19	0	0	0
TACGAATCGCCTTAACAGGACTAACGGAAC	7131	4090	3886	4232	5259	4469	4403	3958	4575	4159	5980	5721	5159	4307	5351	4820	4706	7543	8035	6808	7416	9911	4258	8674	5125	4863	5708	4449	4662	3863	698	13	1408	332	136	3309	2217	3381	6	2513	3186	3899	4475	4376	8054	5666	6503	5237	10
CCACCCCATGCGCTAGAGCTCCACACGACT	210	164	126	115	165	128	138	144	157	163	220	245	194	134	159	133	123	328	282	231	241	351	152	249	160	167	169	137	139	155	0	0	0	0	0	0	12	0	0	0	0	1	0	1	0	42	413	0	0
TGAGACGTTTTCCTGCCTCAACACAGCAA	114	49	70	68	78	92	67	62	66	79	102	107	91	57	68	87	108	108	109	122	101	148	59	143	139	72	100	84	81	73	3	4	3	1	1	3	43	4	1	3410	4841	2	4481	4078	0	4216	292	1	0
CAAACTCGGCCCAGCACGTTGTTATTTACC	7	4	5	2	3	7	6	2	3	3	7	3	6	9	3	3	11	14	9	2	9	6	5	7	11	4	9	4	9	4	0	0	0	0	0	0	0	0	0	0	0	0	0	0	0	0	0	0	0
TGCAGCCGGATTACATCAACTCGTATCAAT	39	19	25	24	25	29	38	29	26	17	32	23	25	16	32	29	51	23	34	38	49	43	29	46	4	29	44	28	38	21	0	0	0	0	0	0	34	0	0	0	0	0	0	0	0	0	0	0	0
ACCAGCTGGAGACCCAGTCTCTGCCCATGA	78	31	28	43	39	43	37	32	47	43	66	52	50	36	55	58	54	55	80	61	68	73	28	81	50	64	49	40	28	35	0	1	0	0	2	0	46	0	0	0	0	1	0	0	0	0	0	0	0
CGCGTTTCACAATTTTCCATAATACAAA	17	11	10	14	11	13	9	21	15	21	31	12	15	14	14	19	26	38	21	25	26	29	13	25	3	22	14	17	12	18	0	0	0	0	0	0	0	0	0	0	0	0	0	0	0	32	0	0	0
CAACCTATCACCATAGAGCTGTCGATTCAA	18	11	6	8	23	11	1	10	20	12	11	19	16	3	10	13	25	14	11	17	9	22	10	25	23	14	20	11	11	8	0	0	0	0	0	0	0	0	0	0	0	0	0	0	0	0	0	0	0
GTATCCCATCCCGAGCTGGAAAGCCCAAGC	513	291	218	287	344	283	238	278	331	258	368	293	354	301	365	290	278	457	553	431	499	607	277	546	312	387	444	300	324	234	1	0	0	0	2	1	205	525	0	1	1	1	0	0	1139	39	0	1	0
TATACGAACCTGACCTAATTTCAAAACGAC	453	259	224	265	324	258	274	289	294	188	360	387	457	289	364	284	318	452	539	423	480	656	229	522	439	349	322	286	246	196	0	0	0	0	1	4	116	3	3	0	0	0	0	0	5	38	0	2	0
AAAATTGCTTATCTGACATAAAGAAAATTG	232	106	121	119	158	129	153	164	123	94	175	164	174	139	167	170	176	233	241	194	248	296	139	245	169	184	175	138	140	117	1	0	0	0	1	0	116	0	0	0	0	0	0	0	1	8	335	0	0
CAATAGTTAGTCCCACATTCATCTGTACCA	54	16	24	12	26	20	38	23	15	34	32	24	23	25	20	42	30	41	36	25	30	38	22	45	4	15	26	23	27	18	0	0	0	0	0	0	0	0	0	0	0	0	0	0	0	7	0	0	0
ATATGGGGAGGACACTGAGAGGTAGTTCCC	17	21	24	17	44	18	32	14	18	17	37	28	16	18	28	25	23	33	33	45	43	50	20	28	32	10	25	20	22	21	0	0	0	0	0	0	0	0	0	0	0	0	0	0	0	0	0	0	0
GCAATAAACAGTACGGAGAACTCTGCTGAA	23	7	11	5	18	9	11	5	12	7	13	10	18	6	12	11	16	23	20	16	19	34	6	12	23	6	21	9	8	13	0	0	0	0	0	0	0	0	0	0	0	0	0	0	0	0	0	0	0
ACTCTTTTTTAAGCACTAATGTGTAATCCC	27	19	25	20	22	21	7	29	15	37	21	37	26	24	31	29	23	52	38	34	52	64	35	46	14	22	25	23	18	24	0	0	0	0	0	0	32	0	0	0	0	0	0	0	1	0	0	0	0
AGGGGGCACTGCATCTCTGGCGAGCCTATA	76	34	47	33	50	57	38	41	58	48	59	75	68	41	65	39	44	80	98	70	56	139	42	93	71	64	71	38	49	31	1	5	5	6	2	1	195	8	5	2	4	4	0	0	8	2	7	1	2
CTTTGATACGTCCCACGCGCCTGCTCAGTT	39	55	28	39	38	62	34	42	59	42	65	71	70	52	42	38	66	73	74	69	64	91	43	104	44	48	49	48	45	38	0	0	0	0	0	0	85	0	0	0	0	0	0	0	0	0	0	0	0
GTCCGTATATTTAATGAAAAGTGTTTAATC	47	13	21	28	32	24	28	22	27	21	44	33	24	36	47	32	13	46	53	30	21	34	19	49	15	45	65	33	22	22	1	0	0	0	0	0	0	0	0	0	0	0	0	0	0	3	0	0	0
GTGGCACTACATATCTTCAAAATCCGAGCT	34	16	11	24	29	33	35	12	33	16	33	24	31	29	23	26	22	43	39	34	55	59	34	47	25	19	32	26	29	11	0	0	0	0	0	0	0	0	0	0	0	0	0	0	0	6	0	0	0
CCCCCGACACCTCATATAGTGGTTGCATCC	6	18	12	14	17	9	16	17	9	23	21	20	12	16	24	17	5	19	32	21	24	10	11	24	23	15	16	13	14	6	0	0	0	0	0	0	0	0	0	0	0	0	0	0	0	0	0	0	0
GCAATGACGAACATACCGCGCAGATAAGGG	133	83	73	74	110	76	58	76	88	53	112	86	97	57	92	87	121	105	148	111	125	177	65	135	119	90	108	70	119	54	0	0	0	0	0	0	256	0	0	0	0	0	0	0	0	2	0	0	0
CCGCGAAACATTCCAAGCAGCCCATCCTTG	18	6	5	7	8	12	11	16	18	6	17	9	9	15	17	17	7	12	17	23	16	29	7	23	16	11	16	14	9	10	0	0	0	0	0	0	0	0	0	0	0	0	0	0	0	0	0	0	0
AACAGAGAGCACGCCCCTTAAGACTCCAGT	108	60	49	54	122	76	71	62	60	50	84	57	68	81	88	63	69	85	111	85	97	190	52	117	60	108	78	60	80	28	0	0	0	0	0	0	0	0	0	0	0	0	0	0	0	0	0	0	0
TTAAGGAATACAATAGAACAATCCGCACTT	139	71	83	70	93	84	72	71	64	81	106	94	88	59	85	87	78	111	146	131	107	172	49	161	123	76	115	81	89	57	0	0	0	0	0	0	0	0	0	1	0	0	0	0	0	2	292	0	0
ATCATACATTTCATTTTTCCAACCCTCCTT	2685	1620	1463	1684	2206	1841	1759	1765	1771	1685	2406	2216	2047	1745	2214	1761	2068	2893	3176	2404	2901	3800	1653	3547	2116	1929	2123	1639	1727	1355	0	1	1	5	8	540	1026	1481	1	0	7	6	4	2	1684	156	2027	2	0
TAAAACCTCTATTAGTTGACCTTGACTGAC	65	36	45	29	43	37	21	52	35	23	41	54	36	57	36	31	47	87	76	81	72	98	55	59	46	44	44	33	46	33	0	0	0	0	0	0	3	0	0	0	1	0	0	0	0	2	0	0	0
GAGGGATCACCACTTCAAGAGGTCGACCCC	21	20	12	17	18	26	19	15	20	19	33	16	27	9	26	11	8	38	41	21	32	33	34	38	10	33	23	11	24	12	0	0	0	1	0	0	0	1	0	0	0	0	0	0	0	0	0	0	0
ACCTCTCTTCCGGACGCCCACCCTGATGCG	636	403	329	435	461	394	334	373	401	322	596	478	448	400	477	433	442	690	751	579	649	849	409	756	428	470	443	356	401	278	0	0	0	1	1	1	144	3	0	0	1	1	0	0	0	49	0	0	0
ATTATGCCCCTACCCTAGTAACATATAAAG	60	57	22	43	30	37	19	34	41	45	40	29	48	25	45	41	37	51	82	45	73	71	35	68	30	48	69	29	45	28	0	0	0	0	0	0	0	368	0	0	0	0	0	0	0	0	0	0	0
TACGGACGATAGGTACCGACCAACCAATGA	21	21	17	15	31	26	15	18	27	25	25	20	23	22	18	12	12	27	32	34	19	44	26	39	30	30	17	13	27	28	0	0	0	0	0	1	0	0	0	0	0	0	0	0	0	0	0	0	0
GTCGTGCGTCGAAATACAAAAGAAAATACA	498	282	233	244	351	270	256	245	368	241	380	351	297	239	340	271	282	434	509	401	423	610	237	496	327	256	333	237	261	203	0	1	0	2	0	0	51	0	0	0	0	1	0	0	0	90	457	0	1
CGCAAAAATTGGCAAACCTCTAGGACACCC	342	216	191	220	213	243	252	208	236	238	305	269	309	257	308	266	269	377	402	351	408	480	157	473	289	287	327	233	239	195	0	1	1	0	0	0	141	467	0	0	2	0	0	0	0	3	0	0	0
AGCCAGAGTGAGCCACAGTAATCTGTCGCA	14	17	10	8	12	9	9	12	15	14	20	13	22	16	7	20	20	21	47	16	17	13	19	14	2	14	28	19	17	8	0	0	0	0	0	0	0	0	0	0	0	1	0	0	0	0	0	0	0
TACCGTATTTCAACCCTTCCACTAGTTACT	66	56	49	71	93	62	63	45	66	47	87	49	77	49	77	56	62	123	98	77	102	140	51	106	48	58	57	51	56	28	0	0	0	0	0	0	0	0	0	0	0	0	0	0	0	9	0	0	0
TAATCCAATAGTGATAGTCCAAAAAAAAGC	38	16	16	18	25	15	20	21	19	18	22	26	24	23	29	14	22	28	38	28	43	59	5	33	19	25	30	15	24	13	0	0	0	0	0	0	13	772	0	0	4	0	0	0	0	0	0	0	0
TCTCCATAACGTATACTTAATC	11	15	6	12	19	21	15	17	18	23	22	16	15	19	23	12	20	8	25	17	28	30	15	30	55	27	38	15	11	7	0	0	0	0	0	0	0	0	0	0	0	0	0	0	0	0	0	0	0
TCTCTCAACCCGCTCCCCCGTCTCACTCCC	33	4	14	12	25	11	26	23	28	10	20	25	25	8	13	14	26	9	30	19	24	31	20	26	7	15	23	18	22	8	0	0	0	0	0	0	0	0	0	0	0	0	0	0	0	0	0	0	0
CCTAGCCGTAGAGTTCATACAGTAGTTCCC	26	12	3	16	12	7	5	7	15	4	17	13	7	6	9	10	4	15	10	12	21	17	7	10	10	3	6	17	3	2	0	0	0	0	0	0	0	0	0	0	0	0	0	0	0	0	0	0	0
GTCGTCTTGTCAGTTGCCCTATTCTGGCGA	113	78	71	86	100	67	91	48	74	72	115	99	63	76	129	94	74	146	128	125	123	200	54	139	86	70	97	68	91	71	0	0	0	0	0	0	15	0	0	0	0	0	0	0	0	11	0	0	0
AACCTGACTTGGCCAATCCCCGATTGTCTC	787	401	408	415	514	438	451	359	452	450	575	540	535	405	458	445	505	669	816	680	709	914	420	831	488	426	559	365	438	370	1	0	0	0	1	0	388	2	1	0	0	0	0	0	2	8	0	0	1
ACCCTGCAGTCATACCACGCGCACCCTCCC	66	26	17	21	27	18	41	29	28	14	32	56	37	27	29	29	42	47	39	33	39	55	15	54	49	27	19	28	36	14	0	0	0	0	0	1	0	0	0	0	0	0	0	0	0	2	0	0	3
ACACATTGGGTATATTCAACTTAACGACCT	56	43	35	47	67	50	39	48	54	22	53	60	58	34	41	32	52	76	62	59	57	108	32	88	52	48	46	57	37	25	6270	3738	8765	464	1612	4	3492	2	1	4	2	15	6	2	2	3	8	5	24
ATAATCGGTAACGTTTGAGGACACTCCACC	85	34	24	40	35	36	56	42	43	48	49	52	50	28	43	44	43	93	77	54	58	95	17	99	43	77	49	50	38	63	1	0	0	0	0	0	0	0	0	0	0	0	0	0	0	0	116	0	0
TGAATTACTATAATATCCCCCTTTCGCTTC	38	35	29	29	41	32	34	22	27	51	42	33	52	27	54	28	32	53	72	35	51	61	51	51	51	36	39	34	41	34	0	0	0	0	0	0	0	0	0	0	0	0	0	0	0	0	0	0	0
GTATGAGTTCTGCTATATACAAGTAGGGCA	91	27	25	17	33	36	43	39	31	21	43	29	38	35	29	30	33	34	29	47	41	64	31	65	48	45	35	38	34	26	0	0	0	0	0	1	0	0	0	0	1	2	1	0	2189	0	0	0	0
TTCACGCTGATCGTTATAATTCTGCTGCAT	110	66	52	63	120	78	70	106	81	81	106	85	77	55	83	81	78	144	135	137	141	205	84	169	74	78	129	65	69	72	0	0	0	0	0	1	1	0	0	0	0	0	0	0	0	1	0	0	0
AAAACTATGCCATCAGGAAATACTCGTCCC	14	7	3	5	3	6	3	4	10	8	12	19	4	8	12	2	1	12	6	9	1	8	15	10	2	9	1	7	3	6	0	0	0	0	0	0	0	0	0	0	0	0	0	0	0	0	0	0	0
TACGGAGCTACTCATTCCCAACTTGATTAT	12	11	7	5	9	13	12	7	12	7	11	7	9	12	7	10	8	9	13	13	14	20	10	19	14	4	5	7	3	11	0	0	0	0	0	0	0	0	0	0	0	0	0	0	0	2	0	0	0
ACCGTTTATATCTATCGTCCCGTTTCTAAC	48	25	24	31	28	23	17	27	26	21	29	29	34	22	31	23	36	59	42	48	62	64	25	34	35	32	31	10	22	31	0	0	0	0	1	0	0	444	0	0	0	0	0	0	0	0	0	0	0
CTTCCCCCGTGCACAAGGTGTGTGTACTTT	775	436	435	469	565	513	464	460	497	424	688	622	606	407	598	466	556	779	862	735	793	1044	398	945	570	563	650	507	583	392	0	0	0	1	1	0	203	159	0	1	1	0	0	0	1	53	889	0	0
GCACCCTACAGTACATGCCCGCACAATCAC	337	195	198	170	276	213	200	155	200	200	296	300	233	174	226	211	196	312	338	336	364	503	216	382	204	214	285	183	197	144	0	0	0	0	0	0	0	0	0	0	0	0	0	0	1	27	804	0	0
CAAATGATTCATCCCGCCCTCACTTACCAA	24	38	24	19	23	19	27	33	23	24	34	24	29	30	46	22	28	55	63	32	19	61	24	51	15	36	44	20	19	11	0	0	0	0	0	0	0	0	0	0	0	0	0	0	0	0	0	0	0
GTTTGACGCCCTCTGCGCCCCGCTCATAAA	119	59	48	44	99	70	78	72	67	52	97	86	87	56	64	85	75	126	142	95	89	170	86	120	107	53	100	86	91	50	0	0	0	0	0	0	0	0	0	0	0	0	0	0	0	7	70	0	0
GACCTTATATAAAAACCACCTTAACACAAC	22	14	10	10	18	10	13	8	11	12	11	27	17	13	8	15	13	17	26	18	21	41	17	31	12	12	7	8	26	12	0	0	0	0	0	0	0	0	0	0	0	0	0	0	0	0	0	0	0
TATAAGTAATTGCAAAAAAACGTATGAACA	44	23	17	23	19	9	12	18	18	8	17	8	16	12	16	6	20	13	26	28	27	21	7	20	26	21	17	7	25	9	0	0	0	0	0	0	19	0	0	1	0	0	0	0	0	0	0	0	0
GTCAACTACGCTTCCATTGCATACACGTCG	14	2	7	1	22	9	4	9	12	2	7	10	5	6	5	5	7	19	11	10	27	15	4	14	6	2	10	7	8	5	0	0	0	0	0	0	0	0	0	0	0	0	0	0	0	0	0	0	0
CGTATATACCTACTACGCTCGATGCAACTA	965	578	563	607	757	672	644	557	620	602	896	806	792	686	850	768	756	1055	1149	963	1101	1388	649	1245	763	779	847	602	664	506	0	0	0	0	5	0	312	785	0	0	1	2	2	0	3013	92	562	3	1
ACCTAGCAAGCGCAACAATATCTACTCTCC	190	84	91	99	112	107	92	84	68	85	114	124	95	74	130	105	70	110	156	126	160	217	120	185	115	87	118	94	84	68	53	3	4	2	2	11731	858	11412	0	0	7	2	0	0	3	3	1	2	0
TAAGCACACTCCCCGAGGATAGATTGAAAC	18	15	23	18	30	24	28	21	12	30	33	34	33	20	27	26	19	17	49	37	46	46	15	35	28	24	26	20	23	13	0	0	0	0	0	0	0	0	0	0	0	0	0	0	0	0	0	0	0
GTAATACGTACACACCAAGTCGAAGCTTCT	218	160	125	125	181	143	124	128	154	131	220	198	155	127	155	144	175	230	255	213	195	357	134	240	123	174	177	143	129	114	0	0	0	0	0	0	7	0	0	0	0	0	0	1	0	27	0	0	0
ACCCTTATACCGTATTCTGCGGAACCTGAG	42	23	15	33	27	18	31	25	24	28	33	26	19	23	19	34	30	26	52	46	60	55	23	36	24	16	40	37	18	13	0	0	0	0	0	0	0	0	0	0	1	0	0	0	0	0	0	0	0
GACGGAAACAGAAATACCCACTGGTAAGAA	119	55	35	56	130	77	75	81	88	77	99	94	87	68	101	76	87	124	131	120	128	238	60	135	69	57	86	58	87	59	0	0	0	0	0	0	15	0	0	0	0	0	0	0	0	0	225	0	0
GGCGTCTCAAAGTAGCCGCCAACGGACAAC	16	4	6	5	14	6	4	8	7	8	5	7	12	8	15	3	10	11	20	7	8	15	7	8	13	7	12	5	7	1	0	0	0	0	0	0	0	0	0	0	0	0	0	0	0	0	0	0	0
TGATCACCCCAGTTTCACCGTTACTTTACA	23	18	14	11	14	19	16	20	19	13	18	22	16	15	14	16	11	23	13	25	23	39	10	43	22	12	26	17	25	15	0	0	0	0	0	0	0	0	0	0	0	0	0	0	0	0	0	0	0
ATCAAACCTAATCCTTCCACCTCTGTTCGA	108	35	25	26	24	30	50	25	37	25	49	56	46	20	33	32	20	40	74	36	44	62	25	61	27	28	37	22	30	30	0	0	0	0	0	0	21	0	0	0	0	0	1	0	0	0	0	0	0
CTTTATCGTTATATAAGGCAGAGATTCACT	32	23	11	7	28	17	21	13	21	38	24	63	21	23	18	13	22	21	27	20	27	36	17	37	17	20	12	21	12	19	0	0	0	0	0	0	0	0	0	0	0	0	0	0	0	0	0	0	0
GTTCCGAAAAGTTGGATTCCCAGACAACAT	69	40	29	42	34	52	61	22	48	34	100	64	37	46	54	30	35	59	72	46	87	78	60	62	80	38	49	29	33	25	0	0	0	0	0	0	6	0	0	0	0	0	0	0	0	0	0	0	0
ATTCCCCGAGGTACCGCCGAACCGGGAGCC	49	33	24	14	29	26	12	21	17	16	26	38	20	24	43	23	26	44	37	30	27	56	16	51	22	21	31	37	22	15	0	0	0	0	0	0	0	98	0	0	0	0	0	0	0	0	0	0	0
CCCACCACAACGATTGCACCCTCATGCAAT	150	79	96	96	121	110	79	64	82	73	141	120	117	117	91	116	93	196	200	144	155	199	123	178	110	107	98	86	103	63	0	0	0	0	0	0	15	1	0	0	0	0	0	0	0	2	0	0	0
ACCTCACTAGGCTTCCCTGCTCCTATCCCC	11	12	17	4	6	15	13	7	13	8	15	2	16	7	13	8	11	15	14	14	15	19	6	26	10	11	12	4	6	4	0	0	0	0	0	0	0	0	0	0	0	0	0	0	0	0	0	0	0
CAGTTTGCGCCACCATTAACTCCAGCGAAC	9	11	9	5	17	7	11	16	2	7	15	12	12	8	20	12	11	34	18	13	10	12	10	11	11	13	17	9	16	18	0	0	0	0	0	0	0	0	0	0	0	0	0	0	0	0	0	0	0
TGCTCTCACTTATTGCTTAGAGTTTTGCGT	38	12	20	34	23	21	30	19	22	17	31	35	24	36	28	22	30	30	38	34	30	45	13	35	38	16	28	20	42	20	0	0	0	0	0	0	0	0	0	0	0	0	0	0	1	0	0	0	0
CGGGCACTATTGAAATAATAGTAACTCGT	74	52	39	23	50	46	40	44	48	53	42	47	36	41	95	33	32	66	54	54	63	69	48	80	46	52	61	33	36	28	0	0	0	0	0	0	11	0	0	0	0	0	0	0	0	7	254	0	0
CTTCTCATTAATTAACCCTTACTCCCCTCC	41	8	15	16	8	18	5	9	19	11	22	28	23	18	14	16	13	56	42	26	24	45	17	37	30	14	15	18	13	19	0	0	0	0	0	0	95	0	0	0	0	0	0	0	0	0	0	0	0
AACTCGGCCAATTCAAACCCTTTACTAGCC	64	34	36	29	51	45	32	35	41	68	49	70	47	42	43	37	49	61	68	44	62	83	24	74	38	42	55	34	32	30	0	0	0	0	1	0	6	0	0	0	0	0	0	1	0	9	0	0	0
GGACTGTTCCGTGCTCATACACACATTCAC	1484	930	818	977	1135	1012	883	940	931	874	1223	1263	1224	901	1208	964	980	1620	1696	1438	1602	2206	920	1921	1268	1004	1149	922	1007	795	2	0	1	1	3	1	135	815	0	0	0	0	1	1	0	95	1618	0	2
ATTAATCCATCCAACTCAAGTTAAATTACC	16	5	9	11	9	4	9	11	7	3	11	4	21	4	4	7	6	19	18	14	18	33	8	7	24	10	11	10	6	8	0	0	0	0	0	0	0	0	0	0	0	0	0	0	0	0	0	0	0
TGCGTTTATAGACTGTTACACGCTTGCAAT	27	19	15	14	33	23	27	22	23	21	29	35	25	6	32	23	18	39	49	32	42	62	16	30	29	17	29	13	19	33	0	0	0	0	0	0	0	0	0	0	0	0	0	0	0	0	0	0	0
AACACTGGTGTCTGCCATTTAACCCAATAA	50	31	32	42	43	45	28	22	30	38	56	31	30	24	57	42	31	60	50	51	83	69	59	60	40	29	54	31	28	25	0	0	0	0	0	0	0	0	0	0	0	0	0	0	0	0	0	0	0
TATATGCATCGTTCAAAGCTACTAAGCGAC	56	53	53	39	62	29	61	57	63	42	72	76	77	59	54	55	44	139	75	82	105	127	60	105	87	77	53	48	43	50	0	0	0	0	0	0	0	0	0	0	0	0	0	0	0	0	0	0	0
GTATAGGACAGTTCAGATCTCGTAACACTA	44	33	24	37	26	18	17	28	19	18	31	32	29	24	29	37	51	51	53	45	50	56	21	48	29	31	40	27	44	16	0	0	0	0	0	0	0	0	0	0	0	0	0	0	0	0	0	0	0
CCCATCTCGCGTCGGCTAATCGCCACTTGC	128	71	72	82	82	77	80	64	91	56	125	125	92	60	94	78	89	123	141	110	107	193	68	133	111	125	94	72	92	56	0	0	0	0	0	0	23	2	0	0	0	0	0	0	0	0	0	0	0
AAACTATTTGTGCCATGTGAATTCATCCAT	64	45	32	60	47	34	42	35	40	54	60	49	53	38	49	49	59	77	100	60	98	101	40	93	60	41	69	36	47	31	0	0	0	1	0	0	0	539	0	0	0	0	0	0	0	0	0	0	0
CTGCTACTGCAGCTACCGGTCATTATCCAC	123	60	47	63	131	76	55	58	59	54	94	87	109	69	97	70	70	114	127	108	136	199	52	137	72	89	99	63	84	49	2	8	2	2	4	6	8	5	2	2310	4939	13706	1550	1492	4	2189	717	0	0
CCCAATAGGACGTCCACTTTGAAGCACATT	19	13	4	13	13	12	8	14	6	20	17	15	16	6	9	4	24	30	30	17	15	28	11	32	16	10	18	9	20	11	0	0	1	0	0	0	0	0	0	0	0	0	0	0	0	0	0	0	0
TCTAACGCAATGTTTGCCGATCCAGCCTAT	126	45	45	77	112	69	79	60	77	65	113	65	95	53	94	112	92	166	133	104	182	187	126	168	63	79	89	84	84	71	0	0	0	0	0	0	0	0	1	0	0	1	0	0	0	0	90	0	0
ATGTTTGACCCCGCCGGCATTCACCTCCAG	145	87	76	90	110	87	75	92	94	98	110	145	131	84	109	99	133	155	198	141	166	205	88	199	119	94	126	93	96	79	0	0	0	0	1	0	0	0	0	0	0	1	0	0	0	1	0	0	1
AGAGAATACCTAATATCAACCAGCCTTGAA	655	355	346	400	572	486	449	433	413	416	572	614	557	402	519	417	432	581	698	642	718	1046	421	856	501	496	510	427	410	340	1	1	1	0	0	4	120	1460	1	0	5	1	0	0	1	37	153	2	2
GCCGGAAACGTTCAGCCAATAAGTTTTGAA	223	132	92	87	149	122	134	137	169	111	189	142	162	104	169	160	119	181	208	149	227	231	106	223	194	135	117	118	120	72	0	0	0	0	0	0	81	0	0	0	0	0	0	0	0	9	115	0	537
TGTCACCAATCGTGATATGAATCCTAAACG	128	104	77	95	108	85	106	106	105	93	157	152	131	86	105	119	126	201	164	142	147	229	105	186	120	116	113	137	129	82	0	0	0	0	16	0	164	0	0	0	1	1	0	0	0	2	0	0	0
CCCACAAATCGGAAGGTATCATTTCTATTC	228	99	91	109	156	104	115	119	134	103	136	123	103	68	84	130	127	149	166	157	172	202	93	194	121	111	117	92	96	70	0	0	0	0	0	0	0	0	0	0	0	0	0	0	0	1	232	0	0
CCGAATCTCCTCCGATCAAGCTGACGGATG	93	63	47	65	96	81	50	60	75	65	99	81	74	61	124	72	75	103	88	96	122	126	58	126	84	69	93	70	67	79	0	0	0	0	0	0	0	0	0	0	0	1	0	0	0	0	0	0	0
GCCCTGTATCCGCGCTGTCGAGCACAGAAT	308	195	154	177	297	183	187	156	205	187	282	265	244	189	247	208	153	320	347	310	384	519	186	417	284	187	264	218	179	142	0	0	0	1	0	0	2	0	0	1	0	0	0	1	0	9	394	0	1
CATTCAATAACTGTCGAAGACGAATAGGAA	41	24	45	35	27	35	29	26	26	45	31	40	39	20	43	33	36	69	68	56	67	77	25	73	31	43	62	34	61	25	0	0	0	0	1	0	0	0	0	0	0	0	0	0	0	7	0	0	0
ACAACCCGCCTACCGTAATTCACGCCCTTT	47	38	30	25	64	42	35	50	28	32	49	50	41	34	59	43	56	78	63	66	62	118	52	92	35	44	44	27	47	34	0	0	0	0	0	0	0	0	0	0	0	0	0	0	0	15	0	0	0
CTACTCCAACCTAACAGACCCGCGCGAGCT	36	17	12	17	16	9	10	23	19	8	13	17	31	18	15	12	17	27	23	20	24	34	21	17	26	19	30	12	18	8	2957	2695	6864	2764	2837	5	1559	2	0	0	3	6	1	0	2	2	332	0	11
GAACTCCGTAATTTGCCAGGGTCATACCAA	31	28	29	19	20	22	16	29	14	12	34	28	31	25	47	19	20	57	31	33	48	28	29	64	22	13	30	14	23	10	0	0	0	0	0	0	0	0	0	0	0	0	0	0	0	0	0	0	0
ATTTATCCTCCGGTGAATTAAGACTTCGT	70	53	44	55	48	57	68	66	49	70	113	65	85	53	53	84	69	112	127	83	96	124	78	111	44	72	55	74	51	38	0	0	0	0	2	1	10	793	0	0	0	1	1	0	0	14	0	0	0
CGGACCACATGCGGATCAATAATGAATTTG	80	49	41	54	90	78	85	73	65	78	100	77	73	72	83	74	46	96	107	85	117	122	74	112	79	59	106	58	81	44	0	0	0	0	0	0	19	644	0	0	0	0	0	0	0	0	307	0	0
GCGTTCGCATAGCCACGGGCCTCACAAGTG	333	165	127	208	301	182	190	201	204	178	293	252	302	217	288	233	246	304	388	320	368	512	191	379	228	222	241	221	195	170	0	0	0	0	0	0	143	947	0	0	2	0	0	1	0	17	2	0	13895
CGCAGCCCGCTATATGCCGGTCGTCCAGTC	144	91	85	113	121	112	132	93	107	87	146	127	131	123	113	124	125	192	178	177	157	259	99	206	121	144	98	136	115	74	0	0	0	0	0	573	86	1	0	0	0	0	1	0	0	0	0	0	0
TCAACCACTAATACTAACAACCCTAAGAGT	289	171	136	170	210	182	166	164	170	148	220	195	211	128	241	174	155	307	337	225	316	320	150	332	233	192	245	179	184	169	0	0	0	1	1	603	21	0	1	0	0	0	0	0	0	23	0	0	1
GATGGAAAGGAAGCAAATCCCAGAGACTTT	29	13	10	13	21	8	15	8	19	12	18	21	12	17	25	17	25	27	27	27	29	33	9	33	14	17	15	16	19	16	0	0	0	0	0	0	0	0	0	0	0	0	0	0	0	0	0	0	0
TCCGTAATTAGAATTCTCGCCGAAGCTAAC	332	193	175	170	213	192	226	193	177	182	269	210	231	176	243	206	193	311	342	264	253	370	177	358	244	204	269	208	215	190	1	0	0	0	3	0	28	337	0	1	2	0	0	1	1665	12	224	2	1
CCTCCAGAAATCTTACCCAAGCAAGAGAGT	55	26	19	33	56	29	24	25	31	24	46	33	29	17	42	17	44	46	58	43	58	74	29	64	29	20	46	28	39	20	1	0	0	0	0	0	0	0	0	1	0	0	0	0	0	4	219	4442	0
AAGCTCACAGAACCCATGAAAGACAGCATT	13	2	11	7	15	9	13	9	7	10	24	20	12	9	14	22	9	22	24	15	28	24	22	21	24	14	15	14	24	10	0	0	0	0	0	0	0	0	0	0	0	0	0	0	0	0	0	0	0
CGCGGATAGCCGCTATATGGAGAGTTCGCG	86	35	33	42	68	49	40	47	44	38	61	42	55	36	37	33	37	50	59	72	55	81	35	72	27	36	45	40	36	31	0	0	0	0	0	0	16	0	0	0	0	0	0	0	0	26	1	0	0
CCTTAAACCTACGGATTGGGATACATTAAA	27	11	9	16	4	14	11	10	15	16	20	16	18	10	10	16	14	23	15	33	19	27	11	25	24	22	12	14	16	6	0	0	0	0	1	0	0	0	0	0	0	0	0	0	0	0	0	0	0
ATTAGGCCAGGTACTCCATACCCCAAAACC	10	22	17	22	24	16	21	10	13	14	23	11	21	23	13	29	23	40	19	36	49	38	24	25	20	22	8	19	26	12	0	0	0	0	0	0	0	0	0	0	0	0	0	0	0	2	0	0	0
TATTTTCGCGATAAAAAAAATACTACACTT	88	63	46	60	71	64	49	39	55	47	76	65	68	50	94	68	53	120	111	78	113	111	66	131	56	62	114	70	88	31	0	0	1	0	0	0	52	442	0	0	0	0	0	0	0	15	0	1	0
GCTAAAAGCAGGCGAACACTCCCCGTGTCT	24	28	25	24	18	22	39	26	36	17	36	37	27	30	16	40	29	56	54	47	37	44	24	55	34	39	32	24	35	20	0	0	0	0	0	0	0	0	0	0	0	0	0	0	0	0	2	0	0
TATTACGTCGCGCAGCACAACGACGTAGAA	14	6	10	16	10	10	12	18	21	14	14	8	15	11	4	13	15	31	18	18	32	21	13	29	7	16	19	6	16	10	4811	3204	4351	132	512	1	2860	0	2	1	0	10	0	0	2	0	5	5	14
AACCGCTAAACGGGTGAGCCCGGTACGGAT	165	151	164	134	167	144	149	146	140	103	204	185	174	143	148	171	131	262	335	220	248	327	142	281	215	223	210	158	176	116	1	0	0	1	1	0	252	0	0	0	0	0	0	0	1	5	475	0	0
GTCCCCGTTTAGTAGGGACCCTTTGGCGAT	14	13	16	35	20	19	18	9	11	23	17	15	10	13	25	20	14	63	19	17	59	36	6	26	12	13	20	24	16	33	0	0	0	0	0	0	7	0	0	0	0	0	0	0	0	1	0	0	0
TTATGCGCAGTAAGCAAGTGGGCAAATGC	107	69	55	42	66	69	40	62	59	52	96	82	86	86	57	51	73	122	83	84	114	99	90	167	54	34	45	56	70	59	0	0	0	0	0	0	15	1	0	0	13	0	0	0	1	13	3	1	1
TCATAACTAAGAGACATCAAGAAAACGTA	115	60	67	82	90	70	61	63	51	84	75	123	82	78	78	65	68	142	94	69	87	122	77	109	96	71	57	76	80	66	0	0	0	0	0	1187	0	0	0	0	0	0	0	0	0	14	303	0	0
CCCTACAAGTTTTGGCGAACTAAATAAAAG	113	80	42	72	77	59	89	65	85	59	81	87	76	72	92	84	80	81	131	92	123	130	59	123	81	87	92	66	53	52	0	0	0	0	0	0	0	0	0	9	1	0	0	0	0	3	113	0	0
AGTCACGTTAACACCTTTAAAAAACTTTAC	31	10	14	23	20	16	20	9	17	22	21	32	7	14	22	16	28	13	23	18	23	39	21	21	27	18	20	16	22	9	0	0	0	0	0	0	6	0	0	0	0	0	0	0	0	0	0	0	0
GCTTATCTCTACAATGCTACAACCCGAATT	17	10	3	6	16	11	11	10	6	9	10	12	4	6	4	6	13	11	16	11	19	23	9	27	12	5	11	3	15	2	0	0	0	0	0	0	0	0	0	0	0	0	0	0	0	0	0	0	0
AATATTCCCGAATAGCGTTCAAAGCCTTAA	21	11	16	24	13	23	18	7	25	23	18	24	19	9	29	11	18	28	29	28	18	48	22	29	10	15	42	13	14	12	0	0	0	0	0	0	0	0	0	0	0	0	0	0	0	0	0	0	0
AACACTAAACAAGAGCACAATAGCTTCTGG	17	6	4	7	12	10	7	1	4	3	6	5	8	1	4	5	8	15	11	6	7	6	3	13	4	7	5	4	5	9	0	0	0	0	0	0	0	0	0	0	0	0	0	0	0	0	0	0	0
AAAGAGTAGACATAGATAATTATTGATGTT	148	48	91	62	53	56	46	45	64	47	105	75	78	53	55	54	37	102	111	102	108	158	48	117	85	58	49	58	46	52	0	0	0	0	0	0	140	0	0	0	0	0	0	0	0	11	0	0	0
GCCCAACCCCACGTATATGGGAGAATCCCC	65	36	33	42	38	64	50	25	28	35	51	43	39	44	33	31	66	76	60	54	95	73	19	105	68	36	59	39	48	31	0	0	0	0	0	0	5	0	0	0	0	0	0	0	0	0	1	0	0
TAATGGGCAGCATAGTTAAAAGAACACTAC	10	10	4	6	5	10	10	4	14	8	12	6	3	8	8	9	6	8	11	6	9	13	10	8	8	5	11	4	2	1	0	0	0	0	0	0	0	0	0	0	0	0	0	0	0	0	0	0	0
TCTAAGATTAATACGCCCTAGCAAACGAGC	144	81	71	87	85	65	49	60	62	59	100	82	87	72	88	66	70	101	120	106	107	129	46	120	78	61	78	68	63	48	0	0	0	0	0	0	0	0	0	0	0	0	0	0	0	0	0	0	0
TCAGGACTCCCGTAACTATGAGAAGTTGTG	45	21	27	33	24	34	26	25	17	28	36	16	43	25	25	30	29	46	27	40	46	63	28	42	67	32	34	29	26	25	0	0	0	0	0	0	20	0	0	0	0	0	0	0	0	0	0	0	0
TTGATTCGACCTGTAAGGAAATGCTAGATC	68	44	52	51	69	39	60	38	56	37	67	74	69	31	60	40	62	83	69	67	97	86	55	93	61	45	44	37	43	37	0	0	0	0	0	0	0	0	0	0	0	0	0	0	0	0	0	0	0
AAGACTACTCGCCCCTCACATGTAATAGCT	23	19	18	18	20	24	12	21	19	20	27	22	29	31	25	17	21	17	44	53	44	71	15	58	16	29	26	25	43	14	0	0	0	0	0	0	0	0	0	0	0	0	0	0	0	8	0	0	0
CCCGCTATAGCTTCCCCTTCTGTCTGCACC	31	13	24	24	37	28	28	22	30	37	28	41	31	37	44	34	27	51	42	33	40	72	18	42	38	21	35	27	42	20	0	0	0	0	0	0	0	0	0	0	0	0	0	0	0	0	0	0	0
CCTCAAATAGCGTCGTATGTCTATCCTCTA	132	60	54	76	99	68	71	66	75	75	117	103	89	76	116	82	90	135	144	132	131	203	69	143	69	79	91	80	59	53	0	0	0	0	1	0	0	319	0	0	0	0	0	0	0	0	0	1	0
ACGCAATCGCGCATTAGACTCATACCGCTG	32	11	6	6	16	4	11	13	5	6	13	19	18	14	15	9	22	26	28	26	19	24	6	23	19	11	18	7	14	14	0	0	0	0	0	0	0	0	0	0	0	0	0	0	0	0	0	0	0
CTGACTTCTTTGCGTGCAGATGCGCAGGAA	229	144	113	105	165	146	135	144	123	139	195	196	156	112	169	174	144	225	228	238	247	305	167	254	165	161	159	115	135	77	0	0	0	0	0	0	0	0	0	0	1	0	0	0	0	2	0	0	0
TGTAGACTGTGATGTCTACATATCATATTG	924	630	581	634	778	632	561	635	683	635	849	810	745	589	883	645	699	1069	1104	918	1115	1419	593	1214	796	789	834	692	639	500	0	0	0	0	2	1	598	1	0	0	2	1	0	0	0	31	0	0	0
TCGCGATACAGTCGTTATGTTTTCCAGACT	19	20	10	20	23	28	18	16	12	17	32	21	21	6	17	28	31	28	29	24	30	31	30	40	33	23	14	21	12	8	0	0	0	0	0	0	108	0	0	0	0	0	0	0	0	0	0	0	0
AGCTGACACTGATGGCATCTTATAAAAGCT	72	50	51	46	60	72	70	91	49	74	79	73	81	40	63	61	44	114	109	93	96	122	51	101	69	67	82	68	73	41	0	0	0	0	0	0	130	0	0	1	0	0	0	0	1	15	1333	0	0
TTGCGGACCCATTTGTTCATTATACTCAAT	177	130	82	83	164	115	132	110	85	131	152	150	139	114	111	106	105	199	195	144	167	262	133	218	185	127	122	102	131	100	1	0	0	0	1	0	281	0	0	0	0	0	0	0	1	0	0	0	0
TACTGTCCTATCACTTAGTACATGTAAAGC	32	10	12	10	12	13	9	11	23	5	17	21	11	6	6	14	11	6	24	20	31	31	11	19	14	5	11	7	7	4	0	0	0	0	0	0	0	373	0	0	0	0	0	0	0	0	0	0	0
GCCCGACCGTACCCGTGCTTGCACAAATCT	216	146	100	111	209	155	158	151	142	135	223	147	147	112	172	131	117	232	308	247	213	282	111	280	169	124	178	128	148	107	0	0	0	1	2	501	23	280	0	0	0	0	1	0	0	4	0	0	0
GAGATCCCTTAATAGAAAGTATTTCATTCC	54	42	29	23	37	42	44	36	24	35	27	36	41	29	22	42	42	42	66	47	44	81	29	51	34	38	63	34	34	27	0	0	0	0	0	0	128	0	0	0	1	0	0	0	0	1	0	0	0
GTATTTAAAATAGAAACTATGATGCAAACA	28	8	13	13	5	6	6	7	11	23	12	35	15	9	10	12	9	19	17	13	36	10	10	26	14	15	14	8	8	7	0	0	0	0	0	0	0	0	0	0	0	0	0	0	0	0	0	0	0
GCTCTCGACGCGATCACTTGTACAGCACCA	51	36	35	35	30	37	26	27	25	21	53	46	46	27	34	29	38	65	57	65	52	54	36	62	45	25	17	32	41	16	0	0	0	0	0	0	0	0	0	1	0	0	0	0	0	0	0	0	0
TTGGAAGATACAGCATATATTACGTCTGAC	7	7	15	1	10	8	14	6	4	6	8	10	9	9	20	8	4	15	5	16	8	11	7	16	3	3	9	12	6	11	0	0	0	0	0	0	0	0	0	0	0	0	0	0	0	0	0	0	0
TAGGCTAGCGACATATCCCTAATTAGATTC	56	28	21	28	20	36	28	21	34	36	30	43	27	36	38	26	34	31	39	46	34	57	35	68	22	34	17	24	21	17	0	0	0	0	0	0	0	0	0	1	0	0	0	0	0	0	0	0	0
TCTCTTAGACTAAGATCCAAATATAAACAT	145	83	68	78	122	104	82	87	99	80	117	88	108	100	115	80	88	149	139	124	154	197	98	163	104	82	99	78	91	69	0	0	0	0	0	0	5	0	0	0	0	0	0	0	0	2	0	0	0
CGGTCATTTCTACATATTACCCCTTACCTC	26	13	14	17	22	11	3	14	15	13	17	13	12	8	18	15	9	35	29	22	30	45	15	22	11	6	15	15	18	12	0	0	0	0	0	0	0	0	0	0	0	0	0	0	0	0	0	0	0
CAAAGCCTGTAAGCCACCGCTGCATCCGCA	41	43	44	28	51	37	46	41	49	31	53	34	45	34	51	49	46	52	71	64	76	93	24	105	53	49	62	39	47	16	0	0	0	0	0	0	5	0	0	0	0	0	0	0	0	0	0	0	0
CAAATCCTCTACGCGCCAAACAGCAATTAT	58	42	62	51	52	67	54	48	39	47	72	86	74	49	46	66	45	79	89	71	88	103	32	96	58	58	47	50	61	46	1	0	0	0	0	0	4	0	0	0	0	0	0	0	0	0	0	0	0
GAACTCATTAGCAAAACAGGTAAAATTATT	25	15	25	13	25	17	24	23	13	19	28	14	22	13	19	10	19	48	44	25	24	47	30	42	25	23	22	14	16	17	0	0	0	0	0	0	0	0	0	0	0	0	0	0	0	0	0	0	0
GTAACAACAGGCGAGCAGCGAGCGCGTATA	2103	1399	1192	1214	1738	1321	1431	1190	1353	1167	1953	1830	1636	1247	1827	1474	1503	2570	2487	2031	2388	3241	1211	2530	1741	1631	1680	1423	1528	1156	0	0	0	0	8	3	219	5	0	2	3	0	1	1	1264	56	443	2	2
ACCTCCCTCTCACCGAACAACAAAATTATT	8	14	9	3	7	10	6	2	3	11	19	16	10	8	17	8	24	18	18	13	28	20	21	21	19	10	19	10	6	4	0	0	0	0	0	0	0	0	0	0	0	0	0	0	0	0	0	0	0
GCCGGTGAGCACACCGAGCGCTATACCTAC	22	10	8	17	4	8	8	18	9	8	19	10	14	16	7	10	16	10	16	22	9	35	1	22	9	5	18	11	16	4	0	0	0	0	0	0	0	0	0	0	0	0	0	0	0	0	0	0	0
CTATCATACCGATTAAGTGGCTGTGCAATC	17	25	8	6	31	23	13	8	16	7	25	17	23	14	19	17	17	16	25	13	29	42	9	38	15	11	27	14	14	5	0	0	0	0	0	0	0	0	0	0	0	0	0	0	0	0	0	0	0
ACAAAATTAACTAGCTTCTATGATCTCTTG	19	24	5	5	30	12	12	17	13	34	22	22	18	11	5	20	8	43	32	20	25	42	15	27	14	20	22	15	13	8	0	0	0	0	0	0	0	0	0	0	0	0	0	0	0	0	0	0	0
CAAAAGCTGACA	28	32	34	31	15	37	33	36	26	39	49	54	33	39	51	35	26	50	65	51	62	67	48	62	62	40	51	17	23	16	0	0	0	0	0	0	0	0	0	0	0	0	0	0	0	0	0	0	0
AGTTTTGTACTGTTCAAGATTAAATCCTGA	27	22	11	9	22	11	22	7	25	13	22	16	18	13	24	14	17	9	27	24	31	36	29	30	10	11	21	19	6	17	0	0	0	0	0	0	0	1	0	0	0	0	0	0	0	0	0	0	0
CATACATAGTAAAAATAAACAAATCTAAGT	1256	673	643	659	927	696	777	664	788	651	974	948	802	705	845	757	754	1212	1222	1043	1237	1589	580	1329	837	843	971	700	844	564	198	1012	445	3	10	2102	447	5	3	28	2	6	3	3	5	93	4003	4	0
ACTCATCAATAGCGTAACTACCTAAGTAAC	31	29	16	15	23	22	25	19	27	17	38	23	44	33	24	27	23	43	31	42	37	58	7	26	34	23	52	14	14	13	0	0	0	0	0	0	110	0	0	0	0	0	0	0	0	0	0	0	0
GTAAAAACAGGATATTAGCCGGTACACTCA	87	55	41	36	56	37	42	30	54	44	66	58	49	47	28	37	47	64	82	45	49	101	54	76	45	50	46	36	43	11	0	0	0	0	0	0	7	0	0	0	0	1	0	1	0	219	1	0	0
AGCGAGTACTAAAAATTCAAATGTACAGCA	79	69	42	44	105	47	42	44	60	64	85	57	69	51	61	53	40	115	129	73	98	145	42	91	68	49	59	49	62	43	0	0	0	0	0	0	10	1	0	0	0	0	0	0	0	0	0	0	0
TACACCCTCCAATAGAGTGTAAAGAGAAAA	114	58	37	62	66	48	65	48	62	66	60	71	68	47	84	48	48	106	94	77	85	112	55	96	80	47	39	64	60	44	0	0	0	0	0	0	0	0	0	0	0	1	0	0	0	0	12	0	0
TAAACTAGAAAAGCGACTTGCCGACGTTCG	42	20	29	33	28	37	33	23	23	16	30	15	24	25	37	29	35	51	37	32	40	56	24	48	44	25	22	24	39	28	0	0	0	0	0	0	2	0	0	0	0	0	0	0	0	11	0	0	0
AGGCAGATTACAAGTCTCAACAAGACCTTC	64	23	24	34	29	16	34	21	35	31	38	26	43	23	39	21	37	55	53	41	64	53	31	70	40	22	47	36	29	20	0	0	0	0	0	0	0	0	0	0	0	0	0	0	0	1	203	0	0
GTAAACTCTGAAACTAATGTGACATAAGTA	12	8	2	7	2	5	16	6	7	13	12	11	5	3	10	4	2	17	13	16	15	11	5	10	5	2	4	6	8	2	0	0	0	0	0	0	0	0	0	0	0	0	0	0	0	0	0	0	0
TATAAAAGACAACGTTAGGTAACCCAATTT	11	5	8	13	15	7	9	2	4	6	8	8	12	6	16	2	14	16	19	13	31	21	11	11	2	5	10	7	12	1	0	0	0	0	0	0	146	0	0	0	0	0	0	0	1	0	0	0	0
TCCAGTGCATGACCCATGTATGGCAACGCA	23	16	19	10	37	9	24	15	20	24	26	25	15	24	14	17	11	45	37	19	35	43	20	26	45	23	25	24	9	11	0	0	0	0	1	0	0	596	0	0	1	0	0	0	0	4	0	0	0
AAAACACTATATGCTGCTAACGCACCGTGA	323	198	211	196	279	230	221	202	199	227	309	299	239	206	264	217	255	454	399	339	366	469	176	416	228	262	224	228	247	197	0	0	0	0	1	1	783	2	0	0	1	0	0	1	0	9	1709	1	0
CTTCTCACTAACATACAAGATCGATGACGT	2974	1594	1565	1674	2219	1742	1777	1610	1730	1674	2506	2159	1938	1791	2025	1725	1857	3531	3112	2816	2885	4180	1769	3606	2029	1949	2289	1810	1845	1406	3	7	5	2	8	1957	1606	530	0	634	601	5	114	129	7072	1895	2443	6230	9427
TCCGTCACCCCTCCACGCCTGCTGATACAC	295	193	169	148	233	215	169	199	196	182	239	202	246	194	221	189	186	266	281	266	285	362	161	316	232	228	227	155	191	140	0	0	0	0	2	0	15	1027	0	0	2	0	0	0	0	6	1	2	0
AAAACCCGTCCCATATCTCCTTCACTAGCC	284	171	137	142	210	189	139	173	182	148	222	241	212	159	243	176	205	246	329	254	296	370	173	360	245	185	198	163	162	121	0	0	0	1	0	0	24	0	0	0	2	0	0	0	0	36	922	0	0
GCCCCTCTGCCATAAGGCATGCATCACCT	100	56	52	61	74	73	54	50	40	44	86	78	78	63	87	81	47	82	102	85	90	130	53	113	80	71	95	63	69	57	0	0	1	0	0	0	0	1	0	0	0	0	0	0	0	15	0	0	0
GAAGCCTGCCAGCCAAAATAACAAGCCGGT	34	14	24	24	18	40	35	21	27	31	40	23	32	21	34	17	31	41	42	50	54	71	18	77	39	20	32	20	28	21	0	0	0	0	0	0	0	0	0	0	0	0	0	0	0	0	0	0	0
TGACCAACCGGGCTTAGTAAGGTTCCTTCT	249	137	181	187	186	179	158	220	196	202	236	236	199	184	229	169	199	327	315	256	324	418	108	354	164	185	250	155	178	152	0	0	0	0	0	0	37	272	0	0	0	0	0	1	0	37	0	0	0
ATTTACCGACCCAAAACAAGAGTCCCAACT	64	14	22	11	27	28	33	19	23	23	26	24	24	30	25	32	37	38	39	37	25	40	22	56	7	28	10	28	23	9	0	0	0	0	0	0	9	0	0	0	0	0	0	0	0	0	0	0	0
AGCTACTTAATTCTAGTCATGGTAATAATA	343	181	183	192	267	204	209	225	216	196	318	251	216	180	239	241	234	329	351	288	308	459	220	403	207	203	211	205	194	158	2985	4450	1728	14	329	2	1942	3	2	1	1	8	0	1	1	20	291	1	10
TCAACCACACATCCTTAAAAGGAAGACTAT	14	11	8	5	29	10	9	20	9	14	8	18	12	6	2	7	16	14	22	18	22	55	10	22	20	8	9	16	8	8	0	0	0	0	0	0	0	0	0	0	0	0	0	0	0	0	0	0	0
ATAGTCATCAAGGCCACCGTCCCGAGGCCA	39	20	22	31	31	31	32	15	25	25	26	34	24	19	31	33	23	57	35	36	42	54	14	61	24	29	19	26	28	23	0	0	0	0	0	0	82	0	0	0	0	0	0	0	0	0	0	0	0
ACAACTTGATAATTGTGATAATACCCTGTA	19	15	16	14	54	19	10	9	9	28	10	27	28	23	24	16	17	23	28	31	31	35	11	31	12	28	25	19	26	8	1	0	0	0	0	469	0	0	0	0	0	0	0	0	0	24	175	0	0
TTGCGGCTTTACTAGAAAGAGATCAACGTA	242	184	187	197	271	204	181	206	210	171	231	280	213	208	271	207	187	387	357	284	373	428	161	354	188	226	217	232	193	192	0	0	0	0	0	0	134	0	0	0	0	0	1	0	0	4	551	0	1
CAAGAACAAGTATCATGTCCAAGGGAGATT	6	14	9	2	9	4	6	4	4	4	10	13	13	9	4	3	5	13	8	2	6	21	11	12	3	7	7	3	4	1	0	0	0	0	0	0	0	0	0	0	0	0	0	0	0	0	0	0	0
CAGCGGCGGTGTAGAAGCCAGCACTACTAT	15	11	4	13	24	7	14	10	21	16	29	23	20	4	17	6	12	13	22	15	14	59	6	19	2	13	13	8	11	10	0	0	0	0	0	0	0	0	0	0	0	0	0	0	0	0	0	0	0
GAGCATAGCGCATCCCGGATAACTGATGAC	8	9	5	1	8	13	7	13	2	10	13	6	7	9	10	12	11	10	19	15	3	8	7	16	12	6	10	8	3	1	0	0	0	0	0	0	0	0	0	0	0	0	0	0	0	0	0	0	0
CGAGGGTCCAAAGATGATCATCTATCGAGA	161	101	62	91	84	96	102	60	95	95	102	131	97	88	105	106	120	144	143	123	130	154	39	143	119	77	107	84	89	84	0	0	0	0	0	0	19	511	0	0	2	0	1	0	0	24	188	1	0
GCTGCGCTCTAGCCAGCAGACACGCACCGC	27	14	14	8	28	20	19	10	18	8	20	19	28	17	23	24	16	41	35	37	31	53	21	38	20	18	14	20	24	5	0	0	0	0	0	0	0	0	0	0	0	0	0	0	0	0	0	0	0
ATCTATCTGACAAGTTAGTATTCTAAGTAA	94	57	47	61	86	103	94	81	74	55	83	69	91	63	89	73	93	167	135	107	131	157	62	151	102	79	68	85	102	59	0	0	0	0	0	0	10	0	0	0	0	0	0	0	0	17	0	0	0
CCCAAACAGTAGGACAGCAGTGAACATCAG	511	290	347	300	483	401	310	316	354	318	500	437	404	360	421	363	382	538	636	539	571	897	413	695	506	466	461	334	357	287	281	5160	943	125	85	1101	1055	1	2	1	0	14	1	3	2	7	814	2	0
ATGGCAACCCTCTGCGTGACGATTGTCCAC	69	55	21	30	26	18	24	36	22	28	42	39	35	29	34	34	22	36	42	45	49	49	15	27	21	15	24	31	33	7	0	0	0	0	0	0	0	0	0	1	0	0	0	0	0	0	244	0	0
ACCGTCTAATAATTCTAACCCTGATTCATG	26	27	13	19	31	29	26	16	24	35	30	66	30	18	40	25	16	31	29	28	19	50	20	29	17	30	30	22	25	15	0	1	0	0	0	0	6	0	0	0	0	0	0	0	1	0	0	0	0
GATGCTCATTAAACTGCTTGCAGGGGCCCC	2095	1224	1047	1118	1485	1374	1402	1307	1302	1168	1749	1637	1453	1179	1610	1242	1351	2092	2419	1956	2267	2790	1255	2550	1677	1370	1692	1225	1341	983	0	2	3	2	4	2537	458	1608	0	0	7	3	0	2	3	144	2898	0	0
AAGTCCCCACTTCTTTTGGGCCCAGCTTCT	13	6	5	4	6	6	4	5	10	2	8	6	2	1	12	2	2	8	16	13	3	13	2	7	8	6	4	4	4	5	0	0	0	0	0	0	0	0	0	0	0	0	0	0	0	0	0	0	0
AGACAAAACCATATAAGTTACGCGTCATTC	63	28	39	41	70	44	43	47	36	29	60	79	49	44	70	97	49	112	91	77	69	84	25	83	34	58	62	84	54	51	0	0	0	0	0	0	0	0	0	0	0	0	0	0	0	3	0	0	0
ACTCTAGCTTTGTCTCAAGTGTACCACCGA	73	94	51	59	76	74	67	54	52	61	115	56	64	58	96	81	54	244	134	109	91	142	79	172	73	102	98	56	68	57	0	1	0	0	0	0	9	2389	0	0	3	1	0	0	0	0	0	0	0
AGTTTTACAAATATCTAATAACATATTCTA	45	13	21	34	22	23	21	26	27	25	30	28	30	33	40	21	25	52	61	35	75	33	21	44	11	30	46	20	23	17	0	0	0	0	1	0	0	0	0	0	0	0	0	0	0	0	0	0	0
TACCTGAAAGGCAATAGAATCAGTAGAGAA	60	27	28	20	46	30	20	45	27	35	36	42	29	18	56	22	34	36	51	46	39	71	27	58	19	25	38	24	31	21	0	0	0	0	0	0	0	0	0	0	0	0	0	0	0	0	1	0	0
CAGGATGCATACGCCAGATTGGCTTACCGG	63	42	43	49	72	52	48	47	50	35	70	52	68	48	84	38	37	80	110	76	95	102	45	94	50	53	65	50	41	43	0	0	0	0	1	0	46	1	0	0	0	0	0	0	0	10	0	0	0
TACACATCCAATCAGAACTATTGCTATCT	19	8	14	12	23	33	18	8	9	9	20	25	14	7	18	17	16	34	20	16	30	19	35	76	13	18	13	10	23	12	0	0	0	0	0	0	0	0	0	0	0	0	0	0	0	0	0	0	0
TTGAATCAGCCTCTTTTTGAATTGGCGCTA	997	535	511	547	635	624	590	562	628	533	781	694	732	485	768	636	607	1001	1073	841	1066	1292	614	1135	705	608	712	587	635	478	1868	1577	646	10	120	2277	1446	408	0	1	1	10	0	1	0	15	633	3	6
TTCCAGCTCCCCTATACGACGAACCTCATC	585	333	340	367	439	366	330	290	389	289	453	436	436	326	432	385	337	634	671	482	632	836	281	735	406	439	423	318	352	306	0	0	0	0	0	2109	108	1	0	1	0	0	0	1	1	122	280	1	0
GCAACTAACCTACCTACACACCCCATATAC	28	21	4	18	10	19	25	21	28	8	25	18	16	8	35	17	20	32	50	41	28	41	18	34	24	10	42	14	24	15	0	0	0	0	0	0	0	0	0	0	0	0	0	0	0	0	0	0	0
ACCCTAATCCCAAGGTGAATCAGTATTCAT	20	12	10	4	11	6	8	22	11	16	10	3	19	19	9	15	13	25	13	16	13	15	12	12	14	18	9	16	14	10	0	0	0	0	0	0	5	0	0	0	0	0	0	0	0	15	0	0	1
CTGAGCCTATCAGAGTCTTAAAAAAGCGCG	664	424	403	394	668	504	604	425	425	447	552	638	580	468	565	490	482	726	841	726	826	1085	395	921	527	487	655	501	480	357	1	0	0	0	0	2	114	459	0	0	3	0	0	0	0	55	1	0	13
CGCTATTTGAATATTCTATCCACTCCCACA	72	34	13	24	20	26	30	17	52	25	51	40	36	28	23	20	37	52	34	43	27	50	20	35	19	40	38	25	35	22	0	0	0	1	0	0	0	0	0	0	0	0	0	0	0	11	0	0	0
ACCATCTTCCGGCGTCTACGTCTCTGCCAG	16	2	5	1	20	3	2	11	6	3	7	4	19	4	14	5	3	7	6	4	11	46	9	9	2	11	12	5	3	2	0	0	0	0	0	0	0	0	0	0	0	0	0	0	0	0	0	0	0
CCTGACGCCGTGCCCCTCCGGCGTTGTCCC	419	234	166	209	231	194	206	193	230	193	297	237	234	147	251	206	200	311	462	294	349	441	178	380	206	207	303	203	210	145	0	1684	1	1	1	2	59	2	1	0	0	7	0	0	792	40	277	0	0
TTTTAACGACAGCTCCCCCCAATGACAGTT	107	55	55	64	62	40	62	65	60	64	74	80	92	45	82	70	61	121	108	96	100	110	71	103	62	81	84	57	75	37	0	0	0	0	0	0	0	0	0	0	0	0	0	0	0	0	0	0	0
CGTCGTATCTGTTGTACAATTCCACAAGCT	52	30	19	33	46	23	24	36	19	30	51	60	56	36	54	30	19	46	64	42	42	90	35	38	46	48	46	35	24	24	0	0	0	0	0	0	1	0	0	0	0	0	0	0	0	8	0	0	0
CATAAACCATCTGCTACACGACGCCACGCT	26	13	11	24	18	19	19	26	17	17	28	20	9	12	16	14	23	21	25	27	24	47	25	30	8	8	19	10	17	11	0	0	0	0	0	0	0	0	0	0	0	0	0	0	0	0	0	0	0
GAGCCGGCCACTACGCGTACGTTGCTGTAG	72	47	21	37	39	45	40	34	35	20	41	44	42	38	33	30	31	35	88	51	53	58	15	58	30	43	44	32	32	18	0	0	0	0	0	0	0	0	0	53	92	1	14	20	0	54	106	0	0
AACCGGAACCCACCCAAGGGACACCAGACT	358	119	88	124	160	144	119	133	210	130	183	159	187	94	198	123	96	254	230	222	229	324	122	242	145	160	193	128	141	107	0	0	0	0	0	0	16	1506	0	0	0	0	0	0	1	1	0	1	0
TCCCTTTTCCTACGCGTAATCGCGAAGATC	32	40	18	27	33	25	25	23	28	31	22	28	35	19	37	34	43	50	47	46	59	47	28	53	22	20	30	26	18	25	0	0	0	0	0	0	0	0	0	0	0	0	0	0	0	0	0	0	0
TCTCTGTGCCACATGCTAATCACGTGAATC	37	24	13	28	26	30	39	28	19	20	22	15	22	9	43	27	26	54	60	41	57	40	41	42	3	20	35	22	29	21	0	0	0	0	1	0	0	0	0	0	0	0	0	0	0	1	0	0	0
CGAAAAACAGGTAAATCATTCCTCTGTAAA	327	187	152	148	210	207	164	182	183	139	258	198	240	173	173	170	215	340	303	266	306	375	159	360	196	177	236	185	219	168	0	0	1	0	0	0	32	0	0	1	0	0	0	0	0	0	0	0	0
TTTGACATCCTTACTTAAGTAAAAACCTGG	1609	897	895	821	1159	965	881	898	978	895	1265	1132	1125	946	1134	958	1074	1717	1745	1392	1534	2132	1019	1842	1213	949	1190	934	953	769	1923	4133	4144	789	803	6	1260	1500	0	0	2	16	0	3	1140	63	1109	3	13
TCAAGACCGTAAGCAAAACATCCCCGCGAC	23	8	11	10	17	20	15	14	12	9	10	10	9	13	25	4	24	18	22	19	20	17	23	25	33	11	20	5	20	5	0	0	0	0	0	0	0	0	0	0	0	0	0	0	0	2	0	0	0
GCAAATGAAGGGTAGGGACCTAGTAGCGGA	646	375	335	414	497	447	394	377	361	314	471	561	448	414	485	432	458	749	686	588	696	987	365	828	392	457	513	357	415	363	531	1	0	0	55	0	479	715	0	0	2	1	0	1	949	117	44	0	12960
TATTGTTAGTCAAACGCTATGAAACCCCC	38	22	20	17	24	24	37	34	17	18	31	37	34	24	26	18	35	39	47	35	40	74	33	60	32	23	15	26	29	21	0	0	0	0	0	0	0	0	0	0	0	0	0	0	0	0	0	0	0
GACCGAGATTTATATGATTTATTGCGAGCC	152	119	107	113	115	109	130	125	114	125	136	126	115	99	205	103	111	200	200	194	214	263	124	203	111	141	152	79	87	117	0	1	8	0	1	1	218	0	5	0	0	0	1	0	0	35	546	0	1
AACGAATCTACAGTTACTTGTACAGAGAAT	64	45	48	24	48	50	40	62	40	42	62	60	44	47	57	56	70	106	72	65	59	94	26	107	71	82	42	37	67	50	1	0	0	0	0	0	0	0	0	0	0	0	0	0	0	0	161	0	0
CAACGCCCATACCGAAAAACAGTGCTATAT	31	20	28	17	29	22	20	15	21	12	17	31	18	16	23	16	11	25	36	31	40	42	26	25	18	25	19	18	29	17	0	0	0	0	0	0	7	0	0	0	0	0	0	0	0	0	0	0	0
CCTTATATGCCCAATTGATAATCGCACCCA	65	28	23	27	57	41	32	34	36	40	51	61	33	22	37	35	31	61	65	42	59	79	37	97	31	28	35	21	33	22	0	0	0	0	0	0	0	0	0	0	0	0	0	0	0	0	0	0	0
GGAAATTGCCCGATTATGTGTGTGCGACAC	75	38	41	48	44	40	28	38	62	30	49	21	34	39	68	40	55	65	86	67	74	64	24	65	45	47	59	36	33	36	0	0	0	0	0	0	1	0	0	0	0	0	0	0	0	0	0	0	0
TTGGCACACGAACATATCCGTTCATCATGA	14	13	7	9	26	4	4	5	20	7	15	14	13	15	18	13	18	29	33	17	17	24	5	20	23	12	14	11	12	13	0	0	0	0	0	0	0	0	0	0	0	0	0	0	0	0	0	0	0
CAGCTGTAGTAGAAGCTCCATTGCTCGAGT	32	21	14	25	28	18	24	17	14	20	50	20	16	16	30	19	22	47	37	39	26	71	56	41	15	25	26	19	19	25	0	0	0	0	0	0	0	0	0	0	0	0	0	0	0	0	0	0	0
TTACCTTCGCCGGCGAAGCAACACCAACTT	633	305	291	346	388	332	354	325	391	327	490	429	414	289	463	375	414	602	612	533	586	828	358	748	335	343	448	347	410	288	0	2	4	1	1	0	60	296	1	0	0	0	0	0	2	49	1258	1	0
GTCGCTAATTCATGCAGATTATCTTTTAGA	49	17	11	14	9	20	26	22	28	25	15	19	13	20	31	31	30	22	36	25	45	39	20	38	30	16	14	24	19	15	0	0	0	0	0	0	0	0	0	0	0	0	0	0	0	0	0	0	0
GCCTTTACCGATGTCAGTAAAATTACCGAC	13	10	4	10	22	22	14	15	13	7	17	16	16	7	11	14	5	17	36	17	24	37	16	18	5	11	17	7	15	13	0	0	0	0	0	0	0	0	0	0	0	0	0	0	0	0	0	0	0
GATTAAGCTCACCCACCGCAACTCTCATCA	63	29	42	33	41	29	41	31	52	31	50	36	44	25	56	35	37	68	72	78	79	77	53	86	60	48	43	29	55	38	0	0	0	0	0	0	0	0	0	0	0	0	0	0	0	0	0	0	0
TCGCTCGAGTTTCGTTAACCATAGTTCCGA	575	282	256	253	336	404	297	318	350	254	398	450	375	228	387	394	356	589	577	454	520	708	314	683	392	316	370	332	346	293	0	1	0	0	2	534	425	1	0	0	0	0	0	0	1	46	125	0	2
TATCCTCATTGTCCTCACCTACAGTCCTGT	11	11	15	16	6	9	3	15	12	10	20	21	13	14	23	20	17	23	32	13	27	34	24	24	24	18	20	10	4	6	0	0	0	0	0	0	0	0	0	0	0	0	0	0	0	0	0	0	0
GTATGTACACCGACTCTAGATTTCTTAACC	23	10	18	23	25	18	20	8	14	17	28	26	16	12	27	18	14	22	23	21	36	26	10	29	47	14	27	19	14	20	0	1	0	0	0	0	6	0	0	0	0	0	0	0	0	0	0	0	0
ATGACCAGTTAATACTAACCCTCCGCGTCT	435	293	254	262	355	279	265	277	271	243	354	389	330	262	346	274	278	440	518	458	458	677	262	562	354	326	355	256	291	207	0	0	0	0	0	0	12	859	0	1	0	0	0	0	0	25	209	0	1
CCGCGTAATTCGCTAATTAAAAAAATAGAA	282	157	145	149	222	212	161	161	208	150	231	226	212	131	202	161	139	378	311	224	312	405	187	327	258	166	195	161	206	148	0	0	0	0	0	0	171	811	0	0	4	0	0	1	0	18	0	0	0
CCGTGGCGTGATCCTCTCATCACCTGTAAT	305	189	215	200	248	192	211	166	232	197	280	269	243	204	190	214	210	376	361	260	330	462	229	374	218	197	234	208	243	165	0	0	1	0	2	0	39	0	0	0	1	1	0	1	0	69	703	0	0
CCCTCTCCTGAGCGGGAATCAAACGTCAAT	12	6	13	10	8	9	11	6	6	8	11	16	12	5	6	13	14	11	14	15	7	16	4	16	11	3	13	11	10	5	0	0	0	0	0	0	0	0	0	0	0	0	0	0	0	17	0	0	0
TAAGCTTATTATAAAGCGCTACAACACAAA	1090	636	590	657	819	702	700	669	718	608	855	854	776	671	856	678	680	1167	1202	1015	1168	1426	625	1298	833	703	854	625	610	563	0	1	0	0	4	1512	266	4	0	0	0	1	0	0	0	134	1051	0	4
TTCCAACGGTTGAGCTCCTGGCAGGACACA	101	58	58	57	54	68	66	59	106	74	68	83	85	54	106	64	66	112	125	78	85	113	61	147	84	69	94	61	70	62	9	11	1	4	2	4	5	4	3	8194	8915	7238	10085	9541	15	10193	4	4	1
CTGGCGCTGCCATAGCTTTGCATAGAAAAC	537	231	217	276	376	324	283	286	290	294	389	464	342	296	405	297	250	478	495	407	446	572	282	579	321	319	335	289	310	251	0	0	0	0	1	874	72	0	0	0	0	1	0	0	1764	53	0	2	1
AAACGCTTTTAGCTCTAAGAGCTCTCTATC	670	391	317	414	450	468	375	398	390	356	514	427	515	348	506	348	432	600	698	601	656	825	310	891	506	439	519	352	384	313	1	1	0	0	1	2	81	641	0	0	3	0	0	0	1	52	878	0	613
CATCGGTGCTCAAATTCAAAAGTAGAATAT	46	40	36	37	64	45	25	18	35	39	38	45	31	27	57	51	43	65	62	50	64	87	46	113	57	49	59	48	46	26	0	0	0	0	0	0	13	0	0	0	0	0	0	0	0	12	0	0	0
TCCCCCAACGAAATCAACTTTGAACACCGT	30	11	8	10	20	26	11	20	17	32	13	30	16	7	22	12	8	21	15	27	10	17	27	38	13	8	12	8	17	7	0	0	0	0	0	0	0	0	0	0	0	0	0	0	0	0	0	0	0
TATACGTGTTCAGAGGATCAGGCCGTGACG	27	16	7	11	20	15	20	8	21	12	16	14	19	9	28	15	14	17	23	17	30	40	4	34	14	19	7	4	6	5	0	0	0	0	0	0	0	0	0	0	0	0	0	0	0	0	0	0	0
CGGCAAGAACCGTGCAGTAGTGCTAGGTGA	427	203	194	202	336	330	238	246	227	242	348	324	297	214	303	246	287	408	393	398	398	564	310	565	244	221	309	231	269	164	1	0	0	0	0	0	371	1	0	0	0	0	0	1	0	34	2353	0	0
CCCGCGCTGGTTATCCCACGCTTGTGAATT	348	245	198	182	251	245	177	194	221	204	337	279	270	249	274	261	254	334	363	350	329	473	186	402	278	223	263	235	251	157	0	0	2	0	2	0	161	1	0	0	2	1	0	0	0	158	428	0	1
TGGCACATGTATAAACAGACGCCTCAGATC	11	2	7	4	13	8	17	8	6	15	16	7	9	9	7	8	16	6	13	13	12	16	14	18	4	5	15	8	6	1	0	0	0	0	0	0	0	0	0	0	0	1	0	0	0	0	0	0	0
ACATAAAACATTTCATGGGGCGTGGACTCA	80	73	63	67	74	62	45	42	49	52	99	66	68	49	51	65	52	58	112	77	95	113	39	101	90	51	71	75	77	49	0	0	1	0	0	0	0	0	0	0	0	0	0	0	0	24	334	0	0
CCTGAATCGTATCCTGCGATCAGATCTAGC	3037	1706	1570	1723	2040	1822	1817	1713	1850	1638	2470	2408	2143	1707	2162	1845	1882	2889	3209	2631	3085	3925	1677	3377	2098	2068	2332	1876	1855	1303	5	8	6	1	5	1956	1499	3043	4	0	8	3	3	3	1357	406	1893	5	5
AGCCCGCCTCGTCTATCCTAGTAAATCATC	13	3	5	9	7	3	5	7	10	3	4	7	5	5	8	9	7	11	14	7	9	14	2	14	4	3	18	3	14	1	0	0	0	0	0	0	0	0	0	0	0	0	0	0	0	0	0	0	0
AATAAGTAACAATCGCTAAGCCTACTATGC	1868	1067	1054	1143	1430	1133	1074	980	1205	1011	1498	1458	1359	1040	1334	1192	1188	1920	2047	1775	1988	2656	1110	2098	1345	1188	1442	1141	1149	917	1204	2	2569	486	686	2455	1333	1225	2486	1	2	7	2	3	1606	79	1781	3	6
CTCTGTAAGGTCCGACTATTGCTCTAAGCC	1412	791	707	837	908	820	844	748	855	714	1189	1132	937	738	998	774	902	1327	1470	1140	1320	1791	891	1635	945	934	1070	749	842	653	1	0	3	1	4	6	281	379	0	0	2	0	0	1	1	54	1335	0	0
AATGTCCAAAAGAGAAACTATTACCTACGA	20	19	22	15	17	22	11	11	29	27	24	21	41	20	26	20	30	32	48	23	44	51	18	31	10	17	23	19	20	15	0	0	0	0	0	0	1	0	0	0	0	0	0	0	0	0	0	0	0
ATGGACCAAGGGTTTTACACTAACCTGCCA	80	76	48	62	64	71	41	45	58	63	111	90	90	73	81	71	72	69	119	114	122	148	75	144	58	90	84	71	80	47	0	0	0	0	0	0	111	0	0	0	0	0	0	0	0	0	0	0	0
AACGAAAGCACTACTGATCAGCGCGCGCCC	800	396	371	393	522	455	413	381	460	417	627	569	529	395	546	469	446	864	849	726	731	1057	442	837	583	467	556	478	477	394	0	0	0	0	1	1	337	499	1	0	2	0	1	1	1106	79	136	0	0
TTCTCGGAAATCATGGCTGAGTACTTCGGA	37	18	28	28	25	25	29	24	21	16	31	35	28	23	50	19	29	34	36	38	35	56	18	41	29	28	34	24	26	6	0	0	0	0	0	0	6	0	0	0	0	0	0	0	0	0	0	0	0
ATACTTCAGATCCTGCACAGACGTCTTAAA	1417	721	826	793	1057	933	839	847	934	820	1203	1137	1008	757	1053	821	960	1482	1576	1335	1440	1877	792	1727	977	900	1120	812	946	626	1	5	1	0	4	621	105	982	1	273	167	0	106	86	1	453	1735	0	3
CGAACCCTATCCCCTATACGACATATCGGC	534	292	288	405	401	344	354	307	323	358	485	484	405	339	419	371	410	600	617	556	532	743	297	693	539	380	489	338	373	288	1	0	1	0	0	0	319	299	0	0	2	1	0	1	0	4	520	0	0
CCTCAGTCAATCAATACCCTGAACTACACG	29	7	13	11	11	11	18	22	15	7	22	24	9	20	17	13	12	21	21	16	15	26	9	28	9	33	26	12	14	17	3	8	3	0	3	4	0	3	2	1045	1654	14957	777	749	0	1371	1	2	1
GGCAGATACTCTCACGAGCCCCCTGCAATG	590	383	364	393	570	407	426	385	410	322	531	500	492	404	531	410	487	825	722	656	690	839	352	817	570	486	570	363	412	354	0	1	1	0	2	0	33	0	0	0	1	0	0	0	1	21	0	1	1
TCTGGACCCGTCACTAAAAAATGGACTATA	259	145	129	128	181	175	163	163	152	146	202	180	178	170	171	170	142	274	352	203	234	396	121	268	179	202	233	173	169	119	0	0	0	1	0	2	224	0	0	0	0	0	0	0	1055	9	0	0	2599
ACGTCTGACAGCTCATTCCTGTTAAATCCC	919	428	433	436	634	511	505	496	493	490	674	714	710	446	595	537	552	818	862	766	800	1134	509	954	616	521	692	533	521	365	1	0	1	1	2	0	96	343	0	0	1	1	0	0	1092	86	267	1	0
GCTGTGCCGGATGTGCCCACCCCCCACCAG	33	18	19	16	22	21	10	14	17	7	17	16	13	11	15	19	19	29	66	26	20	32	8	21	17	7	25	13	7	7	0	0	0	0	0	0	0	0	0	0	0	0	0	0	0	0	0	0	0
TTAGACGTCCAGTTAACGGGGCTAATATGC	3567	1973	1794	1904	2515	2101	2122	1987	2120	1885	2767	2493	2424	1798	2406	2171	2109	3506	3694	2997	3481	4499	1927	3955	2552	2067	2524	1958	2189	1554	3	3	0	0	7	1069	767	6	2	3	5	2	2	4	4	242	2377	3732	4
CCCGCGCCGCTTTCAAACTTCCACAACCAA	17	5	3	6	15	12	14	7	17	3	16	2	22	4	9	9	11	6	12	14	21	13	12	20	17	4	9	5	4	7	0	0	0	0	0	0	0	0	0	0	0	0	0	0	0	0	0	0	0
AACGAGCTTAAAAAACCCACGTTCCAAACA	237	163	139	188	214	163	176	199	136	163	205	197	251	166	210	168	168	237	272	242	257	416	176	326	209	193	183	165	156	112	1	0	0	0	0	0	115	0	1	0	0	0	1	0	0	19	521	1	0
CAAATCGATCTGCTAGAACTGGACATGTTC	83	42	36	33	40	40	42	36	25	27	54	56	31	27	44	70	50	56	67	81	56	103	68	66	45	38	53	51	36	32	0	0	0	0	0	0	23	0	0	0	0	0	0	0	0	2	0	0	0
ACTCCCGTAACGATATTATCTAAATCTAAA	112	58	61	71	81	79	85	74	79	85	103	103	105	67	95	87	69	128	159	107	132	158	82	157	74	86	79	67	52	52	0	0	0	0	0	0	10	1	0	0	0	0	0	1	0	12	152	0	0
CCGACCGTCCTCTACCCACCCTCCGCCGAT	42	20	16	14	40	30	25	16	25	43	39	38	39	23	32	28	23	37	46	35	39	54	25	29	30	33	31	29	44	26	0	0	0	0	0	0	17	0	0	0	0	0	0	0	0	0	0	0	0
TCAAAAAGTTGAAGAATACTTCATCAGGAA	473	297	280	276	377	340	311	266	273	245	366	327	362	261	371	301	280	517	553	432	424	626	270	518	346	294	443	263	272	238	0	1	0	0	19	0	467	225	0	0	0	0	0	1	0	7	0	0	0
CAAGTGTCAAATCAGGGTACGAAAGAGTTG	269	137	147	156	193	163	146	137	163	131	211	227	204	130	161	175	181	253	256	209	207	307	134	313	189	167	176	153	196	140	0	0	0	0	1	0	13	0	0	0	0	0	0	0	0	4	135	0	0
TTTACAAATACGCCACGGATATCGAACCAT	49	29	24	17	46	31	29	32	19	23	43	58	43	28	35	28	24	51	52	48	50	80	22	64	34	33	38	20	27	32	0	0	0	0	0	0	0	0	0	0	0	0	0	0	0	4	0	0	0
AACTATTACCCGTCCGCAATGGCCTGTTTC	15	8	4	13	1	5	2	15	3	3	7	3	9	5	5	6	9	11	18	11	6	13	2	8	8	11	7	6	4	10	0	0	0	0	0	0	0	0	0	0	0	0	0	0	0	0	0	0	0
TTTAATACTCATCAGACGGCCTTGTTCGGA	471	272	224	278	327	261	276	258	255	233	349	314	272	299	324	288	245	514	460	427	465	622	287	500	313	285	305	265	240	236	0	0	1	1	0	517	793	1	0	0	0	0	0	0	0	3	257	2	2
CCCCAAAGCCTCCACCATAATGGATGTGCA	1488	913	676	781	1095	932	925	843	908	826	1194	1190	1046	785	1115	896	1031	1571	1592	1333	1452	1994	904	1704	977	927	1192	859	995	673	1	0	1	0	5	624	99	598	0	0	4	0	3	3	0	64	769	1	0
TCGAACTAGCATAAGCGAATTTATTACCCA	33	13	7	16	25	15	11	9	19	9	17	11	24	8	23	13	19	27	33	18	11	39	7	26	16	15	13	14	22	10	0	0	0	0	0	0	0	0	0	0	0	0	0	0	0	0	0	0	0
CCCGGTAGTCCTAACACACATCAGTGCTCC	6	11	8	2	18	7	12	5	7	9	17	4	10	13	13	6	12	18	13	10	13	23	12	14	5	7	14	9	6	7	0	0	0	0	0	0	0	0	0	0	0	0	0	0	0	0	0	0	0
GTTGCCATAAGTAATAAAACTCTCTTCTCC	89	41	74	46	83	62	70	52	49	55	77	70	98	57	62	55	75	117	116	83	138	126	54	103	56	66	63	45	91	59	0	0	0	0	1	0	3	0	0	0	0	0	0	0	0	0	0	1	0
CAGATAACACAGACGCTCACCAAAACCCAG	81	31	23	53	27	33	34	26	36	23	33	35	26	40	42	34	22	72	74	39	52	63	29	55	50	35	51	33	36	25	0	0	0	0	0	0	0	0	0	0	0	1	0	0	0	0	0	0	0
CTCGTTACCTGGTATAACCACATTAAAACC	354	238	206	216	261	257	260	233	246	248	366	315	324	231	287	262	297	420	438	361	428	498	257	466	346	269	240	262	281	211	0	3	0	0	0	466	15	1700	0	0	1	1	0	0	1	2	1	2923	1
ATTAACGTATACGGGAGGTACAGGTCTCTG	25	13	13	16	30	14	18	11	16	11	19	14	21	22	23	20	16	12	23	10	27	46	20	27	40	14	13	24	12	17	0	0	0	0	0	0	4	0	0	0	0	0	0	0	0	0	0	0	0
CCCCCCCGTAGCAGGTAAGCTACCTGTCCT	440	232	194	236	329	274	283	241	296	221	365	405	271	218	295	247	246	463	457	333	390	512	216	428	284	263	321	216	266	168	0	0	0	0	1	0	198	1	0	0	1	0	1	0	0	7	148	0	0
AGAAAGACCCGCGCGGGGTTCCTTCCACCT	19	13	4	6	17	18	5	17	4	12	22	16	11	16	4	13	9	23	22	13	26	23	11	33	11	17	18	16	12	15	0	0	0	0	0	0	0	0	0	0	0	0	0	0	0	0	0	0	0
TAAGATCAGACTTCTGCCCTAAATTGTAAT	128	99	91	109	108	98	97	93	120	76	133	118	127	58	136	112	89	156	177	135	191	182	98	162	150	82	125	91	100	88	0	0	0	0	0	0	44	0	0	0	0	0	0	0	0	3	482	0	0
CTGTACCAGACATCACATTACGTAATGTAC	14	15	13	12	24	13	19	8	13	13	30	10	16	24	16	12	15	20	23	14	38	19	20	35	16	13	15	12	16	5	0	0	0	0	0	0	210	0	0	0	0	0	0	0	0	0	0	0	0
CTCGGGCATCTAAGAAACATCACGGGGTAA	91	21	22	32	35	36	36	24	28	31	47	40	44	22	49	31	35	60	46	40	53	68	44	85	40	44	34	27	39	23	0	0	0	0	0	0	37	0	0	0	0	0	0	0	0	8	0	0	0
CATCAACCCGTACATCAATGTTCGATTACA	62	27	31	33	46	49	50	30	53	61	75	79	77	38	47	40	61	108	87	82	70	99	58	84	49	40	76	39	51	32	0	0	0	0	0	0	0	0	0	0	0	0	0	0	0	0	0	0	0
TTATTCAAAGCTAATCATATTTGGTGTCCA	222	116	93	100	106	120	157	118	91	109	123	123	114	121	174	103	101	168	193	181	171	231	76	219	130	102	133	116	108	94	0	0	0	0	0	0	36	0	0	0	0	0	0	0	0	3	0	1	0
GTTATCCCGACATATTAAATTGAGCCTTTA	1720	918	871	895	1294	1014	1033	1013	1066	916	1375	1355	1246	955	1315	1038	1214	1732	1776	1404	1757	2353	970	1879	1312	1115	1352	976	1126	771	1	0	1	1	3	1231	135	544	0	0	2	2	0	0	1	45	1548	0	0
CCACAGCTAGCACAAAAAATCCTAGTCTGT	483	293	246	291	437	324	271	280	332	306	400	391	374	312	379	348	340	521	587	483	535	666	317	605	388	373	407	308	332	239	677	0	1705	57	124	2	881	1080	2	0	1	2	5	1	1	95	889	2	3
GCATTAAATTGCCCAAACAAGCCAACGGGC	159	81	44	57	83	61	68	56	83	57	106	84	115	55	96	100	94	141	123	90	115	121	88	136	109	60	93	79	83	68	0	0	0	0	0	0	25	1	0	0	0	1	0	0	0	0	0	0	0
GATATGACCACCCATCAAACCACGTTTAAA	25	17	8	2	14	6	8	7	8	16	13	15	9	8	6	4	8	9	9	15	4	9	26	12	6	10	5	5	9	6	0	0	0	0	0	0	0	0	0	0	0	0	0	0	0	0	0	0	0
CACCTCTAGACTGATCTCGGAAAAACTCTT	918	486	423	480	637	580	540	529	579	486	704	726	569	550	636	546	564	1108	913	776	912	1118	524	1057	525	630	571	532	556	469	0	1	0	0	1	0	190	476	0	0	5	1	1	0	1	39	767	1	1
CGTAGTTGTTTTGGTTCATGGTTGATCATA	92	51	47	46	68	33	60	33	61	37	60	72	55	44	58	44	65	44	72	67	92	102	33	77	38	70	61	37	36	32	0	0	0	0	0	0	24	0	0	0	0	0	0	0	0	0	0	0	0
AGACGTCCGCGCAATCTGGACGTTACTCGC	54	8	13	17	19	23	29	17	27	18	42	31	33	13	23	17	21	66	35	25	31	38	20	34	31	28	41	19	13	16	0	0	0	0	0	0	0	0	0	0	0	0	0	0	0	0	0	1	0
TTGCTACGCCGGCGTCCGTTAGCACCCAAG	385	196	161	161	224	207	195	192	200	202	259	255	219	230	297	214	215	270	365	326	335	471	182	398	170	224	259	221	215	155	0	0	1	0	0	1	0	5	0	1	1	0	1	0	0	4	671	0	1
GTCATCTTTGAGCGCGGATATAAGGACACG	115	74	65	52	109	123	60	81	52	56	80	69	81	35	157	76	80	117	135	100	78	142	50	216	88	69	117	43	73	62	0	0	0	1	0	463	33	0	0	0	0	0	0	0	0	0	269	0	0
GCATCATATTTTATTCGAGTGAGTAAAGAT	51	30	48	24	45	42	32	34	59	28	51	50	44	33	50	42	24	68	59	42	49	64	38	87	29	37	53	42	38	27	0	0	0	0	0	0	89	465	0	0	1	0	0	0	0	0	0	0	0
CTCGTTTTGGCAGGAATTTCCCGTTATATG	277	210	226	219	236	212	195	237	214	222	343	322	249	184	273	229	214	358	361	319	364	495	256	393	237	219	266	224	238	162	0	1	0	0	1	0	3	173	0	0	2	2	0	1	0	36	710	0	1
GGAGACAAAAGAGTAAGAGAGCATCCTGCC	228	139	143	156	164	163	150	153	175	155	207	215	197	115	208	163	191	295	286	230	260	337	164	361	198	156	176	154	174	122	0	0	0	0	0	0	96	335	0	0	0	1	0	0	1	6	701	1	0
CATCAGTAACCTCAGGTTACAGCCTTGTCA	29	20	24	49	21	34	16	24	19	29	31	44	28	41	23	25	47	38	74	38	61	77	28	52	38	36	33	24	22	26	0	0	0	0	1	534	0	0	0	0	0	0	0	0	0	33	0	0	0
CTACCGATTCATGATTTTATGTAAAATAGG	23	15	19	7	8	18	14	10	15	18	41	19	18	29	21	14	16	31	25	23	28	24	28	22	26	25	22	15	9	8	0	0	0	0	0	0	0	0	0	0	0	0	0	0	0	0	0	0	0
TGTGTGCTCCGATAAGAAACCAAAACATTG	137	127	96	93	161	109	106	85	83	111	134	143	120	77	133	107	113	147	204	170	169	241	87	201	140	112	158	104	109	70	0	0	0	0	0	0	0	0	0	0	0	0	0	0	0	0	0	0	0
CGACAAGATCCCACTAACTAACTTAGCTAG	173	112	84	97	136	97	80	95	123	90	140	120	105	103	114	89	138	204	184	180	178	215	85	216	84	113	153	101	99	87	0	0	0	0	0	0	137	0	0	0	1	1	0	0	0	1	0	0	1
TTAGCGCAGTTCTTTGGATGTCACCACAGA	54	44	39	54	64	37	37	58	38	40	56	54	49	44	43	39	59	65	75	75	56	102	51	72	43	27	66	41	44	42	0	0	0	0	0	0	0	0	0	0	0	0	0	0	0	16	0	1	0
GCACGATTTGACGTGTCCATTTAAGTCAC	96	52	53	55	66	69	47	46	51	44	84	71	67	56	86	68	53	81	97	78	134	124	37	113	98	87	62	52	67	37	0	0	0	0	0	0	0	0	0	0	0	0	0	0	0	0	0	0	0
CTCGCTATGTTCTCGGAAAATTCACTCGGG	146	59	76	61	110	82	86	65	91	97	86	103	104	57	107	98	99	155	135	92	99	179	55	152	78	76	94	95	69	83	0	0	0	0	0	0	0	0	0	0	1	0	0	0	0	0	0	1	0
TCACTTCACAAACTAAAGACTTCCGGGTTC	29	7	17	12	14	16	13	18	17	10	19	13	15	9	13	16	17	25	27	29	35	27	9	39	9	16	21	12	13	4	0	0	0	0	0	0	0	0	0	0	0	0	0	0	0	0	0	0	0
TAACCCGCGTACGTCCTGACAAATCAGAGC	1548	934	774	768	1160	925	826	937	883	833	1256	1138	1132	843	1128	1005	915	1526	1752	1336	1584	2067	771	1840	1090	1075	1083	974	920	737	9	4	0	3	4	1275	366	384	0	438	571	5	139	133	1433	745	728	4	7
TACGTTACGGGGCTAACATTTATCACAAAC	49	24	35	29	31	27	34	21	26	21	30	47	38	30	31	34	24	45	55	57	48	62	23	72	54	34	42	44	41	27	0	0	0	0	0	0	0	0	0	0	0	0	0	0	0	1	0	0	0
TCATTACTCCCAAATAAAACTACACCACAT	57	21	18	26	26	26	24	40	25	26	24	47	24	22	47	24	33	22	28	32	37	33	45	33	17	30	37	22	24	20	0	0	0	0	0	0	0	0	0	0	0	0	0	0	0	0	0	0	0
TGAGCACCCGGGGGAGCTCCGTTGTGGCTT	3102	1827	1646	1819	2461	1964	1803	1752	1931	1701	2667	2609	2299	1898	2419	2055	2149	3316	3454	2882	2986	4398	1878	3635	2190	2144	2455	1849	1908	1554	2	2	3	2	4	2	799	1815	2	2	8	7	6	1	3	328	1601	2	3
GTCACGACCTCCGCGGGGCGTTGACTGTCA	18	9	7	12	9	12	7	4	7	5	6	6	6	8	15	4	1	8	11	9	17	10	8	19	11	3	5	4	8	9	0	0	0	0	0	0	0	0	0	0	0	0	0	0	0	0	0	0	0
AGATAAGCTAAATCCTCCACTTACGCTCGC	23	34	21	9	20	13	12	11	12	21	23	32	27	17	20	17	35	27	28	20	28	55	7	27	25	14	8	16	25	13	0	0	0	0	1	0	1	0	0	0	0	0	0	0	0	32	0	0	0
AGCAGCCAAGCGTGCCATTTTGCTAGAATG	143	75	78	69	120	54	65	83	83	91	98	96	93	62	82	67	85	92	147	105	133	160	69	140	73	87	92	55	79	35	0	0	0	0	1	0	0	0	0	0	0	0	0	0	0	15	0	0	0
TCAGCTTTTGTACACACGCCGGAACTAGAG	140	96	71	81	93	70	68	97	85	75	96	116	111	87	86	91	81	100	156	117	127	180	47	158	72	76	137	76	76	68	4307	4623	4375	55	118	5	486	2	2	0	2	6	1	0	5	3	132	5	9
AGCAATGGCTCGGACGGCCTGCTCCTTTTA	41	46	55	53	54	51	31	56	58	44	63	75	43	52	57	61	46	59	96	81	82	115	34	106	68	65	66	35	55	47	0	0	0	0	0	0	3	436	0	1	1	0	0	0	0	0	0	0	1
GTATTCAAATTTAGTAGACGCTAACGCGAA	139	137	105	96	125	96	109	115	113	119	140	133	122	139	124	119	113	231	217	166	203	252	77	223	152	116	109	126	127	136	0	0	0	0	0	1	7	1	0	0	1	0	0	0	0	1	168	1	0
ACGCTTGATTGTCCATTAGACCATCCTGAG	65	40	28	45	33	36	33	43	31	24	44	49	24	18	42	32	47	52	65	49	65	77	48	63	16	24	37	35	54	27	0	0	0	0	0	0	3	0	0	0	0	1	0	0	0	13	0	0	0
CTGCGGACTACGCATAATAAGTACCCTTCC	15	14	13	5	19	3	7	11	2	7	10	5	13	12	13	9	1	9	15	13	18	21	10	17	3	6	9	9	17	3	0	0	0	0	0	0	0	0	0	0	0	0	0	0	0	0	0	0	0
GAGCTGCAGTTATCTCTACCCACAGCACCA	163	67	57	65	77	86	91	73	79	52	103	89	91	89	102	71	88	156	153	112	147	177	66	167	121	77	107	59	93	93	0	0	0	0	0	0	6	0	0	1	0	0	0	3	0	77	465	0	0
TAGTATAGAATAAGAACCCGACAACCCACA	49	26	3	14	34	23	28	14	25	5	28	15	22	15	39	13	23	36	27	27	60	48	15	46	9	10	24	14	16	15	0	0	0	0	0	0	0	0	0	0	0	0	0	0	0	0	0	0	0
TACCGAAATTTTAGTTGCACCCTCACACCC	124	90	72	95	120	96	80	76	86	75	121	106	97	98	121	90	134	186	171	128	151	218	105	214	122	85	128	94	110	91	0	0	0	0	0	0	6	0	0	0	0	0	1	0	0	11	316	0	0
CTAAAACATGTTACTCAGACAAACATTTAC	29	13	17	15	19	22	18	19	16	22	28	36	28	18	25	16	28	40	24	30	29	38	13	36	19	15	18	8	34	11	0	0	0	0	0	0	0	0	0	0	0	0	0	0	0	0	0	0	0
CGTACAACAAGGAATGTAACACCACGGAAT	80	38	32	58	34	35	36	28	51	54	62	49	55	50	62	46	37	78	85	67	115	90	88	76	50	57	42	53	37	27	0	0	0	0	0	0	0	0	0	0	0	0	0	0	0	0	0	0	0
ACTGTGCCGAAGTCTAACGGTGCACAAACC	3001	1665	1605	1667	2247	1876	1901	1674	1866	1851	2365	2314	2003	1814	2332	1948	1907	2960	3160	2896	3143	4050	1594	3316	2001	2030	2470	1697	1891	1477	3729	2489	3884	28	515	641	2522	1429	1	1	5	16	4	4	2	221	3290	1	19
GCGTAAAAAATAAATAAGGGCAAACTCTTA	51	61	44	39	68	56	60	56	56	46	64	51	46	34	65	50	59	81	93	54	76	106	34	101	58	37	83	51	72	38	0	0	0	0	0	0	0	0	0	0	0	0	1	0	0	0	0	0	0
TGGTAAGACAGTGTTAACATTGGAACCGAT	33	6	14	22	12	15	20	10	12	7	30	9	24	26	13	12	12	19	16	26	37	23	31	26	27	22	21	6	9	12	0	0	0	0	0	0	96	0	0	0	0	0	0	0	0	0	0	0	0
ACTACTTCCTGGGATTATGCCATAGAGATA	18	14	20	10	6	9	12	11	9	13	24	18	19	19	30	17	6	32	32	24	25	21	10	24	9	9	35	15	10	14	0	0	0	0	0	0	0	0	0	0	0	0	0	0	0	0	0	0	0
TCCAACGGCTTATAGTGCCGACCCCATGCC	354	174	199	205	282	197	214	210	215	227	291	303	255	230	307	239	224	367	378	334	363	501	190	362	252	243	321	252	244	164	0	0	0	2	1	23672	39	1319	2	1	2	0	1	1	3	21	191	0	0
CACATAATCATCATCGAATTTATGACCTCT	60	39	46	37	40	26	31	42	50	39	50	44	47	48	65	42	42	60	65	62	73	73	35	59	77	57	42	40	39	23	0	0	0	0	1	0	35	0	0	0	0	0	0	0	0	17	0	0	0
TAATAATGCAATTAACATGTGGTACAGAAT	539	319	294	331	433	358	358	300	359	322	453	458	380	324	402	378	364	561	580	440	596	704	296	681	418	355	446	307	411	271	1	1	1	0	15	779	803	827	1	0	1	1	0	1	0	16	174	2	0
TCCAGACTCCGAGCACACGGATCTGAAACA	81	19	18	37	52	25	27	27	39	29	50	31	33	29	39	21	42	52	40	30	49	70	48	55	25	29	52	28	29	13	0	0	1	0	1	0	0	0	0	0	0	0	0	0	0	0	0	0	0
TGTTGCCTGTCTAGCTGTACACCAAGCATG	132	103	74	69	78	64	66	70	71	75	135	141	135	85	130	69	90	125	155	119	124	173	114	149	171	93	113	64	94	67	1680	2304	1039	77	49	2	1171	3	1	0	3	6	1	1	803	7	0	4	5
GTTAATGCATATTCTTTTAGAGTAAGCGTC	18	7	14	9	3	10	6	10	15	12	17	17	10	7	19	10	12	9	27	14	17	21	9	18	6	4	27	10	12	5	0	0	0	0	0	0	0	0	0	0	0	0	0	0	0	0	0	0	0
CCCGAAATTCCTCGCAGCCACGACTGAGAG	22	11	8	12	8	14	10	15	7	16	15	10	21	25	21	7	9	18	9	15	16	22	15	25	21	15	12	15	4	11	0	0	0	0	0	0	0	0	0	0	0	0	0	0	0	0	0	0	0
CGAAGCCATGAAAACCCCCTAAAGCAATCC	326	165	169	151	269	197	164	175	212	223	284	338	227	195	278	206	183	280	359	267	285	419	181	379	266	173	263	185	219	140	0	0	0	1	0	0	13	1	0	0	0	0	0	0	1678	84	0	0	0
CGTTCATAACGCAAAAGCGGCCCACTTAGT	3	4	1	7	9	8	5	5	7	8	4	9	12	7	8	4	11	23	5	10	13	11	8	16	8	11	17	7	15	2	0	0	0	0	0	0	0	0	0	0	0	0	0	0	0	0	0	0	0
CGTCTTGGGCAGAAGCAAATCAAAACTTAT	351	179	193	196	208	192	191	189	205	190	298	235	258	185	244	210	285	333	342	308	354	435	187	434	210	257	287	201	202	160	0	0	0	0	0	1	106	0	0	0	0	0	0	0	0	36	0	0	0
AGTCGTCAGGCGAATCTAAAAAAATAGGTA	98	54	45	47	65	64	51	56	55	60	86	50	74	54	64	65	68	75	110	101	106	125	54	106	38	64	64	52	54	42	0	0	0	0	0	0	0	0	0	0	0	0	0	0	0	0	0	0	0
CGTCAGAATAACGTCTCCTCCTATTTCCCA	21	25	15	20	20	15	15	30	25	15	41	39	37	25	27	13	25	36	36	37	46	65	25	49	10	28	23	18	27	16	0	0	0	0	0	0	0	0	0	0	0	0	0	0	0	12	279	0	0
CTGTCATGTAGAACTCTTAGGCTAACTCCA	287	173	142	174	234	199	194	183	186	183	284	239	205	176	258	208	182	246	342	239	280	406	184	348	191	214	259	171	155	126	0	0	1	0	2	0	0	2	0	0	1	0	0	0	975	10	533	0	1
GATCGTTAGACTCAGATCTGGGGTCCATAA	677	366	387	382	529	401	370	378	380	348	488	499	448	389	479	423	405	687	788	590	741	956	402	874	475	459	559	420	379	319	0	0	0	3	1	1	284	500	0	0	1	1	0	0	0	30	1430	1	0
CCCACATCTCTCCAAAGTTGCAATATTGAC	34	9	15	10	9	18	12	17	39	7	19	20	14	11	18	15	20	17	20	21	31	45	5	21	20	17	12	15	13	12	0	0	0	0	1	0	0	0	0	0	0	0	0	0	0	0	0	0	0
CTACGCCCGGCGCCGAACACCAAACGCCAT	39	18	21	14	33	33	27	20	17	23	33	30	22	28	43	23	14	18	26	26	32	41	17	48	31	30	31	13	14	14	0	0	0	0	0	0	0	0	0	0	0	0	0	0	0	0	0	0	0
CGTCTATTATCGCCGTATGTAACCCCATGC	3290	1912	1824	1906	2156	1741	1781	1761	1945	1777	2830	2779	2412	1846	2580	2266	2288	3300	3511	3132	3377	4670	2060	4065	2373	2384	2810	2062	1952	1686	119	3	1	2	102	3023	2294	2491	0	2	5	5	0	3	1675	122	2332	6	591
TAAAACCTAATTCCTCCTTATAACATGAAA	54	30	22	20	43	19	36	30	11	46	33	65	30	23	21	29	30	35	49	51	56	73	32	47	38	30	25	31	22	22	0	0	0	0	0	0	0	1	0	0	0	0	0	0	0	0	0	0	0
AGCAAACAATCGTATGTTCAAAATAATTGA	26	21	12	13	15	7	6	7	13	9	23	15	14	10	25	13	8	18	25	23	16	23	9	19	8	11	17	12	13	6	0	0	0	0	0	0	0	0	0	0	0	0	0	0	0	0	0	0	0
AAAATAGCAGGAGCTAACCCAAGGGCGGGA	84	62	52	48	80	71	60	89	60	51	63	88	67	68	62	54	64	117	89	76	112	143	48	97	47	69	62	45	67	68	0	0	0	0	0	0	0	0	3	0	0	0	1	0	0	1	206	0	0
CCCCACTTGGGTGCAGCACTTGGTAGTAGG	1005	504	458	488	726	607	567	545	603	555	759	779	617	463	681	615	537	899	891	823	920	1144	596	1048	638	612	718	588	586	413	422	25	6	2	9	5	303	212	6	2901	4639	42208	4337	4230	6	4836	436	5042	0
ACTACTAGTGGATTTGATAAGAAATGTAAG	360	172	170	184	225	223	213	147	200	166	267	261	205	159	237	225	153	314	362	270	345	455	164	385	189	137	244	189	225	161	0	2	1	0	1	844	522	0	0	0	0	0	0	1	0	86	1	0	0
AAACTACTAACTTTGCATTCTTTACGAAGT	150	74	78	67	136	120	98	77	111	101	122	132	97	80	118	109	114	218	185	160	167	249	93	201	111	94	92	95	98	65	0	1	3	0	0	0	1	2	0	486	830	3717	314	296	0	501	0	1	0
AGACAACCAACGCCCTCTCATACTTTTGAG	14	12	7	5	9	9	20	12	12	3	14	9	12	7	27	9	8	24	10	16	3	15	5	8	15	3	8	10	14	1	0	0	0	0	0	0	0	0	0	0	0	0	0	0	0	0	0	0	0
ATTACTCTAAAGGATGCTTAAGCCAGTCGT	40	41	17	26	27	22	25	17	21	38	35	15	47	20	33	34	26	51	63	54	48	67	21	51	44	39	26	27	36	23	0	0	0	0	0	0	0	0	0	0	0	0	0	0	0	0	0	0	0
GTGAAGGATGCCTTTTTGCCGATGCGTACA	1237	704	722	740	909	795	830	710	787	730	1116	1128	949	863	947	830	877	1222	1431	1302	1399	1867	753	1510	866	851	1055	730	823	630	1	2	2	1	3	1	182	409	0	0	1	3	0	0	3617	76	510	2	1420
CACTTTAATATAAAAAGCTCCCGCTAAATG	48	15	15	41	60	24	24	19	25	22	21	27	30	21	50	29	21	38	35	32	66	108	31	51	26	15	15	23	23	16	0	0	0	0	0	0	0	0	0	0	0	0	0	0	0	11	200	0	0
TCTAATTCATTGATCACAACGATGATCAAC	13	4	12	12	16	14	18	10	6	19	17	33	15	9	13	11	9	23	24	13	19	27	16	19	26	6	12	14	13	19	0	0	0	0	0	0	0	0	0	0	0	0	0	0	0	0	0	0	0
TCGACATAATGTACAAGTACCAACCCCGTC	88	41	51	37	72	48	64	56	62	27	81	69	66	44	75	53	70	104	103	91	91	107	70	98	49	63	95	40	51	47	0	0	0	0	0	0	17	0	0	0	0	0	0	0	0	0	111	0	0
TAAATTTAGCTTGCGGTGCTCATGCTCATT	171	146	143	85	176	129	117	118	144	121	182	153	179	129	157	143	150	186	252	219	254	321	85	260	177	159	162	139	174	82	0	0	0	0	0	0	2	0	0	0	0	0	0	0	1	37	0	0	0
CTCCAATTCAGCACTCAGTAATCCACGACT	19	10	4	7	5	10	8	7	2	12	7	28	4	7	19	6	12	18	20	5	10	10	11	15	8	16	11	4	12	5	0	0	0	0	0	0	0	0	0	0	0	0	0	0	0	4	0	0	0
ACTGGATGAACACGTCCGAGCCTTCGTAAA	39	9	8	3	13	7	17	3	8	5	12	17	8	8	15	11	12	26	11	9	18	16	7	14	7	5	12	8	15	6	0	0	0	0	0	0	0	0	0	0	0	0	0	0	0	1	0	0	0
TGAAGACGCTCCGGGAACAAACGTCATCCG	109	47	28	36	39	57	38	40	48	26	78	78	58	51	66	72	70	113	95	69	62	105	54	86	41	50	60	62	53	36	0	0	0	0	0	0	7	0	0	0	0	0	0	0	0	0	0	0	0
TGTCCTAATCCGTATCCACCCCGACCCTCG	140	97	83	90	113	112	88	95	94	87	134	134	127	103	157	114	143	179	175	143	172	247	88	198	147	114	112	85	105	83	0	0	0	0	3	0	2	250	0	0	0	0	0	0	0	29	0	0	0
TTAATGTTCTTTATCGCATTCTGTTACCCA	34	23	21	26	30	24	25	22	35	26	34	26	39	31	24	20	7	47	49	34	34	56	7	45	31	37	31	20	19	19	0	0	0	0	0	0	0	0	0	0	0	0	0	0	0	0	0	0	0
CTCACCACTCTCCCAGTTGCTTCCTCCTAC	403	270	227	271	306	214	220	231	218	280	340	320	291	250	270	272	216	503	452	375	385	552	251	431	282	311	307	246	260	176	0	3	0	0	3	0	1127	2	0	1	8	0	1	0	0	64	357	0	22
CCAGGCGCGTCTAAGTATAAAGCGTAACAC	391	185	189	232	309	252	257	203	214	208	301	277	248	191	274	233	239	315	321	327	344	408	208	435	244	206	270	257	179	163	0	0	0	0	0	0	8	0	0	0	1	1	0	0	582	14	800	0	0
TCCAGGGACGCTTGGTAGGACTGAACCACC	12	16	5	7	31	14	21	7	14	2	13	11	21	4	21	7	8	15	15	15	13	44	12	17	9	13	22	6	5	8	0	0	0	0	0	0	0	0	0	0	0	0	0	0	0	0	0	0	0
CATGCAATACACGATTTACACACCCACATG	119	68	51	63	95	83	72	66	71	79	70	133	68	73	68	43	72	79	135	118	110	182	82	134	112	87	96	61	97	42	0	0	0	0	0	0	136	1	0	0	0	0	0	0	0	0	0	1	0
TCCATGAGACGTAGTTTTGCTTTTAATAAG	164	101	100	79	124	104	98	96	106	91	114	129	107	115	130	117	97	191	169	160	171	219	132	187	119	157	132	109	106	86	0	0	0	0	0	0	0	0	0	0	0	0	0	0	0	31	0	1	0
TACAAAATGAGAGCGAGTACATCGAGCGGC	198	134	124	118	134	136	148	144	131	123	206	192	176	179	180	127	148	217	251	215	248	296	155	288	157	206	244	119	157	111	0	0	0	1	1	0	59	298	0	0	1	0	0	0	0	13	122	0	0
ACTGTGGAACATTCCAAACCAAGCAGACCC	867	547	447	526	714	587	571	513	551	583	784	816	663	502	667	660	616	949	1007	827	978	1337	558	1130	719	560	714	594	604	445	0	1	2	0	3	1	860	864	0	1	0	0	0	1	0	71	372	1	0
TCTCGAGCCGTTGTTCGTTTCAGTTCCAGC	160	112	106	103	143	127	103	129	106	108	146	144	142	96	146	133	143	177	215	196	184	274	106	254	130	139	174	121	116	106	0	1	0	0	0	1	73	0	0	0	0	0	0	0	0	0	176	0	0
TTGCAGTGACAGAAGTTCCGGATCGCCGCA	892	445	416	395	604	485	509	379	501	369	702	606	596	493	559	556	407	844	878	736	799	1147	373	912	502	594	591	544	443	393	0	0	0	0	0	2	83	0	0	0	3	1	1	0	0	82	871	1	0
ACAGATTAAAAAATATAGATAGTGTCTATA	441	283	230	247	324	266	274	292	344	226	329	370	323	268	315	272	345	548	505	353	405	579	270	534	305	342	432	272	306	265	0	1	0	0	1	0	34	1	0	0	1	0	1	0	0	25	504	0	0
TAAGGCAACTGTCCGGAACAGCTCACCTAA	22	22	9	11	26	19	17	15	13	20	26	24	22	29	17	25	17	22	33	26	18	44	15	35	14	19	14	21	25	14	0	0	0	0	0	0	1	0	0	0	0	0	0	0	0	0	0	0	0
AACGCACCTCAAACATCTATCCCATGCAAT	72	25	31	35	39	35	32	30	52	28	57	42	36	26	25	34	43	62	58	55	52	85	40	54	41	41	54	42	36	24	0	0	0	0	0	1	0	0	0	0	0	0	0	1	0	2	858	0	0
GTACAGCGTGATTAACACGTGTGAAACCCC	156	98	126	125	164	134	108	125	119	141	164	108	141	109	123	128	123	246	223	185	221	325	128	230	139	135	113	117	144	124	0	0	0	0	0	0	18	0	0	0	0	0	0	1	0	6	0	0	0
CCCCTAATCCTATAATCTAACGTACGTTCT	477	284	244	268	407	340	383	339	337	253	424	365	381	269	350	308	296	518	500	428	482	677	312	640	410	317	407	314	316	264	0	0	0	1	0	0	69	1	0	0	1	1	0	0	1368	10	376	1	0
CTGCGTCAAAAATACTGTAATAATATAGCA	7955	4734	4443	4801	6707	5328	5124	5055	5785	4927	6699	6510	5940	4582	5931	5027	5399	9131	8984	7002	8615	11316	4707	9747	5970	5333	6136	4883	5257	4262	22322	29305	30619	35602	38815	733	8325	3745	14	1085	2145	25347	813	790	6709	4184	5300	32	4397
GTGCTTACGTGCATTTCATTAGTATACCCA	45	25	22	18	33	33	15	27	38	30	31	37	27	23	30	24	36	35	42	42	42	62	32	68	19	19	22	25	21	13	0	1	0	0	0	0	0	0	0	0	0	0	0	0	0	0	430	0	0
ACTGTCGTTAAGCACGTGACGACTAAATAC	67	38	36	34	42	38	32	37	40	47	60	34	61	36	45	34	52	45	66	54	73	96	56	57	39	28	62	32	53	24	0	0	0	0	0	0	0	0	0	0	0	1	0	0	0	0	293	0	0
GCGTGCGTAATTTATATAGGCACAGAATTA	144	86	90	99	148	116	100	96	105	70	132	100	86	79	116	119	111	159	180	120	187	254	75	197	100	134	110	103	99	53	0	0	0	0	0	0	139	0	0	0	0	1	2	0	0	61	198	0	0
CCCGATTAAATTGACGAACAGCCATACCGG	259	156	141	175	233	202	199	134	142	199	246	237	214	149	214	202	189	262	291	236	287	400	164	392	149	161	239	210	190	156	0	0	0	0	0	0	0	1	1	0	0	0	0	0	0	36	756	0	0
TTCTACACTTGCACTAATGCAACAACTAAT	29	26	9	25	29	24	24	19	16	29	34	44	38	18	34	20	22	62	70	31	41	61	17	35	37	24	40	28	20	22	0	0	0	0	2	0	0	0	0	0	0	0	0	0	0	35	0	0	0
ATAGAATGGGATGAGATACGTTTACCAGGC	10	10	5	8	5	6	3	2	3	17	11	22	8	9	11	6	6	8	16	2	13	21	1	17	18	5	12	6	6	2	0	0	0	0	0	0	0	0	0	0	0	0	0	0	0	0	0	0	0
CCGTGTCCCTCTAAGCTCCACCACGTATTA	17	6	4	4	5	13	8	6	6	6	4	11	9	13	13	11	13	16	19	17	14	16	5	11	13	6	11	5	11	6	0	0	0	0	0	0	0	0	0	0	0	0	0	0	0	18	0	0	0
TCCTACGGAGGCACTTGCGTACGGTTCTTC	142	104	84	79	107	95	82	90	90	88	115	114	124	82	139	123	90	136	131	126	119	193	96	137	115	57	106	87	87	65	0	0	0	0	0	0	0	0	0	0	0	0	0	0	0	2	0	0	0
CGGGCGCCCGAAATATAAAATAGCATCTTC	704	379	363	381	564	428	455	410	516	391	536	597	478	390	447	455	419	714	604	485	642	751	353	688	469	476	550	385	411	371	0	1	1	0	0	396	91	178	0	0	0	0	0	0	1	118	451	0	0
TAACTATATTCTTGTATGCGCGATCTCACA	49	19	34	28	38	36	19	38	39	22	40	31	41	28	24	28	33	81	53	35	51	52	30	80	43	37	36	15	38	36	0	0	0	0	0	0	0	0	0	0	0	0	0	0	0	0	0	0	0
AACTATACACCTATACACCTTATATAGGGG	201	142	82	130	141	94	118	104	135	99	141	136	136	96	117	121	107	185	205	156	184	259	98	197	159	100	134	118	110	84	0	1	0	0	2	600	21	750	0	0	0	1	0	0	0	0	0	1	0
CTACAAAGTAACGTTCCCTCTATATCGAAA	186	200	138	145	180	157	154	140	155	148	221	185	205	169	230	164	150	233	364	243	290	369	130	288	182	129	191	152	153	121	0	2	0	2	0	0	33	0	0	1	0	0	1	1	3420	43	867	0	0
AGACCACACTACCCAAACTTGAAACTTGGG	98	58	57	46	79	61	60	59	48	31	65	88	62	33	43	43	58	91	101	74	74	135	28	110	53	57	59	31	69	56	0	0	0	0	0	0	0	0	1	0	0	0	0	1	0	0	0	0	0
TTCCGAGGCCCAATACCTTACAAAAGCCTT	25	36	22	34	31	25	16	16	25	22	31	28	30	19	26	18	23	45	51	27	56	50	15	35	22	26	25	22	20	19	0	0	0	0	0	0	12	672	0	0	1	0	0	0	0	1	0	0	0
CTACAGTTTTCATAACTTAATAATCCCTTA	29	19	18	22	19	20	42	18	17	19	15	21	31	20	33	64	12	27	43	33	34	47	8	28	13	28	21	62	24	13	0	0	0	0	0	293	0	0	0	0	0	0	0	0	0	0	0	0	0
CACTCATAAGTTACGCTGTAAGTAGATAGT	41	22	27	23	34	37	26	29	29	20	49	38	46	30	53	31	30	46	47	36	49	51	19	49	13	20	27	21	31	26	0	0	0	0	0	0	0	0	0	0	0	0	0	0	0	0	0	0	0
CCTTCAGTCCCACACAACCTGCAGCTCCAA	21	8	5	7	17	15	12	19	12	12	9	20	23	9	16	11	19	16	25	24	27	22	18	27	12	2	18	10	15	10	0	0	0	0	0	0	0	0	0	0	0	0	0	0	0	0	0	0	0
ATGGCCAATACTCTGAACACACCGGTCTAA	5	5	7	4	15	9	15	13	4	13	7	17	10	11	9	12	7	11	20	20	15	34	12	26	10	12	9	10	12	4	0	0	0	0	0	0	0	0	0	0	0	0	0	0	0	8	0	0	0
ACTAATCCATCGCAATGGATTACAAAGTAC	87	58	34	50	82	62	45	50	63	69	81	54	54	67	82	65	77	82	100	123	95	146	80	113	31	73	64	63	61	36	0	0	0	0	0	0	1	1	0	0	0	0	0	0	0	0	0	0	0
GACACAGGATAAATTCCAACCAAATGAACC	652	414	356	378	531	394	425	407	411	367	587	482	503	365	540	441	499	792	717	641	801	1005	350	841	517	426	514	416	474	328	1	0	0	1	2	558	213	10	0	1	25	0	0	1	2	27	0	1	0
GCTATAACTCATACGCGATCTGGAATGTTT	34	15	29	39	47	41	30	39	30	33	39	39	55	43	44	39	52	74	52	62	59	76	35	72	38	26	39	26	36	36	0	0	0	0	0	0	0	0	1	0	0	0	0	0	0	0	0	0	0
CGTTCAGCGGAGCGCTTAGTTCCCGACACC	80	37	62	32	66	50	53	70	49	37	63	56	58	46	59	64	69	88	91	71	81	113	49	118	67	60	84	69	47	37	0	0	0	0	0	0	5	0	0	1	0	1	0	0	1	1	367	0	0
GCCATGTATAACAAAAAGTTGACTGACACA	15	13	6	5	13	14	9	13	24	12	21	18	22	11	27	17	10	22	29	20	24	22	16	13	24	13	11	12	20	9	0	0	0	0	0	0	0	0	0	0	0	0	0	0	0	0	0	0	0
CTATCTATACAGGATCCGCGCGTAATGGAA	18	28	15	19	22	20	11	19	16	24	25	25	21	20	54	22	28	28	40	27	29	32	8	33	18	17	44	22	21	11	0	0	1	0	0	0	0	0	0	0	0	0	0	0	0	0	112	0	0
ACCGGACTAGGAAAGAGGGTCGAGCTGTGA	50	19	18	16	26	15	35	25	36	26	33	44	26	41	24	29	22	38	47	30	35	45	22	51	26	32	43	29	36	15	0	0	0	0	0	0	46	0	0	0	0	0	0	0	0	0	0	0	0
GCGGAGGCGAATACATATCAGAGTCGCCGT	159	74	88	101	109	78	104	91	116	92	137	104	79	97	110	106	98	140	157	179	117	206	145	183	83	115	144	100	103	63	0	0	0	0	1	0	16	0	0	0	0	1	0	0	0	1	281	0	0
ATCGTCAAAGATAGTCAAAAGTCGTACTCA	6	13	9	10	3	11	6	4	9	6	5	11	5	5	12	6	8	9	6	8	20	16	9	13	9	11	12	11	6	6	0	0	0	0	0	0	81	0	0	0	0	0	0	0	0	0	0	0	0
AACGTCATCAGGATCAAGACAAACACATAT	13	6	6	5	8	4	18	12	9	6	8	7	12	12	17	5	6	7	10	11	17	8	6	8	12	9	5	5	11	3	0	0	0	0	0	0	0	0	0	0	0	0	0	0	0	0	0	0	0
TCCCGCGCCGGAGGCACATCATTCATTACC	21	22	10	15	16	15	12	14	12	20	26	20	23	8	20	9	20	13	21	22	35	34	32	23	10	12	25	12	22	8	0	0	0	0	0	0	0	0	0	0	0	0	0	0	0	0	0	0	0
CAAACCTCGTTCGAGCCCCCACGTTTCGTA	230	187	142	141	193	187	172	208	162	153	265	237	296	197	202	211	224	237	340	235	254	435	131	335	319	245	272	154	244	120	0	0	0	1	0	0	17	0	0	0	0	0	0	0	1	0	2	0	0
GACTCTGTAATCCCATACTGGTCCGC	2642	1783	1485	1685	2169	1782	1818	1774	1726	1785	2367	2597	2181	1833	2223	1942	1947	3181	3306	2716	3155	4076	1547	3625	2368	2002	2376	1778	1770	1433	0	1	2	3	7	2959	602	2420	2	12	9	2	2	2	1258	209	1733	1	2
CGGCAGGTAGACGCACACGGATAGAATCCT	119	79	65	60	82	79	85	71	94	85	113	104	83	71	92	67	83	97	108	121	126	151	41	153	76	88	99	63	67	59	0	0	1	0	0	0	47	603	0	1	0	0	0	1	0	1	0	0	0
TCACCGCCACCAGGGGAATTAAGGGGATCC	36	25	21	28	10	16	13	18	27	24	22	34	15	10	15	20	9	51	48	27	24	29	14	40	26	10	24	23	25	18	0	0	0	0	1	0	0	0	0	0	0	0	0	0	0	0	0	0	0
TCATTGCCTTCGCATCATTAATATACTTTG	45	28	13	19	17	23	11	13	9	12	24	17	23	16	19	16	14	17	18	17	38	26	10	13	11	11	22	17	16	7	0	0	0	0	0	0	11	0	0	0	0	0	0	0	0	5	0	0	0
CGCCCCTTAGATGTGCTCAAAGCCTCCCAG	47	24	17	23	19	19	21	21	34	35	31	37	39	16	25	27	41	45	39	37	24	73	27	48	40	35	30	22	25	16	0	0	0	0	0	0	437	0	0	1	0	0	0	0	0	0	0	0	0
ATGCAGTATACCACATACTACAAATTCCGC	108	93	37	31	60	40	48	53	54	35	60	51	59	36	66	54	39	91	192	70	81	103	24	77	49	35	51	45	27	32	0	0	0	0	0	0	0	1	0	0	0	0	0	0	0	0	0	0	1
GTCATACCTGTGCCAACCAGACCCTCCCTT	87	35	36	40	51	45	44	27	53	35	64	61	47	36	48	45	37	67	68	77	84	98	46	76	46	55	47	42	41	32	0	0	0	0	0	0	0	0	0	0	0	1	0	1	678	1	0	0	0
GATATTCCCCTCTTCACATTGCTATGAACA	50	37	44	31	57	48	60	41	26	28	49	54	68	30	51	57	46	54	82	66	87	107	30	96	72	52	52	53	55	37	0	0	0	0	0	0	0	0	0	0	0	0	0	0	0	12	0	0	0
ACCAAGTTCGCTAAAAACTGTTACTCACCC	31	22	16	14	27	39	33	31	24	42	42	42	30	20	30	24	32	45	55	50	39	60	27	65	32	25	37	21	34	26	0	0	0	0	0	0	0	1	0	0	0	0	0	0	0	0	0	0	0
AATTCACAACTGTGGCCATATGGTTAATGT	533	263	308	290	419	365	308	326	316	335	468	416	425	302	380	361	364	628	621	514	536	787	372	692	444	340	398	294	338	289	0	0	0	0	0	1067	189	0	0	0	1	1	1	1	2645	36	441	0	0
ACAATGCTAGTGCGCTACAAAAATAACCGT	9266	5261	4731	5106	6640	5692	5817	5336	5662	5167	7194	7125	6411	5249	6669	5870	5965	9667	10248	8451	9704	12583	5369	10707	6834	6157	7156	5463	5636	4509	3332	4273	2665	59	1198	5336	8205	1488	7	2685	6211	2642	2108	1884	7219	2938	6153	4840	9219
TCTAACTAGTAAACTTAGTTGCAAATTTAA	37	29	21	32	44	35	20	16	30	25	29	32	29	21	28	34	18	33	44	33	43	53	32	55	49	20	28	27	24	21	0	0	0	0	0	0	0	0	0	0	0	0	0	0	0	0	0	0	0
CACTGGGGAGGAGGCCAGTATTACCCACTA	68	60	41	45	69	39	51	41	45	23	70	72	50	31	52	58	38	123	82	68	78	106	46	77	47	54	50	56	51	51	0	0	0	0	0	1	0	0	0	0	0	0	0	0	0	5	0	0	0
CCGAGGGAAGGTCCCCATGACTCCAACCCG	19	12	10	15	15	6	21	12	10	9	17	18	8	10	9	14	17	18	25	18	19	24	7	16	3	22	16	14	9	5	0	0	0	0	0	0	0	0	0	0	0	0	0	0	0	0	0	0	0
CACAAGTCGACAAGATACGGAGCTTTCCGA	191	63	87	75	120	80	87	89	76	96	148	120	100	71	135	78	89	116	126	126	142	198	61	186	100	106	130	104	83	80	1	0	0	2	0	0	43	663	0	0	1	0	0	0	967	33	300	0	0
CTGAACGGATTAATGCCGGTACTTTTTTAC	49	12	21	12	36	12	15	17	19	24	20	36	13	11	12	12	25	21	33	30	20	38	8	25	18	23	27	9	20	7	0	0	0	0	0	0	0	0	0	0	0	0	0	0	0	0	0	0	0
CGCGATGTACGATGACGAGCCCCTAATGCC	295	148	141	177	155	200	223	174	179	146	232	280	183	164	206	180	205	275	342	250	302	353	116	333	243	177	181	159	223	130	0	0	0	0	1	572	13	1	0	0	0	0	0	0	1	19	204	0	0
CAAGAGCGTGTTATAGGCCGTCACTCCCCG	12	5	6	9	2	6	12	8	8	8	12	9	11	7	11	8	15	15	13	10	11	21	13	15	13	15	24	5	15	16	0	0	0	0	1	0	0	0	0	0	0	0	0	0	0	20	0	0	0
TGCACATACGCATAACGTTAGTCCGGAACT	268	180	148	143	141	193	147	139	193	173	223	200	194	170	219	188	127	308	325	268	263	337	121	332	257	246	230	142	157	133	0	0	0	1	0	0	0	0	0	0	0	0	0	0	0	25	386	0	0
CCCATTGACCACGGGGACCATTATTCCCCT	5	6	3	10	12	6	10	4	5	2	12	10	5	7	3	6	8	15	17	7	10	13	8	13	11	2	9	6	7	2	0	0	0	0	0	0	0	0	0	0	0	0	0	0	0	0	0	0	0
ATTACGCATAGATATGTAAACCCTTCGAAG	196	90	117	102	145	115	107	118	117	90	169	105	127	121	122	142	152	218	252	157	165	271	123	237	110	134	102	102	106	141	0	0	0	0	0	1	139	0	0	0	1	1	0	0	1	188	0	0	0
TGAACTCCACTTGGGGGACCTTCTACCACT	444	283	234	250	300	322	282	298	263	310	432	391	386	271	391	300	290	481	499	431	533	597	268	516	432	243	420	293	281	221	3559	2622	2046	358	839	1	2193	552	3	1	2	7	0	1	0	58	850	2	13
GCAGACCTACCATCTTTGTATGGACAATAG	249	142	128	155	193	148	153	156	129	138	191	202	173	147	157	177	196	283	279	268	266	335	164	319	136	158	169	155	135	118	0	2	1	0	1	5	145	883	2	0	1	0	0	0	2	8	0	0	2
CCGTAATCACGACGCAATGCATCATGCATA	160	86	96	119	143	98	129	66	104	98	144	131	133	99	108	99	110	150	166	146	168	198	139	188	104	97	131	106	99	64	0	0	0	0	1	0	0	0	0	0	0	1	0	1	848	15	595	0	0
ACAAATAGGTAGTGAAATCATAACACGACT	92	76	57	73	69	48	72	68	70	51	75	88	62	62	97	53	83	125	92	96	86	134	88	116	78	53	88	61	75	42	0	1	0	0	0	0	6	0	0	0	0	0	0	0	2456	13	0	1	1
GGTGAATGAAGCGCCCACACTGGCTACTAC	52	24	32	32	50	30	41	30	48	35	62	34	34	46	52	89	60	49	58	67	69	85	34	72	35	37	74	77	51	32	0	0	0	0	0	0	0	0	0	0	0	0	0	0	0	0	0	0	0
GGCCGGATCCCAGCTAGCGCCATCAGACTA	56	24	28	27	62	52	25	43	39	41	58	47	36	34	44	31	34	60	65	60	50	76	40	65	25	33	33	27	24	22	0	0	0	0	1	311	6	158	0	0	0	0	0	0	0	5	0	0	0
GAGCCTATTTGTCCGACAGCGACAAAGAGC	67	38	15	40	25	31	35	18	29	22	40	66	41	28	28	44	34	52	71	52	78	74	56	72	73	44	35	41	28	25	0	0	0	0	0	0	0	0	0	0	0	0	0	0	0	0	0	0	0
GCTTGTTCCTTGAATAGATCGGAGATAGTG	256	121	142	151	173	192	140	163	162	143	255	170	225	160	228	181	220	224	263	235	277	318	181	370	179	196	202	154	184	119	0	0	1	0	0	0	1	531	0	0	0	1	0	0	2	26	599	1	1
ATTAACCAACACTGAATTACGAACCTCCGC	17	14	7	4	17	5	10	13	5	6	19	14	12	6	13	8	17	29	26	9	13	17	3	21	15	24	24	2	4	10	0	0	0	0	0	0	0	0	0	0	0	0	0	0	0	0	0	0	0
CCACAAATGGCTTGAATAGAACAAAAAAAT	73	45	46	40	61	60	39	33	41	30	45	47	58	54	65	28	52	52	78	75	72	106	42	87	60	44	39	52	36	45	0	0	0	0	0	606	258	0	0	0	0	0	0	0	0	0	0	0	0
ATCTTGAAAGAGCTGTAACAGAATAATTTT	115	49	64	53	98	77	65	105	93	64	107	97	84	61	87	76	88	104	109	117	108	197	55	143	94	62	100	91	101	57	0	0	0	0	0	0	0	0	0	1	0	0	0	0	0	192	0	0	0
CCACCACCATTTTTGCCCAAAACCGGCGAC	15	4	3	12	12	9	9	12	7	3	13	18	16	6	9	10	9	19	24	17	20	17	3	23	9	17	6	16	5	8	0	0	0	0	0	0	0	0	0	0	0	0	0	0	0	0	0	0	0
ATCATAAACACGAACAGCCCGCAGAGTATA	276	141	143	134	183	145	155	185	138	164	182	206	203	118	220	162	173	260	251	188	273	264	145	275	144	174	228	144	149	126	0	0	0	1	1	0	249	1	0	0	0	0	1	0	0	4	0	0	0
TCCCGGGTTGTCCAGCCGCCATCAGTGTCT	10	18	7	12	16	13	15	24	16	11	11	17	18	28	15	23	8	25	31	15	28	55	11	31	13	39	7	18	18	14	0	0	0	0	0	0	0	0	0	0	0	0	0	0	0	0	0	0	0
GACCCCGCAGTCTATAAACCGACGCTACGA	22	14	9	28	22	49	34	14	17	27	33	24	27	16	27	20	16	109	30	32	56	50	12	76	38	17	20	13	18	43	0	0	0	0	0	0	0	0	0	0	0	0	0	0	0	0	0	0	0
AATCCATCTGCCAGGTAATAACCAACTCCG	38	26	21	30	18	14	31	20	10	26	22	19	19	24	55	23	13	81	40	31	37	27	21	46	34	38	26	17	11	37	0	0	1	0	0	0	0	0	0	0	0	0	0	0	1	2	0	0	0
CCTAGCTACATGCCAGGATCCAGTTACCCG	61	61	30	51	60	35	50	29	52	42	70	41	55	46	52	45	47	52	86	67	71	117	55	103	26	30	60	49	50	39	0	0	0	0	0	0	0	0	0	0	0	0	0	0	0	9	0	0	0
ATCAAGAAAAAAAATATATGCCTGCGCTCC	12	16	10	7	12	8	8	9	14	10	6	9	4	9	4	12	7	11	12	7	12	15	6	18	12	11	10	8	2	8	0	0	0	0	0	0	0	0	0	0	0	0	0	0	0	0	0	0	0
ATCTATACCTTTCAATACCTAAGGTCTCAC	1346	661	727	767	954	810	806	800	865	761	1128	1055	1000	729	1116	804	846	1360	1468	1193	1414	1771	787	1574	954	804	1045	792	835	634	273	691	3	16	40	2	813	707	1	0	1	1	0	1	1	34	788	2	0
CTTCTCCACCTAACACAATCCAAAGCACCT	123	73	69	86	120	94	82	110	65	100	151	88	126	68	109	102	86	163	185	134	174	226	85	171	121	119	117	113	94	72	0	0	0	0	0	0	126	482	0	0	0	0	0	0	0	21	0	0	0
TTCGCGTTCTAAAGCAGCACCACATGCGTC	17	6	8	11	44	13	5	9	14	15	14	11	11	7	7	13	14	15	12	21	12	71	14	29	7	4	8	12	6	11	0	0	0	0	0	0	1	0	0	0	0	0	0	0	0	0	0	0	0
CAATCTCATTCTGTCTACACGACACTATCT	277	156	143	171	185	183	178	151	203	157	249	230	170	151	196	173	175	384	364	313	342	472	132	452	195	220	234	138	175	163	0	0	0	2	1	0	58	0	0	0	1	0	0	0	0	13	0	0	0
TAACTTATCTGAGCAGGAGAACTACAGAAG	35	26	19	41	22	26	21	34	23	26	32	30	31	23	68	19	35	95	58	48	36	56	27	36	28	27	34	18	32	36	0	0	0	0	0	0	0	0	0	0	0	0	0	0	0	0	0	0	0
AATCAATGGTTTGTCGGGTTGGAGGGTGAC	169	147	122	94	144	109	110	98	111	133	171	154	146	107	144	137	131	176	225	196	200	273	146	256	165	123	139	122	170	92	0	1	0	0	0	1	0	0	0	0	1	0	1	0	1	6	552	0	0
TGGTCGCTAGGCCACCATGAGGAACATGCC	20	6	10	11	16	8	14	19	5	4	15	13	10	20	14	11	18	8	18	12	25	18	6	14	12	10	17	8	13	5	0	0	0	0	0	0	9	0	0	0	0	0	1	0	0	0	0	0	0
AGCTCGGGTCATGTGAGATTCGTTTACGCA	5057	3382	2995	3178	4246	3484	3359	3375	3553	3282	4991	4309	4074	3200	4466	3755	3915	6199	6170	5157	6097	7462	3165	6592	3722	3497	4011	3616	3509	2697	210	5	2	6	54	3918	1882	1998	4	1	7	3	3	5	794	302	4022	2	3
CAACATGCATTCTTGAGTTTGCAGAGACAC	1829	1063	973	1040	1265	1080	1136	1048	1037	976	1487	1346	1318	1063	1288	1139	1194	1858	2151	1734	1828	2468	1125	2143	1310	1222	1442	1109	1159	892	4	3	5	2	1	1528	328	653	2	1	3	0	3	4	4047	204	2770	4	5
GCACTTTTAGCACCCCGGTTCATATTTCTA	18	13	7	7	10	18	10	11	11	2	11	9	15	6	8	18	10	21	20	20	24	19	12	34	4	5	11	11	4	11	0	0	0	0	0	0	0	0	0	0	0	0	0	0	0	0	0	0	0
ATCAGGTCCTTGAAATACCTCTATTATCAA	17	4	7	19	13	20	22	6	7	10	20	17	11	28	23	15	11	14	13	26	37	29	9	30	16	29	27	13	22	14	0	0	0	0	0	0	0	0	0	0	0	0	0	0	0	0	0	0	0
AACAAAACCCCGATGAGAAAACCTAACCGT	439	224	202	196	236	245	237	200	245	206	243	249	213	182	224	280	260	333	366	318	373	457	180	415	293	196	255	261	214	176	0	1	1	0	0	353	232	0	0	0	0	0	0	0	2	12	0	0	0
TACGCTATGGAACGGCATTCTGACACATAA	355	152	153	156	157	163	190	160	179	175	240	222	189	167	221	173	191	242	290	290	319	369	144	360	163	181	237	187	182	147	0	0	0	0	0	0	44	0	1	979	1295	0	962	688	691	1394	259	1	0
TGACAGTGGGAAGCATCAAACCTAGCAATG	68	42	36	39	84	48	42	57	55	43	60	62	66	43	48	52	55	109	77	59	103	121	22	94	43	60	47	49	44	32	0	0	0	0	0	0	13	0	0	0	0	0	0	0	0	5	0	0	0
CGGTACCCAACGCAACAACATGTACATAGG	22	9	4	9	7	6	13	8	4	9	10	13	8	14	11	11	10	8	18	13	10	21	8	17	7	20	6	3	4	8	0	0	1	0	0	0	0	0	0	0	0	0	0	0	0	2	413	0	0
GTGGCTTGACGGATAAAGAAGGCAACCTAT	14	9	12	4	6	6	10	4	4	9	8	14	18	8	5	3	1	13	13	11	17	16	11	5	20	3	10	5	10	2	0	0	0	0	0	0	0	0	0	0	0	0	0	0	0	0	0	0	0
AGTTATATACCCCACCAAAGATACTCTCCC	4	8	5	8	3	5	5	6	5	2	11	7	9	7	10	3	2	12	2	8	6	12	8	13	5	5	15	4	3	5	0	0	0	0	0	0	0	0	0	0	0	0	0	0	0	0	0	0	0
TAGTTTGCGCATACTTGATGTCCATCAACA	66	38	38	46	70	42	45	38	27	59	58	81	72	31	55	51	46	97	70	67	62	128	49	74	31	56	61	51	53	54	0	0	0	0	0	0	4	0	0	0	1	0	0	1	0	37	0	0	0
GTCGGGCGGATACCAAGGATTCATTAACCT	22	31	7	20	28	12	15	12	11	14	40	11	20	12	15	19	24	28	32	24	24	29	16	29	28	7	25	15	15	5	0	0	0	0	0	563	0	0	0	0	0	0	0	0	0	1	0	0	0
TAACTCCCCGGAATTATAGCGTTTTACTAA	17	6	6	9	9	8	9	8	12	3	10	3	6	6	16	7	16	24	13	13	6	21	3	18	1	4	5	5	12	6	0	0	0	0	0	0	0	0	0	0	0	0	0	0	0	0	0	0	0
TAGAGACCAGGAACGAACACGGATTAACAA	185	103	94	118	154	102	119	139	123	97	169	172	128	119	168	127	130	205	221	178	209	278	107	234	187	145	170	120	115	112	0	0	0	0	0	0	37	0	0	0	0	0	0	0	0	0	0	0	0
AATATCGCCATGCCATATAAAGCCTATCAG	295	174	158	178	191	145	169	132	186	186	217	176	188	130	240	179	165	296	365	254	268	365	153	331	162	184	237	123	203	142	0	0	0	0	0	0	74	1	0	0	0	0	0	0	0	27	0	0	0
TATCGTTATACACTTAAAAATGCTAAAAGC	42	18	19	18	33	20	23	15	15	25	34	33	25	24	30	24	21	43	46	36	39	68	20	49	19	49	24	20	14	15	0	0	0	0	0	0	0	0	0	0	0	0	0	0	0	0	0	0	0
ATCTACGAATTCTAGTCACGGAAATACCAC	31	22	15	9	11	24	18	11	24	10	22	44	40	14	28	18	14	31	36	40	28	46	21	49	24	35	35	25	15	11	0	0	0	0	0	0	0	0	0	0	0	0	0	0	1	0	0	0	0
CACCACTCCGCTCCATACGGCACCCGTGAG	107	47	36	42	51	56	58	38	59	48	82	59	62	58	68	28	42	71	96	67	84	130	40	83	56	85	79	36	47	37	0	0	0	0	0	0	0	0	1	0	0	0	0	0	0	4	449	0	0
CCTAGGCCCCCCCTTCTCATTAACCTTAGA	19	6	11	19	13	5	14	16	6	5	9	7	8	7	10	2	16	4	11	16	24	17	11	13	2	9	9	4	11	8	0	0	0	0	0	0	19	0	0	0	0	0	0	0	0	0	0	0	0
GTTCAAGAAAGACACGACTCTAGACGCTTC	231	187	145	148	169	167	175	192	190	163	216	225	160	167	169	163	197	327	312	271	258	346	120	348	184	205	203	166	164	143	0	1	0	0	0	1070	230	0	0	0	0	0	0	0	0	0	0	0	0
TGCGAACTAGTGAGCCTTTATCACTCCAAT	30	15	21	28	25	17	20	16	16	11	18	24	19	16	14	23	11	23	26	26	24	40	8	17	6	12	15	29	24	12	0	0	0	0	0	0	0	0	0	0	0	0	0	0	0	2	306	0	0
AATGCTAAACCACTTTTTCACTCATAGCCA	39	19	18	12	20	21	23	19	21	10	26	24	12	16	31	19	19	13	28	22	17	38	21	49	31	23	27	16	16	10	0	0	0	0	0	0	1	0	0	0	0	1	0	0	0	0	174	0	0
GGAGATCCATCCCCTACGTCGTAACGCGTC	2	7	4	1	15	6	14	1	4	3	14	3	5	5	5	4	14	13	10	11	12	19	15	10	15	5	11	3	8	3	0	0	0	0	0	0	0	0	0	0	0	0	0	0	0	0	0	0	0
ACAGCCGCACACTTTTCAAACGTGGATTAT	137	62	63	50	77	74	77	63	81	69	97	85	79	58	115	79	88	124	124	109	117	156	79	155	69	64	122	83	91	74	0	0	0	0	0	0	68	0	0	0	0	0	0	0	0	17	31	0	1
TAGCAGTGTCCCACGGTGGACTTAATACTT	125	48	53	42	83	53	47	51	59	53	63	88	60	47	74	61	49	87	123	88	88	111	66	109	62	36	70	55	58	35	0	0	0	0	0	0	0	0	1	0	0	0	0	0	0	0	0	0	0
GACAACCTGCGTCCACCCAGAAACAAATTT	46	43	36	40	18	32	28	35	28	32	42	56	38	29	43	23	34	66	77	43	41	71	38	63	45	16	45	33	39	13	0	0	0	0	0	0	0	0	0	0	0	0	0	0	0	0	0	0	1
AACGAGTTGAAAAGATTCGTTGATGGCTTC	32	17	21	7	33	39	14	24	20	18	28	37	26	15	32	19	21	37	46	34	25	69	27	45	39	35	7	26	25	17	0	0	0	0	0	0	0	0	0	0	0	0	0	0	0	1	0	0	0
GCTCGCCATCCGATCACTTCACCCATGCTA	17	11	13	11	16	14	19	19	17	20	24	14	28	11	17	22	8	20	35	30	19	52	5	25	14	7	17	21	18	16	0	0	0	0	0	0	0	0	0	0	0	0	0	0	0	0	0	0	0
TGTCCGCACAGTAGAAGAGCTATCCATATA	17	2	7	14	20	11	10	6	8	13	14	18	6	6	7	9	11	16	13	14	16	30	5	13	17	11	17	8	3	4	0	0	0	0	0	0	0	0	0	0	0	0	0	0	0	0	0	0	0
ACAGGCTAAGCATTGTTTGGAAGCGCGCAT	322	204	166	162	269	168	203	206	193	210	268	238	243	210	250	214	178	346	378	253	327	405	120	370	183	214	294	189	223	148	0	1	0	0	2	0	335	441	0	0	2	0	0	0	0	28	0	0	0
TGCGATTCGCGGTGCCCCAAAATCTCATGA	70	28	25	44	40	30	26	26	39	21	43	33	39	38	43	25	28	59	75	47	55	67	36	62	14	32	37	23	26	28	0	1	0	0	0	0	24	0	0	0	0	0	0	0	0	0	0	0	1
CGTACATGGATCTAAGAGGAAATGAATACC	340	198	190	191	311	187	242	219	212	216	266	332	260	208	326	232	237	390	366	349	362	513	232	403	313	263	273	208	214	144	1	0	0	0	0	0	78	0	0	0	0	0	1	0	0	1	6	0	0
GAACGAAGCAAAACCTACTAAAGCTAGCAC	101	64	66	61	98	53	56	57	85	49	70	64	87	52	66	75	70	115	107	91	121	196	44	104	59	69	63	78	59	49	0	1	0	0	0	456	336	0	0	0	1	0	0	1	1	0	1	1	0
TCACAGTACGCGCCTAACTATGTATCTACC	1134	721	639	688	965	683	747	606	663	672	1013	975	871	683	1083	775	812	1234	1300	1077	1181	1558	630	1327	876	694	895	691	819	601	1563	3	863	1	175	9	1569	4	7	5	4	2	5	2	0	59	1489	2	10
GATTAACTATGTCTAGAAAACGATCTATCT	1243	650	598	679	823	691	691	663	784	691	1040	963	913	647	950	804	778	1255	1218	1101	1200	1540	863	1348	845	738	904	717	746	570	1	1	0	0	4	1070	259	395	2	0	0	2	0	1	1	119	655	3	1
CCCACGTTTAAAGAGAATTATATTGGAACA	645	379	324	391	445	432	410	374	400	374	545	530	491	373	491	443	419	735	700	550	703	925	380	741	508	405	532	399	418	314	0	1	0	0	2	0	142	624	1	2	1	1	0	0	0	68	322	0	0
CTTGGCGAACAAATTGAAAAGGTGCAAGGC	2426	1354	1232	1410	1959	1533	1566	1436	1516	1497	1901	1929	1760	1313	1689	1607	1576	2459	2608	2033	2444	3190	1353	2877	1675	1471	1880	1475	1545	1051	0	4	1	4	4	1569	249	556	0	0	3	2	2	1	2583	113	1665	0	3
GAGAAGTTACACTGCCCCTTTCCACCAACC	54	29	28	39	48	31	51	41	55	34	53	55	51	46	44	50	31	81	62	45	63	62	18	85	85	68	28	37	50	33	0	0	0	0	0	0	27	0	0	0	0	0	0	0	0	0	0	0	0
CTATCTTATCCTCCAGGACTTTTATGCTAC	16	10	3	8	12	14	12	12	20	12	4	20	9	8	14	6	11	24	28	9	14	28	15	20	19	10	21	5	9	3	0	0	0	0	0	0	0	0	0	0	0	0	0	0	0	0	0	0	0
GCGTTGGAAGGGTTCCAAACATATACATAC	938	512	420	527	732	566	535	525	635	512	734	733	623	529	720	589	611	1010	1084	879	942	1302	526	1045	617	617	817	567	626	438	0	1	0	1	2	1400	577	444	0	0	1	0	0	0	0	42	341	1	1
GCATAAAATTCCACAATTGCGATAATCAAG	14	10	3	4	6	12	12	4	4	11	12	4	16	10	18	17	6	20	16	11	26	14	11	22	11	24	12	11	10	1	0	0	0	0	0	0	0	0	0	0	0	0	0	0	0	0	0	0	0
ATTAGCCCCGAAGTGCGCTAGACATATACA	34	33	28	37	64	30	23	25	36	32	48	40	58	20	39	30	24	102	60	62	53	72	21	57	27	24	43	24	26	48	0	0	0	0	0	1	0	1	0	0	0	0	0	0	0	16	0	0	0
ATCTCAATCTAAACTCCGTCCCTGCAGTCC	23	28	24	15	30	28	26	10	27	12	33	20	25	23	34	34	40	54	37	47	59	62	5	37	16	27	14	12	26	18	0	0	0	0	0	0	0	0	0	0	0	0	0	0	0	0	0	0	0
ACACTACCTTATGTTGTTGCATCGCGCTAT	89	49	26	31	45	55	43	39	62	49	78	62	71	62	45	59	66	104	114	62	69	120	39	94	74	56	54	46	55	42	0	0	0	0	0	0	19	0	0	0	0	0	0	0	0	1	661	0	1
AGTACCTGCATTAGAGCCTATTCTTGAACCA	32	21	11	9	17	25	12	15	11	14	17	21	17	9	23	12	8	23	21	30	34	30	16	49	10	9	25	12	23	12	0	0	0	0	0	0	0	0	0	0	0	0	0	0	0	0	0	0	0
CGCTACACTTATATATAAGCACCGCATGAT	17	17	14	16	15	11	4	13	9	7	17	8	13	10	7	13	4	8	18	16	18	21	9	23	8	10	14	10	11	12	0	0	0	0	0	0	0	0	0	0	0	0	0	0	0	1	0	0	0
CACCTAGCCTCTTGGCGTACGCCGGCGCAC	13	2	5	11	3	7	13	7	14	5	11	4	9	3	2	6	3	18	10	9	13	5	3	11	21	6	11	6	12	6	0	0	0	0	0	1	0	0	0	0	0	0	1	0	1024	0	0	0	0
AATAAGCTATAGCATATCCAGACTATTCAT	26	29	17	21	13	18	17	10	7	18	20	17	22	9	33	16	28	23	36	36	41	36	7	31	15	11	34	16	17	25	0	0	0	0	0	0	0	0	0	0	0	0	0	0	0	0	0	0	0
CCTCGGAGAAAAACTCAATAAAAAAGCCTG	20	14	12	8	11	15	8	10	12	6	8	23	5	1	3	9	1	8	10	13	17	10	5	27	23	5	11	3	7	2	0	0	0	0	0	0	0	0	0	0	0	0	0	0	0	0	0	0	0
TGTGTTGAATCCCTTTTAAGCTCAAACGCC	34	22	15	12	16	23	25	10	22	8	26	24	22	11	28	18	21	23	33	12	55	51	26	43	10	26	33	27	16	6	0	0	0	0	0	0	0	0	0	0	0	0	0	0	0	1	174	0	0
GAGGCGTCATCACCTTTCAACCTATACGAC	9	5	6	10	7	7	4	6	10	5	5	8	9	7	12	5	11	17	14	9	15	17	2	14	16	5	8	2	1	7	0	0	0	0	1	0	0	0	0	0	0	0	0	0	0	0	0	0	0
AGGCGAACCGAATAAGCCACAATAGCCCGC	63	16	16	29	50	21	15	26	21	31	30	44	30	15	32	11	14	37	26	44	58	56	14	51	10	19	29	10	21	19	0	0	0	0	0	0	0	0	0	0	0	0	0	0	0	0	0	0	0
AGAAAAATTGTGCTGATACATCTACGGAAA	11	2	7	6	6	5	2	14	7	7	7	7	7	3	13	8	4	16	14	13	7	15	11	13	6	10	2	2	12	2	0	0	0	0	0	0	0	0	0	0	0	0	0	0	0	0	0	0	0
ACCATCTGGGAGTAAATCATCCTCTTAACT	327	234	227	238	318	248	240	230	259	181	382	291	280	251	316	260	275	509	448	360	383	523	227	444	231	238	299	238	237	251	0	0	0	0	2	1	47	269	1	1	0	0	0	0	1	26	332	0	0
TGTACAAACAGGCTGCTTAACCTGATAACC	21	27	11	18	29	11	12	14	13	16	13	8	22	8	12	10	16	35	37	23	30	38	11	39	23	22	19	16	17	10	0	0	0	0	0	0	21	0	0	0	0	1	0	0	0	0	0	0	0
TTTCTCCATTGTCATGCATTAATCAATCAG	36	14	11	16	18	18	16	22	18	8	21	24	11	17	24	16	19	36	21	20	21	26	22	17	10	11	28	15	19	9	0	0	0	0	0	0	0	0	0	0	0	0	0	0	0	0	0	0	0
AGCTCCCTATTAACCGTCCATAATCCCGCA	36	15	14	34	34	33	35	19	57	25	33	42	33	33	18	27	34	32	29	41	21	76	24	53	40	17	25	37	19	15	0	0	0	0	0	0	0	0	0	0	0	0	0	0	0	0	0	0	0
TCGTACAGCTCGACCGTCGTATACCTCCCA	41	24	33	20	32	29	22	29	28	24	23	25	30	20	39	25	15	44	31	34	27	46	19	51	27	33	50	31	13	29	0	0	0	0	0	0	0	0	0	0	0	0	0	0	0	0	0	0	1
TAGATAATACAAAATGCAAAAGCATATCTC	217	159	139	173	225	197	173	142	165	145	223	207	243	128	219	169	188	293	278	281	283	393	189	345	245	197	182	169	166	132	0	0	0	0	0	705	15	0	0	0	1	0	0	0	0	3	610	0	0
AATTGTGTAAAGCCCCAGTTGCGTCACCTT	71	31	36	37	37	33	38	28	45	32	37	44	47	29	38	33	45	47	52	63	79	53	22	73	40	41	36	38	19	44	0	0	0	0	0	0	0	0	0	0	0	0	0	0	1	0	0	0	0
AGCCGGTCAAACGAATACGTGTCTTCCTGA	590	308	308	289	508	420	422	377	391	354	508	482	465	315	404	350	402	707	610	579	562	806	352	701	348	330	452	335	372	316	1	1	4	1	1	719	25	484	0	0	0	0	1	0	575	32	626	0	0
CAACAATGCCAAAATAACGCGAAGTTTCAC	20	20	15	25	38	9	23	13	10	15	35	14	17	24	19	20	17	22	13	25	24	33	24	26	20	19	26	21	20	15	0	0	0	0	0	0	0	0	1	0	0	0	0	0	0	0	435	1	0
TTCAAATGCGAATGAAACAAACCAATAAGT	13	8	3	5	19	9	13	10	12	6	12	13	5	5	8	8	5	14	15	10	15	24	3	18	6	5	14	13	8	5	0	0	0	0	0	0	0	836	0	0	0	0	0	0	0	0	0	0	0
CAGCGAACTAGTGTAACCGGACCCGAACCG	53	25	32	27	37	22	28	30	40	26	37	44	25	26	36	32	31	70	62	43	36	67	42	59	49	18	36	32	25	27	0	0	0	0	1	0	120	0	0	0	0	0	1	0	0	0	1	0	0
CATCTCGGTGTGTCGCCACTCTAAAGGATG	123	84	79	94	131	135	84	98	116	95	118	103	121	76	129	103	100	195	201	143	180	219	85	220	86	91	86	98	98	62	0	0	0	0	0	1	17	168	0	0	0	0	0	0	0	0	0	0	0
GCCGCATGCACCGCTGTGGGACCTTTTCAC	15	8	6	9	5	11	7	4	14	4	10	12	6	2	7	12	1	8	13	4	10	2	3	11	14	12	9	9	4	2	0	0	0	0	0	0	5	0	0	0	0	0	0	0	0	0	0	0	0
CACACACTATACAGTATGGGAAATATATAT	210	98	116	86	137	89	100	81	108	70	123	119	137	106	131	114	147	171	183	124	169	263	97	196	166	144	172	75	144	94	0	0	0	0	1	1	216	0	0	0	0	0	0	0	0	0	0	1	0
ATTCCATGTAGCCTCATATTAATGATAAAC	45	18	19	26	51	20	17	44	22	28	42	47	26	17	57	31	27	54	47	28	59	90	27	42	35	19	44	29	39	14	0	0	0	0	0	0	0	0	0	0	0	0	0	0	0	0	0	0	0
GCGCATCGTGATGATTCTAACACCGTCGAC	156	130	113	125	91	145	113	117	106	88	163	148	161	139	142	136	126	214	233	208	196	262	110	243	161	132	175	127	124	102	0	0	0	0	0	0	14	0	0	0	0	1	0	0	0	11	0	0	0
CCAGTTCCACTCACTACGATCATCAGTAGT	904	496	474	514	656	543	568	464	549	522	778	772	639	508	675	645	554	953	956	771	876	1274	645	1068	738	645	670	580	580	466	8	12	16	5	5	4	265	231	3	13187	14858	3431	14196	13456	213	14905	2004	6712	0
CAAGCTTCGCGCAGGCACGGTTCTGACGCG	601	302	301	302	422	357	332	326	397	374	464	442	427	327	438	404	392	579	636	548	577	791	293	659	341	444	514	387	361	277	0	1	0	0	1	1	485	3	0	0	3	4	0	1	1	57	252	2683	1
CAGACTCTCCGCCCCGAAATAGATAAACGT	253	190	141	126	178	147	172	135	155	139	233	197	159	160	194	181	139	246	324	220	225	374	160	280	184	146	173	167	173	117	1	0	0	0	0	1	26	1	0	0	0	0	0	0	846	0	1	0	1
AAAAGAGGGTACTATACAAACGACAGTTCA	125	83	63	86	91	110	76	87	90	77	114	104	110	85	130	99	103	153	214	127	158	205	84	194	108	98	116	93	82	65	1	0	1	0	1	723	67	2	0	0	1	1	0	0	1	2	102	0	0
AATACAAGGTGTAGCGTCCAAGTAACTGAG	90	58	54	66	82	74	71	58	52	59	74	83	80	78	87	78	47	105	114	86	100	133	74	137	74	107	100	58	65	59	0	0	0	0	0	0	58	0	0	0	0	1	0	0	0	0	2	0	0
TTTTCATTTGCCATGTGATGTCATCGGCGA	52	53	26	47	35	36	32	38	22	28	47	45	47	36	63	30	33	76	88	34	85	57	54	63	33	39	42	44	25	44	0	0	0	0	0	0	0	0	0	0	0	0	0	0	0	0	0	0	0
GCCAAATCTTGTTGACCTAATTAAATAATC	17	18	17	17	8	21	10	19	15	18	19	21	22	15	16	10	5	20	28	20	36	24	26	27	18	23	16	17	14	7	0	0	0	0	0	0	0	0	0	0	0	0	0	0	0	0	0	0	0
TCTTGCAACCCACTAAACCGATCATTAACT	27	14	19	20	27	20	30	25	23	14	25	19	24	9	18	25	50	35	33	21	31	24	15	35	33	19	26	16	38	9	0	1	0	0	0	0	0	950	0	0	0	0	1	0	0	0	0	0	0
GTGTGTTTACTATGTATCTGATCTGCCATA	42	48	43	45	54	33	31	44	48	54	66	65	47	44	49	38	36	56	71	54	88	98	55	82	59	32	38	46	40	37	1	0	1	0	0	0	0	0	1	0	0	0	0	0	0	1	0	0	0
AACTATGTCAACGTTGTACCGACTAATGAT	52	34	26	36	41	39	48	36	34	35	53	42	67	45	37	39	43	51	58	61	76	75	37	63	49	53	34	29	64	20	0	0	0	0	0	0	0	0	0	0	0	0	0	0	0	8	0	0	0
ACCCCAAACTCTCTCTGCTCCTCCCGACCT	23	9	7	7	31	14	2	6	13	11	14	18	20	7	18	13	15	18	31	21	32	35	6	18	1	8	16	12	13	12	0	0	1	0	0	0	33	0	0	0	0	0	0	0	0	0	0	0	0
AAAAACGGGTTCAAGAGACTGAGATATGGC	36	26	22	21	53	44	28	41	38	37	51	47	41	34	46	32	38	101	65	60	67	88	43	78	48	35	25	33	49	28	0	0	0	0	0	0	0	0	0	0	0	0	0	0	0	2	426	1	0
TACAAGATGAAATTGTAGGCGAACCAAAAG	33	35	26	27	50	32	24	41	42	19	46	21	41	27	25	30	42	41	49	46	47	61	24	57	32	32	34	25	53	25	0	1	0	0	0	0	0	0	0	0	0	0	0	0	0	0	0	0	0
CAATCTAGGCAAAATACGCAACGCCAATTT	301	177	173	153	150	184	160	142	164	141	238	190	201	150	233	175	192	301	329	214	270	338	172	327	197	170	206	166	189	174	0	0	2	0	1	0	118	1	0	0	0	0	0	0	0	33	0	0	0
CCCAGGTCAGCATAACATCTTACACGACAG	44	38	48	40	41	40	46	36	50	37	60	48	33	33	47	45	56	62	78	66	59	84	32	63	55	54	60	51	27	27	0	0	0	0	0	1	240	1	0	0	0	0	0	0	0	11	0	0	0
CACCGCGTCCCAGTCCGCCAGGACACTCCT	55	50	14	36	72	28	40	24	29	28	41	39	44	32	28	35	38	77	78	69	56	69	30	59	41	36	55	25	39	53	0	0	0	0	0	0	0	0	0	0	0	0	0	0	0	0	0	0	0
CGACAAAGCACCTGCTTCCTCAAAGTCTCT	9	4	5	3	13	5	4	4	3	3	5	3	5	5	3	7	2	6	2	9	4	23	16	5	1	4	2	5	5	2	0	0	0	0	0	0	0	0	0	0	0	0	0	0	0	0	0	0	0
CCGCCTCCATCACCGCGGCGCTATATTGAT	35	11	20	21	49	30	10	33	23	31	37	38	45	14	31	22	51	44	34	32	48	91	17	47	43	13	29	18	20	19	0	0	0	0	0	0	0	0	0	0	0	0	0	0	0	0	0	0	0
TAGACAACTAAGCAGGCCATGACCGTGCCG	23	23	18	25	29	26	27	16	18	19	29	25	25	10	25	24	26	40	46	39	56	55	8	42	21	25	24	21	25	15	0	0	0	0	0	0	0	0	0	0	0	0	0	0	0	1	1	0	0
ACACTGATATGGGCAAAAGTAAAAGATAAA	131	84	76	75	95	93	85	87	84	71	104	92	78	75	108	119	121	141	165	126	156	171	94	170	77	99	97	94	85	59	0	0	0	0	0	0	27	0	0	0	0	0	0	0	0	66	0	0	0
CAATTAATGAGCCATCAACATTAATTAGTA	460	301	309	300	443	362	328	304	307	277	417	391	358	329	325	363	335	587	498	488	604	644	289	627	348	342	382	340	339	291	2	2	1	4	0	498	87	531	0	2418	2916	3	1832	1885	3	2135	936	0	0
TAATCTAGGCGCCCTGACTCTCGATGAAAT	64	56	68	72	106	74	82	44	81	79	86	75	120	71	113	88	56	102	126	102	136	140	57	131	88	63	130	90	59	44	3	2	2	1	3	0	210	1	2	1	0	2	0	1	2	10	0	16565	1
TTAGCCCATATAGTGAAGAAACGTTCATCC	9	16	20	13	8	21	10	20	20	21	27	18	29	15	25	14	7	42	22	24	26	30	21	23	36	4	19	11	16	22	0	1	0	0	0	0	0	0	1	0	0	0	0	0	0	33	634	0	0
TCGCAATCAGATCTGTCGATGCGAATCGCA	23	26	19	12	24	11	14	19	11	13	30	16	32	18	26	26	15	22	19	26	28	44	43	41	52	28	28	15	22	13	0	0	0	0	0	0	0	0	0	0	0	0	0	0	0	0	0	0	0
CTAACTTCGAGTAAACAGTTGAAATTATTT	128	84	80	99	68	90	83	114	95	57	109	104	107	83	119	109	71	203	178	108	170	182	78	163	117	85	120	94	101	73	0	0	1	0	3	0	0	339	0	0	0	0	0	0	0	3	1	0	1
GAGACATCAAGGGCAAAATGGACTTAACCT	39	18	19	21	25	29	19	19	11	23	57	33	15	19	24	18	36	39	30	22	46	70	39	54	32	22	19	21	29	25	1	0	0	0	0	0	0	0	0	0	0	0	0	0	0	0	0	0	0
ACTCAGTGCCAACGTGCATATCTAAAAGAG	34	10	17	8	16	14	24	12	11	14	19	17	23	16	18	28	17	70	30	24	56	15	8	33	36	11	15	20	7	26	0	0	0	0	0	0	0	0	0	0	0	0	0	0	0	12	223	0	0
GACATTAGACTGACATATTCCTAAAACATT	6	29	10	28	15	24	30	12	23	7	20	16	20	20	26	23	27	63	55	30	58	28	16	33	30	20	21	27	29	22	0	0	0	0	0	0	89	0	0	0	0	0	0	0	0	0	0	1	0
GCCCCATGCCCGCGCTCACCGGCTAGGACG	14	11	6	7	27	14	18	14	29	22	20	7	20	23	26	16	19	26	29	18	17	37	18	24	14	13	28	16	8	15	0	0	0	0	0	0	0	0	0	0	0	0	0	0	0	0	0	0	0
CCACCCCAGCTCACGCCCCCGAGACCGCCT	22	15	10	9	8	5	7	9	6	10	14	12	11	6	10	15	4	22	14	20	13	13	9	7	10	7	8	8	6	5	0	0	0	0	0	0	0	0	0	0	0	0	0	0	0	0	0	0	0
CCAAACTACCCGCCCCCTCCTCAACAGGCG	24	11	17	7	15	9	11	14	6	11	16	11	8	8	27	10	13	9	18	16	33	21	9	15	38	8	11	6	5	7	0	0	0	0	1	0	0	0	0	0	0	0	0	0	0	0	0	0	0
GGCATCTGTTCACGACTCCTAAACGATCAC	453	236	223	234	284	269	272	231	267	272	368	391	314	254	351	278	285	523	480	407	380	515	214	494	272	288	298	249	255	217	0	0	0	0	1	0	28	430	0	0	1	0	0	0	0	100	173	0	0
ATACCCTTGCCTTATGCATGGTGTTCTCT	114	80	74	106	63	85	98	103	104	94	129	148	95	75	113	85	98	152	163	148	144	209	78	146	100	84	123	89	102	67	0	0	0	0	0	1	8	1	1	0	0	0	0	0	0	2	461	0	0
ACAAGACACCTAACGATGTGAAATAGTTGC	48	41	40	47	64	53	58	38	48	41	55	49	59	45	54	36	50	80	71	53	91	80	34	88	53	61	38	24	45	56	0	0	0	0	0	0	0	0	0	0	0	0	0	0	0	0	0	0	0
TTCGTTGTATATAAACTACCAGCTACTATC	18	3	6	3	4	9	9	3	11	2	12	8	6	1	12	9	13	17	17	8	4	11	10	10	5	11	8	3	5	3	0	0	0	0	0	0	0	0	0	0	0	0	0	0	0	0	0	0	0
GCGACGACAGTGTACCACCATTCACTCGAT	211	124	94	104	176	129	152	87	115	109	186	168	151	118	133	159	134	158	211	202	226	305	162	214	193	118	170	153	129	117	0	0	0	1	0	0	41	531	0	0	1	0	0	0	0	23	0	0	0
TTGCAAGCCTTTGTGACCAGTTCGGACTAC	1666	951	929	977	1262	968	1051	970	914	902	1438	1339	1271	913	1293	1083	1115	1692	1807	1688	1797	2206	1037	1960	1074	1009	1336	1016	1000	837	3225	2461	4493	88	488	1	3339	429	0	1	4	6	1	2	8	81	2703	5	17
TCGCTGAAGAGTCGTACGCATCACCCACAC	203	131	77	68	125	86	91	94	79	99	132	102	128	79	124	109	84	160	241	154	144	176	84	194	146	123	123	116	95	93	1	0	0	0	0	0	17	0	0	0	0	0	1	0	0	2	506	0	1
TGGCTAGCTGCGTGCTACCGCTCCACTGCG	421	244	219	260	351	289	265	248	290	239	368	323	337	281	328	258	304	512	525	392	471	633	231	490	349	268	313	281	250	270	1	0	2	0	0	1	1	325	0	0	0	1	0	0	0	342	0	0	0
AGACCCGGCTTCCTTTCGAACATGGCAGTT	7	6	3	14	12	3	10	10	14	6	11	13	10	13	8	6	16	24	15	12	22	23	15	15	9	4	6	11	12	5	0	0	0	0	0	0	0	0	0	0	0	0	0	0	0	0	0	0	0
CGTACGTCTCGATAGTAGCGCTCAGTAGGA	48	31	23	17	34	41	11	36	22	26	28	28	26	12	16	20	22	35	44	32	46	71	36	46	38	32	22	29	22	29	0	0	0	0	0	0	0	0	1	0	0	0	0	0	0	0	0	0	0
ATCCAGAGTCCCCGGAACTAAATACCAAGT	41	32	21	8	20	14	21	31	21	16	36	26	31	28	30	18	36	43	49	53	41	62	27	42	34	53	30	31	27	21	0	0	0	0	0	0	223	0	0	0	0	0	1	0	0	0	0	0	0
CTGCCCGAGCTAACCGCCGACGTTCTCCAT	81	52	47	49	68	55	60	65	48	55	68	79	75	38	79	44	79	80	83	88	103	104	33	85	78	50	67	56	50	40	0	0	0	0	0	0	0	0	0	0	0	1	0	0	0	1	0	0	0
CAACAAAGTTCTCAACTCGTCAACTTTAGC	105	71	66	59	79	85	109	68	61	68	93	83	77	62	92	71	47	127	145	102	98	179	77	156	70	65	89	92	56	59	1	0	1	5	2	0	15	0	0	1	0	0	0	0	0	25	0	5890	0
AGTAGAGCAATCACTATTCATAGCTGTGAA	28	8	7	10	16	15	12	8	9	19	20	5	11	25	28	18	13	22	20	18	23	44	12	36	17	22	9	6	14	6	0	0	0	0	0	0	0	0	0	0	0	0	0	0	0	0	0	0	0
TTATTTCCAGTCCATGCTCTTAAAGAATAT	52	34	35	13	25	42	24	53	36	23	35	33	45	24	36	36	26	52	57	54	68	83	54	59	39	25	55	36	52	36	0	0	0	0	0	0	1	0	0	0	0	0	0	0	0	0	0	0	0
TGGGCCCAAAGACAGAACTTCGACTAGCTT	1617	871	723	873	1192	948	902	873	936	903	1246	1192	1098	915	1121	951	942	1602	1668	1322	1422	1994	832	1626	1136	1008	1195	883	920	763	1395	1	653	1	185	570	1677	183	1	0	0	2	0	0	823	97	1054	1	10
ATTGTATTAACCTCTGCGGTTTAATAACAA	13	14	6	10	13	16	15	9	12	7	5	15	11	1	15	4	13	9	12	8	9	19	5	25	10	7	9	11	10	6	0	0	0	0	0	0	0	0	0	0	0	0	0	0	0	0	0	0	0
GACATTGACCACCTTTCAATATCGCAGTTT	61	24	17	21	35	35	26	29	31	25	32	23	33	37	39	56	31	61	50	41	38	65	34	75	39	32	47	39	30	31	0	0	0	0	0	0	0	0	0	0	0	0	0	0	0	0	0	0	0
CTGATGACCCTATCTGGTATCTAGAATCAG	55	44	37	33	53	31	54	59	45	29	58	37	53	28	37	46	49	50	75	83	65	87	34	74	47	26	41	29	47	41	0	0	0	0	0	0	7	0	0	0	0	0	0	0	0	0	0	0	0
TCCACCCACATACCGTTAAAATATGTATTG	95	62	58	60	86	85	82	63	59	63	78	79	69	62	72	72	66	101	124	97	117	145	74	136	68	63	87	65	58	52	0	0	0	0	1	0	113	0	0	0	0	0	0	0	0	0	0	0	0
GCGTGCCCTTACGAATCGGGAGTGTTCCAC	30	18	19	14	26	17	22	21	24	12	23	25	28	19	55	31	21	41	32	33	32	45	35	48	25	16	22	26	20	18	0	0	0	0	0	0	10	0	0	0	0	0	0	0	0	15	247	0	0
GAAAATGACTGTTTACGTCCATTCCAGAGC	349	178	203	172	235	191	144	189	182	146	238	244	204	184	242	222	154	353	349	301	302	394	173	364	234	174	217	217	178	150	0	0	0	0	0	0	14	0	1	0	2	0	0	0	0	19	0	0	0
GCCTCTCGTACATTTGCTCCCACACACAAC	56	30	20	31	57	61	36	35	17	19	47	47	31	36	49	33	41	36	43	46	56	76	25	84	26	38	39	35	37	20	0	0	0	0	1	0	0	0	0	0	0	0	1	0	0	0	0	0	0
GGTGGGTAACAACACAGATAGGAATACCCA	73	37	23	22	65	35	38	51	34	21	29	23	44	45	45	30	21	44	41	44	51	99	29	52	54	55	44	30	24	28	1	2	2	0	3	10	0	0	1	0	0	2	1	2	3	4	0	0	1
TTCCAATAAGGTATTACACGCACATCATAA	231	141	125	130	230	167	159	170	145	128	233	202	206	150	223	149	202	264	283	254	243	339	164	334	200	173	224	156	153	117	0	0	0	0	0	0	158	3	0	0	0	0	0	0	1227	68	781	0	0
TTGTATTACTACGCGACGCATATAAAACTA	28	23	23	14	27	16	30	14	35	12	24	12	30	8	7	28	21	34	27	26	25	34	19	36	24	27	28	19	25	24	0	0	0	0	0	0	0	0	0	1	0	0	0	0	0	0	0	0	0
TGCGTAGTGTTCCACCGTACACAGGCTGGT	70	46	69	51	64	44	29	69	41	50	70	85	66	45	49	53	60	71	81	65	81	99	53	88	58	52	75	56	34	43	0	0	0	0	0	0	51	0	0	0	0	0	0	0	0	0	0	0	0
ATCCTAGAATATCGGGGAAACTATCAATTA	45	56	38	30	58	25	37	31	41	27	46	67	39	24	35	41	66	39	98	55	73	93	30	83	57	23	69	43	52	28	0	0	0	0	0	0	0	0	0	0	0	0	0	1	0	0	0	0	0
AGGCTTCAGAGCTAAGCTCCAGCCCAAAGC	158	95	74	90	121	98	102	103	103	89	152	130	134	96	106	102	105	147	153	106	179	285	66	170	114	121	106	90	84	77	1	0	0	0	0	0	85	0	0	0	0	0	1	0	0	14	0	0	0
CGAGAGCCGTTTCAACCCCAATACCATATT	66	52	44	62	64	71	68	43	59	45	86	71	105	52	83	56	65	94	94	105	104	121	73	116	55	78	99	55	61	82	1	0	0	0	0	0	0	0	0	0	0	0	0	0	0	0	0	0	0
AGGTTCTTGCTACTATTCGAAGGCCTAGCC	24	27	21	28	45	41	27	17	16	13	37	27	30	22	32	29	33	57	46	24	34	67	23	60	29	29	32	26	29	22	0	1	0	1	0	0	163	0	0	0	0	0	0	0	0	1	0	0	0
ACCGGCCATCGCTCCCGCAGCGACTCATCA	106	67	59	75	114	75	82	66	79	81	136	109	123	88	92	77	59	128	117	112	108	181	79	117	72	84	110	81	65	54	484	0	666	4	38	571	42	0	1	0	1	0	1	0	1	9	87	0	4
TTAAGTGGGCAGACAGTATTCAGATGTCAT	45	46	39	47	87	61	45	51	35	46	66	61	78	42	59	36	36	57	104	59	71	120	59	93	54	39	56	39	45	36	0	0	0	0	0	0	0	0	0	0	0	0	0	0	0	0	0	0	0
AGGCAAATAGAAAACCAATATCTCAAGGCT	14	1	8	5	9	8	10	26	6	6	15	10	5	6	7	9	7	22	12	22	11	27	10	17	14	5	13	3	11	6	0	0	0	0	0	0	0	0	0	0	0	0	0	0	0	0	0	0	0
TCCGAATCCAATTCTATAAAGAACACTCGA	39	12	19	13	21	31	14	11	15	19	20	24	17	11	33	14	12	16	30	23	36	39	11	45	18	20	9	17	14	10	0	0	0	0	0	0	128	0	0	0	0	0	0	0	0	0	0	0	0
CCACTTTCGACTCCCTCACCTTGCTGGCGC	103	52	58	41	76	59	53	45	52	51	61	103	75	53	73	57	74	267	111	83	88	136	52	122	58	43	80	43	70	101	1	0	0	0	0	0	0	0	0	0	0	0	0	1	0	0	5	0	0
ACACTTTACCTAGCAAAAGTTTACCACTTG	119	43	62	47	65	57	73	75	57	52	87	74	74	51	53	76	50	92	102	80	74	123	77	109	90	54	69	46	61	32	0	0	0	0	0	0	3	0	0	0	0	0	0	0	0	0	0	0	0
AAACAAACTGCAGCCCTAATGTGTAATAGA	3019	1643	1613	1649	2053	1828	1838	1773	1730	1623	2438	2184	2149	1666	2266	2044	2030	3110	3251	2579	2910	3834	1649	3530	1909	1831	2303	1885	1877	1466	6	7	4	6	14	1595	782	2375	0	7226	8945	9	8856	8189	2639	9358	3875	5	10
AAACAGAACCCTCAAGCTACAAGTTAATAA	37	28	24	18	23	17	29	30	30	27	34	35	30	25	35	24	34	38	62	37	36	37	17	30	21	27	28	22	36	26	0	0	0	0	0	0	0	0	0	0	0	0	0	0	0	0	0	0	0
ATTGAGACTATCCATACCGTAAACAAGAAT	50	30	24	13	29	34	17	21	23	25	31	36	31	18	39	30	31	43	57	31	36	66	20	52	14	26	31	28	27	16	0	0	0	0	0	1	0	0	0	0	0	0	0	0	0	3	0	0	0
TATGCAGGGTAATAGTCTCGTATCGAACCA	118	76	86	55	110	75	77	93	97	78	115	128	112	92	138	90	85	120	166	124	131	221	101	178	120	109	114	98	112	72	0	0	0	0	0	0	1	0	0	1	0	0	0	0	0	6	0	0	0
AACACATACGGGAAACTCCAGAGACCTAAG	33	9	9	12	17	11	21	22	15	7	14	19	20	5	19	11	12	35	24	16	19	39	13	23	1	9	11	8	26	23	0	0	0	0	0	0	0	0	0	0	0	0	0	0	0	7	0	0	0
GCCACGAGCCGGTCACAAGCGGCTCGCGCG	12	8	7	1	20	15	8	6	7	5	16	11	5	7	21	12	15	4	13	12	4	25	6	28	6	4	15	10	12	4	0	0	0	0	0	0	0	0	0	0	0	0	0	0	0	0	0	0	0
GCTGTTTCCTCAGTAACACGGCCTGAACAA	22	5	7	5	12	7	8	9	12	2	17	6	8	6	9	5	14	5	14	12	10	22	4	17	28	7	6	3	2	8	0	0	0	0	0	0	0	0	0	0	0	0	0	0	0	0	0	0	0
ATCAATGATCAACGAAGTCGGTGTCAAATA	10	7	7	7	8	11	8	9	26	11	13	10	8	8	28	7	19	18	21	10	17	15	9	20	16	12	19	7	12	17	0	0	0	0	0	0	0	0	0	0	0	0	0	0	0	3	0	0	0
GGACGTAATATAGCGCCTGCACATGGTACT	68	50	24	44	44	36	40	31	41	29	41	77	52	35	62	45	39	58	60	59	83	81	37	68	60	32	45	36	40	22	1	1	1	0	0	0	0	0	0	0	0	0	0	0	0	0	0	0	0
TGCTTGTTCACCCCAGTTGAGGGCAGAAGT	41	23	26	42	41	35	35	37	29	24	27	24	32	70	51	36	22	58	51	55	59	58	20	41	31	52	43	28	34	27	0	0	0	0	0	0	0	0	0	0	0	0	0	0	0	0	0	0	0
AGTCGTAAACCTACCACACCAATACACATT	69	60	30	55	34	45	64	56	54	50	77	52	69	46	44	53	74	87	100	62	65	111	57	104	55	50	44	38	48	30	0	0	0	0	0	0	0	0	0	0	0	0	0	0	0	0	0	0	0
GTCAAAGTCAACCCCCTCCATCGCACAAAA	48	23	15	21	19	28	13	17	29	22	29	43	30	18	26	29	27	12	34	17	33	34	20	48	17	18	21	13	28	25	0	1	0	0	0	0	0	0	0	0	0	0	1	0	0	0	354	0	0
CCAAAGGATAAATTGCGGTATTTTCTAAGT	267	165	131	162	266	175	157	176	170	186	221	226	224	145	242	179	198	285	319	220	324	410	158	337	241	177	216	168	188	160	0	0	0	0	0	1	56	0	0	0	0	0	0	1	0	11	0	2	0
CCATTCGATCGAGATACGCAATGACGCTCA	52	24	29	35	51	29	53	31	33	44	43	53	65	51	54	32	51	65	66	58	74	96	41	79	79	64	34	40	35	29	0	0	0	0	0	0	12	1	0	0	0	0	0	0	0	0	0	0	0
GCCCACAGAAACGTAATTACGATAAAACCG	269	118	103	98	167	146	157	154	145	105	175	113	153	120	153	137	107	266	209	218	221	290	136	258	161	139	157	138	136	124	0	0	0	0	1	228	61	0	0	0	0	1	1	1	0	2	0	0	0
TCTTGTATGGCTATTATCCAACCATAAGTC	16	9	13	3	10	10	10	9	12	11	17	25	10	10	16	14	11	7	25	17	16	34	21	19	14	12	6	18	11	12	0	0	0	0	0	0	2	1	0	0	0	0	0	0	0	0	0	0	0
AATGTTGGATGCTACAAAGAAAACGTAGTA	814	411	448	458	591	454	506	469	490	451	615	643	616	429	672	499	510	903	857	725	912	1062	467	894	596	520	644	523	554	374	0	0	2	2	1	2	192	622	0	1	0	1	0	1	0	92	819	2	0
GTCCTCTACAACTAGTCAGCAGGATCGACT	44	34	33	31	68	27	30	45	36	38	52	35	60	44	44	39	40	62	66	55	49	77	29	68	39	34	60	32	31	24	1	0	0	0	1	0	0	0	0	0	0	0	0	0	0	8	0	0	0
GCCCCACCCAACCGGTACCCGCATCATGAA	17	11	11	20	15	13	15	11	17	10	18	16	10	11	25	13	9	15	26	20	34	13	19	28	8	9	7	13	11	6	0	0	0	0	0	0	0	0	0	0	0	0	0	0	0	0	0	0	0
GTTAAGATGATAACAATAAAAACGGCAAAC	201	200	125	159	204	171	162	143	170	162	232	173	161	152	215	225	185	277	364	238	276	363	147	279	149	143	227	189	179	138	0	0	0	0	0	543	118	279	0	1	0	1	0	0	0	4	0	0	0
CACTGTGAGAAGTTAAAGACGTAGCGGTGC	451	366	281	360	399	410	377	307	332	338	594	427	526	371	507	388	414	584	556	528	664	752	345	725	469	405	490	394	334	244	2	0	2	0	0	375	49	1	0	0	2	0	0	0	2095	11	195	1	0
AAGGCTGTTACTTTTTATTACTTATTCCAC	54	28	18	39	51	38	41	55	25	34	45	51	41	41	50	27	26	66	67	46	92	90	29	55	36	38	50	29	38	28	1	0	0	0	1	1	17	360	0	0	0	0	0	0	1236	8	719	1	0
CTTGCACCCACGCCAACATCAGTAGATCGC	24	5	11	5	5	9	10	5	17	1	11	8	9	4	9	3	6	7	16	14	14	10	1	18	4	5	10	9	1	4	0	0	0	0	0	0	0	0	0	0	0	0	0	0	0	0	0	0	0
ATGAACAAATTAAATAAAATTTATGATTCC	65	40	18	38	49	33	34	42	40	27	49	34	48	36	27	29	39	69	68	55	64	90	46	66	65	52	38	29	31	36	0	0	0	0	0	0	1	0	0	0	0	0	0	0	0	2	0	0	0
TGTCTTTAAGACAAGCGCCGATTATGATAT	127	54	62	38	63	45	113	78	70	71	85	115	64	34	73	56	60	93	107	103	112	109	58	112	51	53	65	63	63	49	0	0	1	0	1	1	0	0	0	0	0	1	0	0	0	0	0	0	0
ACTTCAGGATAAGCGCCTAACGCTTGTCCA	3	4	2	8	2	5	3	3	3	1	7	8	6	9	10	6	7	4	9	6	8	9	3	8	7	6	19	1	2	4	0	0	0	0	0	0	0	0	0	0	0	0	0	0	0	0	0	0	0
TAATCCATCACAAGTTATACAATGCTAGAA	210	122	140	132	160	138	119	114	155	123	150	137	130	93	183	135	151	231	223	177	208	276	115	241	118	116	152	151	161	86	1	0	0	0	0	0	151	0	0	0	0	0	0	0	0	131	0	0	0
TATGAGTCACGGAGCGTAAAGAAAAATCAT	11	2	7	11	14	6	3	6	6	6	9	3	11	9	7	10	10	2	12	10	13	17	13	14	1	8	8	7	5	4	0	0	0	0	0	0	0	0	0	0	0	0	0	0	0	0	0	0	0
CTTAATGATACAAATTACAACCGGACATG	317	206	168	166	237	218	206	222	210	200	302	293	276	214	270	223	212	379	422	284	341	489	230	434	269	199	259	215	246	183	0	0	0	0	0	611	76	0	0	0	0	0	0	0	0	23	377	0	5
ATAACCACCACCGCGGGCCCTGTCCCTCAC	104	60	56	64	99	108	93	78	69	69	90	117	97	86	76	101	56	137	142	114	149	229	86	194	91	109	85	85	84	64	0	0	0	0	0	0	12	1	0	0	0	0	0	0	0	0	0	0	0
TACGCGAATTATATTTACCGTCTTACATAC	21	18	8	20	19	5	15	14	15	10	8	9	8	21	12	13	12	15	27	11	17	21	5	19	13	18	12	6	16	5	0	0	0	0	0	0	0	0	0	0	0	0	0	0	0	1	0	0	0
GGTTTATGTTATGCACCATAGCTACATAAA	14	7	5	12	9	6	3	9	7	3	12	18	5	8	11	4	5	11	7	9	8	18	11	27	19	8	19	7	15	9	0	0	0	0	0	0	0	0	0	0	0	0	0	0	0	0	0	0	0
CCATGCTTCTAGAATCCGCACGAGACTAGG	115	58	68	80	122	55	86	80	48	72	97	64	79	47	85	64	69	109	121	128	114	159	98	117	105	79	66	71	74	51	0	0	1	0	0	0	120	0	0	0	0	0	0	0	0	0	0	0	0
CCCTCAATAGCCGCCGCGCTCGCTCGACGG	62	42	41	32	42	52	28	32	61	37	86	52	45	42	60	43	30	57	71	74	61	88	46	77	42	31	55	34	37	38	0	0	0	0	0	0	41	1	0	0	0	0	0	0	0	16	0	0	0
CTCAATAAACTTAATAGCCTAGAAACTAAG	24	17	7	11	14	15	11	15	19	12	21	19	7	9	18	12	14	19	27	9	13	31	13	30	27	19	11	7	10	6	0	0	0	0	0	0	0	0	0	0	0	0	0	0	0	0	0	0	0
AATCTCAGTCTCATGCGCCATTTTCCGCCG	62	35	37	40	69	36	44	62	34	32	50	59	48	41	47	42	66	61	80	64	67	147	53	81	59	56	44	38	36	23	0	0	0	0	0	1	72	0	0	0	0	0	0	0	1	0	0	0	1
CTTGGAATCCCATTCATATCAAACATCCCA	11	17	9	7	12	9	6	5	11	12	8	22	14	21	17	19	21	9	25	23	25	19	5	14	25	12	10	8	18	12	0	1	0	0	0	0	0	1	0	0	0	0	0	0	1338	0	0	0	0
AAGATGCTTTGGACGGTACATCATAGAAAT	37	31	29	39	47	32	30	43	26	23	57	39	52	23	38	46	32	79	61	59	82	99	43	69	47	42	54	31	40	27	0	0	0	0	0	0	6	0	0	0	0	0	0	0	1243	19	1	0	0
TCCACAGGTCTGTTTAGGAAGTTATAATGG	6	11	6	15	11	9	8	16	5	6	19	12	11	8	9	12	20	22	16	13	20	21	8	16	14	8	1	10	5	5	0	0	0	0	0	0	0	0	0	0	0	0	0	0	0	0	0	0	0
ATTCATCTTGGTTCTGAACACCCGGACGAC	172	129	116	124	139	139	136	157	132	128	173	213	172	152	185	117	141	263	294	234	254	307	126	281	134	209	215	135	156	125	1	1	0	0	1	0	36	1	1	845	1298	0	1601	1240	2	1699	491	0	0
TAGAAAACATTGCCTTAGCCGGGGTAGTAG	56	31	33	23	32	59	34	39	14	30	37	49	33	32	29	26	34	71	56	45	48	73	30	93	27	37	35	30	32	24	0	0	0	1	0	0	167	0	0	0	0	0	0	0	0	19	0	0	0
TGAAGGAGTGCCACCTCCATCACCAGTAGA	168	84	107	91	158	66	107	95	95	89	104	132	138	113	123	90	96	134	156	144	178	237	84	172	139	105	89	82	93	72	0	0	1	1	2	0	591	0	1	0	0	0	0	0	0	37	902	0	0
CGATCTGCTCTGCCGCGTCCATCCGTACTA	2275	1320	1190	1352	1633	1479	1485	1351	1494	1447	2006	1819	1746	1396	1748	1563	1655	2370	2391	2102	2358	3053	1386	2646	1666	1535	1829	1429	1518	1301	3	0	3	1	6	2244	723	1431	0	7	6	0	1	3	2246	109	1831	1	1
ACTGTAATGCGTAGTAGTTCTGTGAACTCG	66	31	37	36	62	52	42	51	42	26	55	32	63	40	44	50	52	65	65	54	68	128	60	87	65	40	40	50	43	25	1	0	0	0	0	0	0	0	0	0	0	0	0	0	0	0	0	0	0
TGCGAGAGTGGATCCAATTACTCCACGTGA	117	74	55	44	95	84	68	76	85	62	101	108	72	77	71	79	94	99	125	85	132	188	57	117	110	76	86	73	89	49	0	0	0	0	0	0	73	0	0	0	0	0	0	0	0	1	0	0	0
GTTCGTCCAAGTTCGCCCCCCCTTCAGATT	149	53	57	84	102	61	91	46	78	85	91	153	94	61	135	82	74	134	138	127	107	167	79	156	90	59	91	73	73	60	0	0	0	0	0	0	80	0	0	0	1	1	0	0	0	1	207	1	0
CGCGGGCAACTACATAGCCCCATGGCCGCT	17	13	6	3	15	17	6	10	2	10	11	10	8	13	19	6	15	14	24	11	16	28	15	18	3	9	15	8	18	4	0	0	0	0	1	0	0	0	0	0	0	0	0	0	1627	0	280	0	0
TCAAAAGTTAACTCCTCAGCCCTGATGAGA	9	14	13	15	20	19	4	10	12	4	16	26	11	12	5	10	4	11	30	13	20	30	8	34	16	8	16	5	19	5	0	0	0	0	0	0	0	0	0	0	0	0	0	0	0	0	0	0	0
ATAAATTAGTAGACGTTTTGAAGTTTGTTT	119	114	77	85	128	102	107	107	81	109	108	134	116	82	97	115	101	138	189	151	164	234	48	171	111	81	123	94	118	67	127	0	1476	7	110	1	439	527	0	0	0	0	0	0	1	0	1	0	0
GCCATGCGTCCGCGACCACCGCGCCAGAAC	273	131	138	163	246	176	180	157	188	127	230	188	172	132	203	191	141	317	258	275	235	432	210	310	257	166	244	172	184	156	0	0	0	0	0	0	34	2	0	0	0	1	0	0	0	0	1	0	0
CCTATCCTAAGGATTGATCAGTACCATGC	129	61	63	67	58	71	56	60	71	69	111	112	73	52	93	83	65	127	119	118	150	134	94	136	76	82	95	79	75	55	0	0	0	0	0	0	19	0	0	0	0	0	0	0	0	0	0	0	0
CCTACATCACGATATCCACCACATGATGCA	37	12	15	7	18	19	14	26	20	10	24	26	14	34	44	10	20	45	31	24	19	28	10	24	4	49	25	10	15	17	0	0	0	0	0	0	0	0	0	0	0	0	0	0	0	9	0	0	0
TTGCAGTATGACTTGAATTTTGCGATCGCA	113	55	84	52	65	82	69	60	86	72	110	53	84	65	79	82	84	127	136	91	113	177	87	127	70	61	94	88	89	55	0	0	1	1	0	0	0	0	1951	0	0	0	2	1	0	0	0	1	0
ACCAAGAAAAAAACCTGCAACATTCAGACC	28	14	18	33	16	25	33	27	29	26	31	39	25	59	36	28	32	54	48	63	43	35	30	54	16	61	22	28	19	18	0	0	0	0	0	0	37	0	0	0	0	0	0	0	0	0	0	0	0
TTATATCCCACGACCCCTATGAACTATAGG	123	54	50	52	88	62	65	46	76	46	100	97	68	67	82	72	91	81	123	96	129	160	55	101	77	80	81	58	78	35	0	1	0	0	0	0	18	0	0	0	0	0	0	0	0	1	0	0	0
GACCTTACCTAGTCGGGCTAAATTAGCTAA	105	60	75	80	147	77	105	79	106	92	124	86	119	74	104	84	69	125	139	153	129	243	83	148	84	75	114	72	97	69	2	0	354	0	4	867	1188	365	0	1	1	0	0	1	1	11	559	1	0
TGGCGTTTCCCTCAAACTGGCTTAGGTACA	49	18	41	41	52	36	48	41	36	25	37	41	49	43	44	35	61	63	53	40	63	108	55	68	41	47	35	31	38	26	0	0	0	0	0	0	4	0	0	1	0	0	1	0	1	39	294	0	0
TGTGCAATCTTAACTACCATTAACAAATAT	60	50	30	62	72	49	63	52	46	62	56	76	52	69	72	60	44	91	91	56	102	104	71	96	85	70	60	79	43	38	0	0	0	0	1	502	65	321	0	0	0	0	0	0	0	5	0	1	0
CATAGTTAGCGCGCTACACGATGGGCACGT	337	244	174	223	222	222	214	211	184	179	317	299	303	168	238	238	253	355	456	358	377	514	188	436	230	267	266	270	229	180	0	0	0	0	0	0	145	1	1	1	1	0	0	0	0	10	571	0	1
ACTCACTCCGCTCCCGAGTCGAACTGTCAT	52	57	44	39	47	34	50	45	37	34	53	73	51	36	46	48	52	60	58	55	64	81	24	76	48	45	40	42	49	24	0	0	0	0	0	0	47	0	0	0	0	0	0	0	0	0	0	0	1
GCCCCCAACCTCTGCCCACATACTTTTGGG	36	12	22	11	26	12	32	18	27	14	29	16	23	22	24	19	22	36	53	35	25	48	12	37	23	22	21	16	12	31	0	0	0	0	0	0	0	0	0	0	0	0	0	0	0	1	0	0	0
GGTTAATAATGCAAGTGCCCAAGGCACACG	21	14	6	6	8	8	4	13	11	4	18	10	11	11	10	14	8	23	23	10	18	23	15	24	7	18	11	9	8	12	0	0	0	0	0	0	0	0	0	0	0	0	0	0	0	6	0	0	0
TCTATTGGCCACTCAATAATTTATTTTCCA	1000	604	521	560	839	668	633	561	648	703	791	852	672	494	754	687	672	1139	1109	870	1107	1377	633	1297	638	664	755	597	669	520	1	0	8	0	0	1	223	6	1	0	3	1	1	0	798	80	1330	0	4
AAATCGACGATATACCAACGTTTTTCAATG	18	14	5	9	20	13	9	8	21	4	23	20	17	13	9	25	8	9	17	21	19	49	5	29	22	13	15	22	8	7	0	0	0	0	0	0	0	0	0	0	0	0	0	0	0	0	0	0	0
ATGTTACCCCTAGCGAACGCCAATTGACAT	4627	2708	2428	2585	3413	2745	2781	2625	2871	2400	3810	3418	3425	2618	3553	3061	2979	4928	5078	4240	4670	6281	2589	5431	3424	2982	3666	2793	3012	2282	2	3	3	1	8	1930	1150	462	0	3	2	5	5	5	5154	617	4343	8	6530
CTTCAGCGTACACCGGTCCCGATAACTCAT	6	7	6	10	13	7	5	3	1	9	9	11	9	4	7	5	5	12	16	14	16	12	7	19	1	8	10	9	4	9	0	0	0	0	0	0	0	0	0	0	0	0	0	0	0	0	0	0	0
GAGATAGGACATCCATATTACAGAAAGCCA	15	6	4	15	22	8	11	11	6	6	14	7	8	9	16	12	9	23	18	19	13	29	13	14	19	8	14	12	11	13	0	0	0	0	0	0	0	0	0	0	0	0	0	0	0	0	0	0	0
CGGAGTCGGAATCTTATCAACCCGTCAGAG	630	363	294	323	405	387	328	360	395	354	469	452	466	342	532	421	415	638	581	495	655	717	313	737	478	424	537	383	399	282	0	1	1	0	0	0	96	0	0	0	0	0	1	1	0	91	0	1	6
CACCCCTAAACTGCTCAAAGCTGGGATCAA	35	38	29	20	34	33	31	22	32	26	41	51	34	29	30	23	28	57	46	53	35	56	28	55	22	31	36	27	28	19	0	0	0	0	0	0	0	0	0	0	0	0	0	0	0	0	0	0	0
TAAGTAATCCTACTTAATCCCCAGTACATT	62	66	37	52	68	60	44	53	56	64	62	85	67	42	76	54	83	119	120	84	88	105	63	108	55	46	70	54	57	57	0	0	0	0	0	0	0	0	0	0	0	0	0	0	0	0	0	0	0
TGGAAGGACAATTTGATAATCGTCGTTACT	36	13	12	13	36	19	41	33	28	16	29	23	21	37	34	22	28	50	35	26	45	53	19	42	44	19	25	22	25	25	0	0	0	0	0	0	0	0	0	0	0	0	0	0	0	0	0	0	0
CACCTCGTAAAGCCTTACTAGATAAATTAC	109	55	44	58	69	79	48	46	70	52	68	74	59	55	70	60	64	98	111	72	97	148	41	108	85	63	54	44	78	40	0	0	0	0	0	0	0	0	0	9	0	0	0	0	0	285	2	0	0
TGGATTCCTTCACCAGCACTCTACGAACAC	36	23	27	30	51	32	22	19	24	25	50	36	34	20	25	49	26	106	57	30	41	53	50	51	36	38	46	49	28	51	0	0	0	0	0	0	0	0	2	0	0	0	0	1	0	0	0	0	0
GCCTCAGCCCTCTGCGTTACCAGAACCTCA	107	62	55	60	100	80	72	63	75	72	111	108	90	73	86	69	109	111	135	123	117	151	62	130	84	79	95	64	72	59	0	0	0	0	0	0	35	0	0	0	1	0	0	0	0	408	0	0	0
CATCCGCACCATACAGAGACTCATTTTGTT	726	512	372	388	654	477	472	420	452	454	581	644	491	376	547	506	396	832	933	702	854	1052	497	924	582	494	580	550	518	375	0	0	3	0	2	0	247	4	2	0	3	0	0	0	0	37	877	1	0
GCCTACAAAGACGGATCAACGGCTTGGGAA	37	26	30	23	48	21	19	18	23	25	65	48	42	28	56	41	35	93	50	40	50	68	38	50	47	31	36	39	41	39	0	0	0	0	0	0	2	0	0	0	0	0	0	0	0	1	279	0	0
TCACTACATGAGAAACCAGTTCAAGGCCTT	107	56	56	58	123	60	65	53	52	71	83	80	72	52	67	69	68	93	103	78	112	131	73	94	81	85	70	68	62	40	0	0	1	0	0	0	0	1	0	0	1	0	0	0	0	0	0	0	0
CAGGATATAACGCCCAAGATGTAAACAAAC	53	23	22	27	22	15	19	19	20	37	32	53	30	36	29	23	17	58	39	40	41	30	24	42	22	22	13	26	15	13	0	0	0	0	0	0	0	0	0	0	0	0	0	0	0	0	0	0	0
TTACAGAACCGCACGGCACTCCTATTGCTA	10	5	8	6	18	11	11	7	14	14	11	13	5	16	9	9	8	10	10	22	5	21	12	16	7	4	8	3	13	3	0	0	0	0	0	0	0	0	0	0	0	0	0	0	0	0	0	0	0
CCCCTAATAGCATCCTAAACAGCGCAAGAT	490	279	248	213	320	247	238	256	306	254	327	407	319	214	292	251	254	501	436	318	374	500	346	439	342	240	307	248	230	224	0	0	0	1	0	2	252	0	0	0	0	1	1	1	1640	15	463	0	0
AACGGTCAGCTCATACTGTAGCTTAACTGC	55	42	21	18	31	36	24	31	22	21	71	49	36	26	40	35	28	44	70	52	84	45	23	53	35	25	45	31	31	24	0	0	0	0	0	0	274	0	0	0	0	0	1	0	0	0	0	0	0
GAGCAGGCGGAATATTCGATCCCCCTGATA	94	34	26	31	29	45	61	37	67	30	75	35	76	40	54	41	43	103	72	73	111	87	36	85	50	52	69	32	43	34	0	0	0	0	0	0	22	0	0	0	0	0	0	0	0	1	354	1	0
CAGACACGCAAAACAACTCTACAACTTCAC	19	9	3	4	6	13	13	12	12	4	16	12	13	5	9	8	10	14	13	14	6	18	12	18	17	13	12	10	9	8	387	1	428	16	83	0	328	0	0	0	0	0	0	0	0	0	0	0	2
ACGGCAGCTGCCCCAACAATAATTTACCTT	114	56	59	64	55	71	103	70	72	72	103	84	85	71	82	72	104	99	119	124	130	160	80	141	125	75	111	63	62	40	0	1	0	0	1	0	18	0	0	0	0	0	0	0	0	4	0	0	0
GACCAACACTTAATGAAGCTGACACTACAA	33	27	28	25	40	20	18	19	34	15	42	26	37	29	39	29	29	46	34	42	47	53	8	29	57	15	18	31	31	19	0	0	0	1	1	0	7	514	0	0	0	0	0	0	0	0	0	0	0
TCGAGAATTAACGCATTAGACCATTACACG	123	98	92	84	107	113	85	75	86	104	131	148	90	83	92	85	99	167	176	141	181	230	111	195	112	98	112	100	111	81	0	0	0	0	0	0	12	0	0	0	0	0	0	0	0	0	6	0	0
GAATCATCCACGCAGTCTGTGGTAGCTCTC	8	5	4	4	4	3	3	2	6	2	4	2	9	7	17	4	6	6	5	6	6	20	6	21	6	7	6	8	7	6	0	0	0	0	0	0	0	0	0	0	0	0	0	0	0	0	0	0	0
GAGGAAGACCCGAGACACATTGGTAACTTT	35	15	10	14	28	26	27	14	30	28	46	37	34	19	21	18	22	54	34	47	41	41	38	44	7	23	29	11	23	14	0	0	0	0	1	0	0	0	0	0	0	0	0	0	0	0	0	0	0
CTTATCCCGTACGATTAATGCTATGTGGCA	1557	925	806	857	1149	995	901	850	956	913	1241	1261	1055	881	1261	1010	1035	1748	1804	1433	1566	2286	840	1814	1187	1032	1269	943	959	804	1	3	1	1	5	3	114	939	0	0	1	5	2	0	1066	77	1975	1	3
CTTCAATAGGTGTGGGGTAAGAGAGTGAAT	37	23	23	15	24	22	19	19	27	20	31	25	18	20	37	15	15	40	42	39	37	44	25	37	18	10	36	24	17	11	0	0	0	0	0	0	18	0	0	0	1	0	0	0	0	20	0	0	0
TCAACGACAGGTCGGTACGATTCGATGTAT	19	8	12	14	25	15	21	14	10	19	16	12	13	22	12	11	11	12	21	20	15	60	16	29	10	9	8	8	9	7	0	0	0	0	0	0	155	0	0	0	0	0	0	0	0	8	0	0	0
GGGCGCCCGCGTAAGCCGTATTGCATCGAC	59	34	44	41	54	55	47	40	48	43	79	51	45	54	59	41	33	67	72	88	80	76	47	75	49	59	53	64	42	42	0	0	0	0	0	0	0	0	0	0	0	0	0	0	0	0	0	0	0
CGCACTTGCACTATATTTAACCTGGTACGA	40	17	16	13	31	21	14	14	27	9	19	10	24	11	21	15	16	38	26	28	28	30	13	42	27	12	14	17	16	10	0	0	0	0	0	0	0	0	0	0	0	0	0	0	0	0	0	0	0
AAGGCACGCGCACAAACTCAGTAGCTTTGG	1005	493	486	481	756	632	621	568	668	581	838	822	701	548	801	588	546	1007	1044	964	956	1268	526	1124	710	645	760	544	599	405	1	1	0	0	2	570	478	0	0	0	0	2	1	1	0	21	60	0	0
TTCCCACATATCAAATACCCGCCAAACTAC	24	15	17	13	21	11	18	17	19	5	14	14	15	10	15	16	15	24	36	19	34	41	12	37	8	12	18	15	13	9	0	0	0	0	0	0	72	0	0	0	0	0	0	0	0	0	0	0	0
TGTTCAGAAGTACTCCTACTCCACCTTTTC	86	70	70	102	101	112	73	58	73	97	135	116	129	65	97	114	76	144	165	128	157	206	55	139	105	93	120	89	99	92	0	0	0	0	2	0	0	2	0	2	1	0	2	0	1	0	712	0	0
TCCCTCTACCACGTCGACCTGTCTGAAGAC	47	36	31	35	41	31	36	33	38	26	38	35	52	35	28	41	30	55	64	45	69	83	48	63	47	37	29	22	29	25	0	0	0	0	0	0	0	0	0	0	0	0	0	0	0	3	0	0	0
TTAGAATTTGTAATGTTTTTAACACTGGTG	118	88	59	58	107	89	87	72	106	70	92	89	109	45	84	80	95	207	119	104	137	189	72	144	97	69	79	74	84	77	1	0	0	0	0	0	26	0	0	0	0	0	0	0	0	2	0	0	0
AAATCCAGGAATTCACACTCCGCGGAGCTT	24	25	21	15	27	17	13	16	26	18	18	15	31	10	17	14	15	24	32	19	28	42	11	25	9	11	19	9	21	13	0	1	0	0	0	0	0	0	0	0	0	0	0	0	0	0	1	2	0
TCCTCCGGTAAAATACGAGATAAAACGAGA	905	709	549	590	807	659	606	644	676	615	886	782	838	608	776	705	649	975	1065	861	1000	1371	579	1118	767	638	741	620	746	491	0	3	1	0	2	326	636	1017	1	2	2	1	0	0	1	118	1363	0	0
AACTGCAAAATATTTCACCAAATAGGTAAG	80	51	67	49	88	72	74	77	77	63	90	107	89	61	92	95	62	106	116	93	118	138	78	127	84	84	91	84	69	49	1	0	0	0	0	459	0	1	0	0	0	0	0	0	0	10	0	0	0
TCTCTGGGGAGCTTACACTACTGGCGTGTA	88	60	49	50	81	46	60	44	71	47	100	79	73	64	68	69	64	80	89	76	125	127	33	84	80	57	66	77	74	38	1	0	0	0	0	0	0	0	0	0	0	0	0	0	0	1	372	0	0
TTTCTGCTCTCTCCAACACCTATTATACAG	44	30	26	27	31	31	31	29	29	23	27	27	28	24	50	22	21	42	37	58	54	67	35	61	22	23	34	18	29	15	0	0	0	0	0	0	9	0	0	0	0	0	0	0	0	0	0	0	0
TGTCTTAGAGATCTAATCGGCCTATTAAAT	172	85	97	108	176	105	82	116	123	85	170	153	150	119	163	116	119	183	222	150	222	277	137	234	160	119	149	96	146	91	0	0	1	0	2	0	70	530	0	0	1	0	0	0	0	1	328	1	0
AACTGAATAAGGATAAAAGAGAGTCCGGCA	14	2	3	8	9	11	14	8	4	8	14	10	11	7	21	17	7	16	16	15	13	26	4	21	5	8	12	13	14	9	0	0	0	0	0	0	4	0	0	0	0	0	0	0	0	0	0	0	0
GTTGACCGTGAACACTATTGCGAAAATCCG	56	39	36	25	51	35	22	41	27	40	45	55	43	31	46	30	37	71	61	63	55	72	41	67	54	34	35	31	34	27	0	0	0	0	1	0	0	0	0	0	0	0	0	0	0	11	0	0	0
GCGAAGATGTTTTTACTAACTCCAAGTTAG	17	7	2	13	19	5	6	2	9	8	12	3	5	3	3	7	6	13	9	9	15	15	10	16	5	7	6	4	12	2	0	0	0	0	0	0	0	0	0	0	0	0	0	0	0	0	0	0	0
GTCCCATTTTCCTCACGGAATGTTGCTAAA	14	5	5	17	17	15	7	3	5	7	11	21	12	11	15	10	19	13	23	22	29	36	6	17	18	16	7	20	16	9	0	0	0	0	0	0	45	0	0	0	0	0	0	0	0	1	0	0	0
GCCCTCACACCCATAACTCCCGCACCTACA	93	38	32	56	50	33	41	34	43	36	45	45	48	17	36	28	60	45	66	49	47	75	36	80	36	16	30	40	38	25	0	0	0	0	0	0	0	0	0	0	0	0	0	0	0	0	0	0	0
CTAAAATCGGCTACAATTAATGTGGACACA	126	48	66	61	71	52	50	81	58	52	67	56	87	48	79	49	62	108	98	91	104	130	43	103	67	57	73	52	74	49	0	0	0	0	0	0	9	0	0	0	0	0	0	0	0	1	0	0	0
CGTTGGGCTTCTGGTGTACGCCTCCCCGCC	150	111	118	121	183	100	110	114	109	95	152	137	142	85	151	141	129	209	184	183	180	263	87	176	129	114	125	134	84	99	0	1	0	0	0	0	28	0	0	0	1	0	0	0	0	0	0	0	0
CCGTATCCAGCCGTTCTCTTGAGCGATAAA	43	20	25	22	21	19	26	23	30	40	27	49	25	12	34	11	19	60	40	38	56	45	29	34	22	16	17	24	28	17	1	0	0	0	0	0	0	0	0	0	0	0	0	0	1	0	0	0	0
TCCTGATATCCGGTACCAGAGAAACGCGAC	5588	3635	3056	3267	4405	3583	3387	3612	3618	3236	4859	4239	4306	3205	4580	3716	3695	5579	5992	4891	6063	7531	3124	6323	4075	3462	4482	3625	3687	2865	747	21	779	32	87	3739	2268	2377	10	15767	20743	15939	14962	13826	1571	15845	3011	12	3899
CGGATCAGAATTCTAAGTACCCGCCGAACT	58	35	14	29	36	43	33	27	42	35	38	53	35	29	42	26	48	38	63	42	56	74	10	63	36	28	41	24	30	12	0	0	0	0	0	0	257	0	0	0	0	0	0	0	0	0	0	0	0
TTCCTAGGATCGCCCGCTTAGTCTGGTAGC	14	6	17	26	13	10	13	12	13	13	22	10	19	15	15	8	23	18	21	19	25	35	6	18	14	19	18	18	12	19	0	0	0	0	0	0	0	0	0	0	0	0	0	0	0	0	0	0	0
ACATACCAGTTCCACCGACCGATAACTGAT	22	24	16	13	5	18	23	14	7	9	26	23	20	17	25	9	15	21	35	25	18	32	13	31	11	15	26	15	12	21	0	0	0	0	0	0	0	0	0	0	0	0	0	0	0	0	0	0	0
TTAGTCCGCGCATATTCTCTAACTAAAAGG	5	8	2	2	4	10	8	2	6	10	16	11	11	5	14	12	1	7	13	11	14	16	8	6	15	11	2	4	14	9	0	0	0	0	0	0	0	0	0	0	0	0	0	0	0	0	0	0	0
ATCAATCCGTCCATACAACCAACAAATAAC	131	69	72	84	138	72	92	71	90	98	111	66	84	104	78	86	99	134	131	115	141	238	66	189	130	75	132	95	102	58	180	0	123	1	4	637	177	0	0	0	0	0	0	0	0	20	150	0	1
CGACGTGCGACCTACTTTATCTGTACCAAT	289	178	142	188	236	167	206	193	207	175	272	208	200	213	218	211	206	301	374	290	322	390	175	353	139	160	229	209	201	129	0	2	0	0	0	0	23	0	0	0	1	0	0	0	0	17	215	0	0
CAGATTGATATCAATAGGTGTGTTTATTAA	16	13	5	9	23	11	8	8	11	10	14	25	13	13	12	9	5	15	25	14	17	26	7	27	16	8	13	6	12	8	0	0	0	0	0	0	0	0	0	0	0	0	0	0	0	0	0	0	0
TCGTAACAAAAAGACGCAAAATACCGATGA	83	52	20	41	55	37	59	54	43	35	67	82	75	54	53	65	55	81	91	74	94	122	59	75	105	42	53	58	77	33	0	0	0	0	0	0	81	0	0	0	0	0	0	0	1	7	0	0	0
ACACCTAAATCGGGCTTGATCTATTTAACC	1047	596	578	605	845	719	701	692	661	650	819	948	809	693	757	741	730	1145	1152	1024	1052	1511	665	1314	781	703	872	702	699	512	1	1	0	0	2	1	320	1045	0	0	0	0	3	0	1	63	823	2	0
GTCTTCAAGACTAATATAACCTGACAGGAC	541	290	289	247	337	290	336	289	344	303	383	361	335	274	368	258	339	570	494	445	583	587	279	568	358	310	371	248	310	248	0	1	1	0	3	0	237	1	0	0	0	0	0	0	1	43	463	1	1
CCACACGTATTAGGAAAGGATGGGCCCCAC	33	7	6	15	15	14	11	10	17	14	19	15	11	18	24	15	5	29	31	19	20	35	10	35	25	21	20	11	18	6	0	0	0	0	0	0	0	0	0	0	0	0	0	0	0	0	0	0	0
GAACAAGCAAATGATTATCTTCGTGACACG	328	173	148	163	216	191	157	176	200	180	258	257	202	140	224	178	188	365	315	243	305	472	146	315	177	197	254	172	201	165	2	1	0	0	1	0	102	350	0	0	0	1	0	0	1054	1	1	0	0
ACCCAGACGGTAAGTTCGCTCAAAGATGAC	28	11	18	20	29	18	20	15	8	9	17	10	7	7	8	14	16	16	27	16	12	40	6	30	1	12	24	20	12	4	0	0	0	0	0	0	0	0	0	0	0	0	0	0	0	0	0	0	0
TAATCTGCTACAACCAAACCTCAAAAAGTT	15	10	3	3	13	7	11	6	6	6	14	11	7	13	11	8	8	17	10	14	10	34	7	6	12	17	16	6	6	9	0	0	0	0	0	0	0	0	0	0	0	0	0	0	0	0	0	0	0
ACCTTCCGCTGTAGACACCCATCAGCATCT	84	61	39	54	45	60	72	77	53	56	95	86	88	62	83	54	52	104	109	95	100	142	58	119	85	87	66	56	79	55	0	0	0	0	0	0	19	573	0	0	1	0	0	0	0	0	0	0	0
ACCTTATCGCGTTAATCGTAGTTTCCGGTT	56	25	32	37	43	33	42	28	46	33	38	37	42	25	38	26	17	67	62	47	63	65	51	71	20	45	27	33	39	29	0	0	0	0	0	0	0	0	0	0	0	0	0	0	0	0	0	0	4777
CATCAGTAGGAAAGATCAGTTTTAAGACCT	941	538	503	551	668	636	653	514	561	498	805	697	653	554	649	595	570	984	1049	837	1022	1281	563	1131	723	641	777	580	687	464	3	3	3	1	5	0	73	5	2	1769	2966	8940	1757	1630	5	3992	6	0	0
TTTCTTCCCTTGTAATATCTCGTAACATTA	159	87	79	98	118	124	85	113	117	102	129	99	104	102	159	106	141	233	206	143	181	226	122	225	95	99	124	90	76	81	1	0	0	0	0	0	169	351	0	0	0	0	0	0	1	0	106	0	0
CTACATTTGCGAGTGGCGTACAGGTCTTTT	32	14	10	20	18	12	18	20	22	15	18	17	32	24	41	13	16	37	31	21	30	42	15	34	13	10	35	10	25	7	0	0	0	0	0	0	0	0	0	0	0	0	0	0	0	0	0	0	0
TCCAGTTACCTGAGCCCCGCCACAGCTACA	217	120	141	145	174	145	186	141	139	122	205	151	200	144	163	166	152	213	282	218	235	334	115	261	136	136	194	151	134	125	0	0	0	0	1	0	6	0	0	0	1	0	0	0	0	17	1	0	0
TAGCACCTACGTTACGCATGGACCCTACAT	74	41	35	45	46	46	41	44	41	30	50	55	51	32	58	53	35	59	67	76	63	77	52	70	25	31	49	50	36	20	0	0	0	0	0	0	0	0	0	0	0	0	0	0	0	1	0	0	0
CGAAATTACCTCAAAATGAATCATAGTATA	10	4	4	12	6	14	6	10	5	11	19	15	11	6	33	7	15	28	13	8	15	21	12	18	16	12	19	8	7	7	0	0	0	0	0	363	0	0	0	0	0	0	0	0	0	3	0	0	0
AACACTCTTTCGCTCAGTAGCCGACCTTGC	61	28	37	22	56	53	37	43	29	30	42	38	63	25	43	37	32	84	86	66	68	74	40	82	56	31	40	30	28	29	0	0	0	0	0	0	18	0	0	0	0	0	0	0	0	18	239	0	0
AGCAGAGAACGTTAACCCACTACTTGGATG	4013	2248	2006	2133	2800	2514	2308	2218	2399	2238	3148	2943	2747	2199	2883	2470	2525	3976	4079	3343	3868	5315	2277	4492	2798	2608	2982	2239	2501	1918	8	19	6	7	12	2059	1545	2156	4	1129	3622	40245	693	774	10	1352	2206	3	3
GAAGGGCACCCATAAAGTCAAGGACATAAA	23	7	2	11	15	11	22	5	9	9	6	6	8	9	26	25	17	8	12	18	17	37	10	28	5	12	18	20	15	22	0	0	0	0	0	1	0	0	0	0	0	0	0	0	0	0	0	0	0
ATGTCTTCAACTCGTGAACAAACACTAAGC	5	7	10	5	9	9	4	4	12	10	12	8	7	4	15	7	1	21	19	18	15	13	11	18	2	12	18	13	15	4	0	0	0	0	0	0	0	0	0	0	0	0	0	0	0	0	0	0	0
TTTCGGCCGCCTCTTCTGTCCACACTCCGC	22	16	11	19	25	26	18	22	10	25	24	9	18	10	27	10	23	26	40	27	21	40	12	21	25	13	18	9	13	16	0	0	0	0	0	0	7	0	0	0	0	0	1	0	0	3	0	0	1
ACGGTTCAATGAAATACGATCACTTAATAA	164	104	82	78	103	96	93	82	116	88	94	117	97	68	96	96	88	134	147	112	142	212	73	164	120	134	101	65	112	52	0	0	0	0	1	1	20	1	0	0	0	0	0	0	0	0	0	0	0
TTACATTAGTGGAACTCATAACCCTAGAGC	19	5	9	12	14	11	15	13	12	11	18	11	11	11	11	21	20	21	19	17	12	23	6	20	17	13	11	16	14	10	0	0	0	0	0	0	0	0	0	0	0	0	0	0	0	0	0	0	0
TATGGGAACTTTACAAACCTAGGTGCTAGG	16	17	8	5	35	8	10	12	6	13	14	20	20	20	12	15	8	43	31	22	25	36	6	14	22	14	15	8	10	27	0	0	0	0	0	0	5	0	0	0	0	0	0	0	0	0	0	0	0
CAATCGTCGACATTCCATGGTTCAGC	139	105	89	114	127	93	105	94	104	112	172	108	123	78	92	131	117	180	232	149	188	208	101	182	125	110	86	101	142	102	0	0	0	0	0	0	0	0	0	0	0	1	0	0	0	0	0	0	0
GCACCATCTACAACCGTTAAACTACAGATC	686	455	345	366	435	438	398	439	451	379	587	553	515	364	490	399	427	691	803	630	777	785	405	800	489	451	514	421	481	323	0	1	0	0	0	0	94	2	0	1	1	0	0	1	1	24	0	0	0
ATCACGTTTCATACGCATAGCAACTAGTTG	189	166	126	117	143	103	111	120	119	89	141	144	138	118	160	111	121	165	200	152	182	223	133	172	128	140	130	101	156	86	0	0	0	1	0	0	5	0	0	0	0	0	0	0	0	0	1	1	0
GGCAGGTCGTTGGGTTCTAGTTGTTGATGC	130	111	72	51	143	84	72	87	81	67	115	102	105	84	106	85	82	157	170	139	134	182	64	162	94	81	93	73	105	51	0	0	0	0	1	0	0	0	0	0	0	0	0	0	0	0	0	0	0
GGTAATACGAGGTGGAAAAATCTTGAAAGA	26	10	10	11	8	12	15	16	14	16	22	17	17	9	22	12	6	35	19	15	25	26	1	25	2	18	18	11	12	12	0	0	0	0	0	0	0	0	0	0	0	0	0	0	0	0	0	0	0
CATAAGGAACCAAAACAATTAAGGTAGTAT	85	25	26	25	54	29	30	30	46	21	32	31	20	29	54	18	14	55	38	37	43	71	29	50	25	43	48	21	25	21	0	1	0	0	0	0	0	0	0	0	0	0	1	1	0	1	329	0	0
CTTGGACTCACAGATATGTAGGCCAACCAA	17	10	12	9	40	8	5	4	10	5	15	3	16	4	8	6	7	12	17	23	13	74	16	20	11	13	25	11	28	7	0	0	0	0	0	0	0	0	0	0	0	0	0	0	0	0	0	0	0
ATGTTATAAGGATCAATCTAAAGAACCTAT	512	254	255	267	329	256	259	266	301	295	339	341	311	215	337	258	301	553	459	380	408	567	271	512	309	279	335	247	269	220	1	0	0	2	2	1060	63	347	0	0	0	0	0	1	1	27	983	1	0
ACTTTTCCGCCTGACGACCAACGCTGCTAG	66	43	25	26	38	42	44	37	39	36	64	64	38	33	35	33	37	28	71	44	55	82	33	55	38	29	39	32	24	23	0	0	0	0	0	0	5	0	0	0	0	0	0	0	0	2	0	0	0
ACCCAGGCGCCTAACCAAGATCGTACTGAC	21	10	10	14	7	14	14	8	13	9	18	17	11	11	10	5	12	15	16	11	18	20	5	16	7	11	12	7	10	5	1	0	0	0	0	0	0	0	0	0	0	0	0	0	0	0	0	0	0
CGCAGTCCATCATGCTTATCAGGTGTAGCT	7	9	13	14	20	6	19	13	11	11	12	6	5	7	16	11	14	8	16	12	25	25	1	23	18	6	15	8	7	8	0	0	0	0	0	0	203	0	0	0	0	0	0	0	1	0	0	0	0
GGACACCATCTACTCCCAGATTGTAAACTC	2343	1214	1086	1222	1642	1379	1284	1261	1374	1247	1859	1738	1568	1245	1695	1418	1422	2479	2378	2026	2270	3037	1290	2764	1671	1445	1812	1329	1362	1083	1	3	1	2	4	334	732	2136	0	0	6	1	1	0	782	159	1328	3	1
CTATACCCTAGAGCGTCGTCGTCCCAAACT	12	23	8	22	19	17	15	12	28	16	14	10	18	31	14	21	11	28	46	21	24	25	9	26	23	27	18	21	7	15	0	0	0	0	0	0	0	0	0	0	0	0	0	0	0	0	0	0	0
TACCATATCGGTACATTGAAACAGGGGTAA	28	10	9	20	3	10	3	12	4	4	13	8	9	3	5	5	10	16	27	15	20	21	2	16	12	13	15	5	14	6	0	0	0	0	0	0	0	0	1	0	0	0	0	0	0	0	0	0	0
AAGCTTATTTCGCAAGCACTATACAATAAT	265	189	182	172	235	190	205	164	191	180	206	281	231	172	240	162	183	322	318	300	306	406	170	356	303	224	242	168	183	113	0	0	0	0	0	0	80	356	0	0	0	0	1	0	0	8	711	1	1
TACTACACCCCCACCGAAAGCGCATTACCC	32	37	26	39	31	28	35	31	33	33	40	45	33	26	51	39	49	46	74	50	64	95	29	72	48	36	62	43	33	28	0	0	0	0	0	0	0	0	0	0	0	0	0	0	0	0	0	0	0
TACGATTAAGCATCAAACGACTCAGTTCAG	22	20	13	7	13	9	14	20	17	20	28	22	20	11	21	10	15	39	45	21	12	50	12	30	33	8	26	5	20	16	0	0	0	0	0	0	14	0	0	0	0	0	0	0	0	0	0	0	0
TCACTGATGTCATCCCGAAGATGCTTCCCA	208	113	115	93	116	117	85	105	122	111	160	150	140	102	113	133	125	179	188	193	184	228	151	198	159	121	148	99	142	94	1	0	0	0	1	0	1	280	0	0	0	0	0	0	1	1	0	0	0
GCGTTCATATGTCCACCTATCATTTGTGTA	89	62	55	59	86	77	58	55	65	40	77	52	88	40	62	63	72	120	108	77	107	139	35	100	59	68	75	60	64	44	0	0	0	0	0	0	0	0	0	0	0	0	0	0	0	0	0	0	1
AACTTTAAGTGGATTAGTGCACCATATGGA	14	5	5	7	13	12	7	4	8	9	7	16	13	5	2	9	8	13	14	5	6	15	4	11	3	3	8	11	2	5	0	0	0	0	0	0	0	0	0	0	0	0	0	0	0	1	0	0	0
AACGCACCATCTAACGTTGTTAGAATGTAA	3971	2286	2170	2281	3123	2561	2497	2232	2633	2408	3233	3301	3029	2203	3090	2591	2825	4382	4424	3645	4151	5430	2448	4822	3160	2792	3227	2296	2537	2146	14496	17990	20150	31884	33311	18	2460	1300	15	109	1166	16851	12	9	3323	522	2979	28	76
TACCCAGTAAGTTTAGTCTATTCACCCAGT	36	17	13	26	35	20	25	13	22	8	33	25	23	23	39	24	10	42	31	36	39	44	6	36	35	29	22	15	18	19	0	0	0	0	0	0	219	0	0	0	0	0	0	0	0	0	0	0	0
CTGCGGCTTCATCCCTATGGTTCACCGCCC	35	39	16	36	35	27	40	53	40	28	48	47	43	32	30	33	36	81	52	53	55	52	35	51	33	34	33	32	36	23	0	0	0	0	0	0	0	0	0	0	0	0	0	0	0	0	0	0	0
ACCGAACCCTCGCCTTAGTCCCTCCACGTT	503	237	253	257	288	306	289	214	284	244	391	352	348	358	375	265	354	412	467	400	492	564	291	546	330	357	396	322	307	207	606	0	1	0	93	2033	885	4	0	3	2	0	1	1	3531	35	751	0	3
ATGCCTACTACAGCACCGCTTATCTTCACC	3100	1862	1676	1826	2663	1993	2099	1855	2010	1876	2680	2455	2399	1820	2390	2178	2133	3710	3568	3080	3142	4619	1918	3748	2244	2115	2467	1980	2012	1724	12	14	7	12	5	6493	957	996	6	64	9	11	126	84	3498	472	1768	51809	3
GTCTGCACCCGGGATCTGTGGATTGGTTCG	12	3	17	14	21	13	10	11	9	14	23	5	14	7	8	10	8	9	19	13	31	27	5	17	5	16	10	9	7	9	0	0	0	0	0	0	0	0	0	0	0	0	0	0	0	0	0	0	0
TGTCAACTTCCCGAAGTAAGCCATACACCT	20	8	5	12	6	6	8	8	7	7	9	14	9	7	16	12	6	22	20	9	15	16	15	19	8	10	5	9	11	10	0	0	0	0	0	0	0	0	0	0	0	0	0	0	0	0	0	0	0
TGGCCGGCCCCTGCACCTCGGTGCTGTCAT	70	29	29	30	91	41	38	39	45	45	59	51	43	25	41	34	35	54	63	55	61	126	37	64	33	39	58	37	34	27	0	0	0	0	0	0	7	0	0	0	1	0	0	0	0	2	40	0	0
TCGAAAAATTTTCATGTCATGTCTGCCACC	175	94	114	120	239	122	120	127	114	122	152	168	178	94	141	136	107	192	223	152	207	317	121	220	148	131	122	129	126	96	0	0	0	0	0	138	75	429	0	0	0	1	0	0	0	10	400	0	0
TACCTATATGACTGATGTCGTTATGCAAAT	66	50	50	52	64	74	58	53	56	52	56	77	38	47	39	54	39	100	118	88	93	100	79	98	27	56	47	57	57	49	0	0	0	0	0	0	0	1	0	0	0	0	0	0	0	0	0	0	0
AATCACATATAATAAACTTTCGAAAAAGGG	3	4	3	9	13	1	12	15	7	2	14	9	3	5	13	9	8	11	7	7	16	21	12	6	8	6	11	5	7	5	0	0	1	0	0	0	0	0	0	0	0	0	0	0	986	7	1	0	0
CTCATCCGGTGCATGCTGTCTGACATCACC	413	228	193	214	283	186	186	195	239	210	289	325	259	243	211	207	213	342	373	335	375	463	157	391	224	229	287	152	219	135	73	0	0	0	1	0	48	1	0	0	0	0	1	0	0	24	173	1	0
AATAATTAAAAATGTGCTATTGCTATTTAT	185	164	100	99	163	129	90	141	157	107	165	163	150	113	145	113	118	244	296	183	247	279	106	233	152	131	165	127	124	120	0	1022	0	0	18	324	114	1	1	1	0	3	0	0	0	11	317	1	1
CCGGCGTGACTTCCTACAATCACTCCCATC	26	11	14	15	18	14	8	18	5	22	10	14	13	6	16	11	24	32	22	17	17	32	5	35	13	11	26	11	13	17	0	1	0	0	0	0	0	0	0	0	0	0	0	0	0	0	364	0	0
GATGAGTCAATGTCTAACCAAGTTTCCGAC	873	542	443	523	700	600	650	640	564	558	814	766	678	529	693	505	536	1022	1045	866	1055	1220	590	1140	742	604	675	495	633	474	0	0	2	0	6	0	167	2	0	1	1	0	0	0	0	121	142	1	0
TTCGATCAGTCCAATCGTAATTTGGCTTAC	1232	739	657	685	899	771	688	683	746	693	1011	897	883	721	851	801	756	1197	1369	1595	1249	1590	826	1456	836	832	832	792	781	600	15	0	0	0	1	522	679	2	0	1	5	0	2	1	4	114	189	0	0
TCTTTCGTCCCACTCGATGATAGTACAGCA	83	63	41	57	57	60	43	81	57	53	94	86	81	46	75	47	50	114	102	80	93	122	39	113	67	66	64	43	67	46	1	6	1	0	2	0	10	0	0	1880	3161	6457	1413	1233	7	1768	614	1	1
TGATCTTAAACTGAGCACGTCTAACTATCT	71	20	42	39	52	34	35	19	49	40	34	21	44	51	63	45	38	56	61	50	31	83	59	49	25	54	61	32	45	21	0	0	0	0	1	0	38	0	0	0	0	0	0	0	0	0	0	0	0
AGTGAGCTTAGTCATTACGATAGCACCTTG	34	28	23	19	40	34	27	29	20	34	33	24	39	15	35	23	31	38	41	30	37	51	27	34	23	21	42	25	23	22	0	0	0	0	0	1	0	0	0	0	0	0	0	0	0	0	0	0	0
ACAGCCTCCAGCGTCAGGGTCATTCCTCCG	417	202	205	197	340	284	228	241	254	198	372	293	293	226	279	267	291	343	408	362	371	520	286	443	291	316	282	208	246	158	0	1	0	1	1	0	7	0	0	0	1	2	0	0	1455	19	198	0	0
CTATGCCCCCGCTCCACAACAGACGTTATA	80	47	42	52	74	47	40	43	41	43	58	50	78	46	34	44	40	124	94	48	67	87	40	94	94	52	45	48	76	72	0	0	1	0	0	0	26	0	0	0	0	0	0	0	0	3	0	0	0
GTTACACCTAAACTAATGATAACCTGATTA	21	6	5	10	14	4	11	13	12	12	24	13	18	12	8	14	11	5	17	10	12	22	9	19	9	11	5	5	7	5	0	0	0	0	0	0	0	0	0	0	0	0	0	0	0	0	0	0	0
TATCCTTGAGCTATACTCGAGGTGGCTCAC	503	319	266	299	417	269	336	304	299	229	359	397	375	288	372	297	301	504	525	464	563	741	274	636	337	384	420	330	311	234	0	0	0	0	3	0	287	660	1	0	1	0	0	0	1	3	135	0	0
AGTTCCCTTTATCGGACACATACCGCTCCC	231	201	146	146	206	184	156	170	131	145	222	228	212	184	203	185	201	251	355	243	264	309	159	361	189	218	238	137	159	127	0	0	0	1	0	0	412	0	0	0	0	0	0	0	1	1	353	0	0
TACCGCACCTTTGACCAGGTCCCCCGACCA	17	9	12	5	9	14	31	9	5	18	13	18	23	10	12	19	13	25	42	20	26	36	14	38	16	15	25	17	14	18	0	0	0	0	0	0	0	0	0	0	0	0	0	0	0	0	0	0	0
AAGCCTACACGACTCATAAACCAGCTGCAT	413	168	182	209	307	243	209	225	265	205	333	333	274	227	299	252	232	546	402	351	406	470	204	463	194	261	227	186	259	215	2	0	0	1	2	0	98	0	0	0	1	0	0	0	688	3	434	0	0
TAATGACTTATGTTAACAAATACGCGTTGT	66	15	22	14	28	27	21	17	17	18	21	16	20	18	23	18	29	27	34	31	17	34	23	45	33	16	27	17	17	18	0	0	0	0	0	0	3	0	0	0	0	0	0	0	0	0	0	0	0
TTGATTTAGACCTTTTCATTAGCAGACAGA	101	83	64	80	104	94	74	100	86	62	116	85	79	60	94	99	67	139	137	128	127	144	64	157	89	62	78	89	78	63	0	0	0	0	0	0	144	0	0	0	0	0	0	0	0	2	135	0	0
TCTCCTAGTCATGCGTGTTGTGTTCAACAA	12	5	7	7	12	8	1	6	2	10	12	8	9	9	10	11	9	21	20	9	10	10	4	5	4	21	14	6	14	4	0	0	0	1	0	0	12	0	0	0	0	0	0	0	0	1	0	0	0
CGTAAGCTGTCTCTTGTCGTAACTCTATGA	606	388	304	354	508	414	385	367	397	398	572	574	500	391	445	414	438	660	676	560	620	792	378	782	524	470	517	412	466	313	2025	5042	1711	873	1222	2	882	0	1	1	1	13	1	0	3	57	908	3	8
CAGACTATTCTTTCAACTGTGCAATGCGCG	36	29	14	28	24	22	31	24	16	11	28	25	24	21	43	22	21	31	57	24	26	52	4	40	20	17	23	18	26	15	0	0	0	0	0	0	0	0	0	0	0	0	0	0	0	0	0	0	0
AACACTACAAGTAGAAACGATGCTACCTAC	68	31	45	83	43	37	51	44	52	41	68	62	65	42	65	46	53	88	85	85	118	96	36	74	67	68	54	45	47	34	0	0	0	0	0	0	2	1	0	0	0	1	0	0	0	0	0	0	0
TCCGCCAGATGAGCTGCACTTTTTACCTAG	25	17	20	20	37	19	19	8	20	15	15	12	15	16	15	16	11	21	20	25	16	42	10	33	17	30	20	23	26	7	0	0	0	0	0	0	0	0	0	0	0	1	0	0	0	0	0	0	0
ACGCTGATAAATGTTCATACATTTGGCCGG	39	36	42	33	40	45	46	50	41	28	61	31	52	29	44	27	59	64	53	43	58	69	65	90	43	40	47	24	51	43	0	0	0	0	0	0	0	0	0	0	0	0	0	0	0	0	0	0	0
CAACTTACAGATTAATACTTCCGAGTGCAA	1582	874	852	989	1011	1028	1026	923	904	845	1272	1203	1025	824	1146	951	965	1426	1542	1366	1519	2030	915	1858	1125	968	1241	1018	1004	747	0	3	3	0	3	354	748	457	0	1	106	2	2	2	6	216	3646	0	0
CTTCCAGCAGAAGAATGCCGCCAGAGATTG	211	127	123	109	149	164	137	149	159	149	217	186	166	115	147	173	185	217	289	236	259	329	112	332	130	164	211	148	164	148	64	0	0	0	0	0	11	0	0	0	2	0	0	0	0	144	0	0	1
AGTTAACTCTCAGCAGAAACCTTATCAACC	218	129	80	123	123	113	108	99	115	93	138	133	159	110	155	159	156	174	225	167	210	250	114	215	175	145	159	160	122	68	0	0	0	0	0	0	0	0	0	0	0	0	1	0	0	62	302	1	0
TTTGCCTGCCGAACAATTCACGTCATCCCG	19	15	8	9	11	8	7	7	5	10	11	13	6	5	15	8	7	3	34	14	9	10	3	20	23	2	16	8	6	9	0	0	0	0	0	0	0	0	0	0	0	0	0	0	1	0	0	0	0
ACAACGTTGAGGTTTAAATGACGACCGACA	124	79	74	83	126	83	94	69	74	62	102	101	132	58	110	90	92	205	137	132	136	212	75	146	85	95	122	70	79	80	0	0	0	0	0	0	152	1	0	0	0	0	0	0	0	2	0	1	0
TCTTCCAGTCCAGAGATCAACCCCTGATGT	13	6	3	1	4	4	2	6	7	8	5	5	2	2	6	5	3	24	8	5	1	8	4	7	5	5	11	5	2	11	0	0	0	0	0	0	0	0	0	0	0	0	0	0	0	0	0	0	0
GCGGCCACATGTCGGACTGAACACGACCCG	315	200	159	158	334	234	229	225	240	196	319	313	270	226	223	214	216	428	339	313	342	490	186	400	258	262	277	191	200	182	1	0	1	0	1	0	230	1	0	0	0	0	0	0	0	10	0	0	0
GCCGTGTGTAGAGTCCCCTACTCTTAATTG	5	9	4	10	22	11	7	10	9	2	12	5	15	9	14	11	8	14	11	8	27	33	3	13	3	4	11	18	10	10	0	0	0	0	0	0	0	0	0	0	0	0	0	0	0	0	0	0	0
TTGAAACCTGAGATAGAGAACATAAGTTCC	171	81	94	84	132	81	65	62	96	77	149	146	96	76	106	94	111	179	183	166	179	252	89	193	141	97	86	81	123	49	0	0	0	0	0	0	3	0	0	0	0	0	0	0	854	11	1	0	0
AGCTTCCCTGACTAGGCGATTAAGAGACA	117	53	25	36	30	44	34	38	53	24	46	43	49	36	33	35	39	56	54	58	43	91	16	81	43	32	46	29	25	30	0	0	0	0	0	0	0	1500	0	0	1	1	0	0	0	0	0	0	0
TATCACAGGCTTGCACGCTTACAACCCTTA	234	167	166	168	202	169	162	169	145	151	232	173	222	124	187	143	179	364	343	246	308	399	194	329	206	173	194	150	199	139	0	1	0	0	1	284	76	0	0	0	2	0	0	0	0	9	262	0	0
ACGCGACCACCCGTACAAAGATCCTCATTA	29	19	12	19	31	11	13	16	30	30	23	37	23	25	20	24	19	30	27	28	30	63	36	33	19	32	31	17	32	20	0	0	0	0	0	0	11	0	0	0	0	0	0	0	0	0	0	0	0
CCGGAGATTCGAAGCCCGTAAACAACCTAA	1859	954	1034	1018	1210	1151	1135	1117	1078	1038	1468	1557	1352	1109	1466	1120	1211	1840	1926	1588	1781	2320	1052	2124	1403	1175	1412	1051	1156	878	526	3991	3	2	37	1020	444	2731	1	0	7	10	3	3	1807	108	2103	3	1
CACCCCACCCATATGCACTTCCACAGTAAC	50	12	7	13	23	24	13	8	21	18	17	26	11	14	28	11	19	22	28	24	24	62	23	33	13	16	27	13	6	14	0	0	0	0	0	0	0	0	0	0	0	0	0	0	0	6	0	0	0
TCCTAGCCTGGGAACCCTAAAGATCTTTAT	16	11	10	11	29	12	24	9	21	13	19	12	26	11	22	14	10	34	24	15	9	37	12	24	12	13	17	8	35	10	0	0	0	0	0	0	0	0	0	0	0	0	0	0	0	0	0	0	0
GTGTTCCTATACACTGACATACCACTTTGG	28	16	27	24	32	30	21	32	16	21	21	34	23	16	22	22	21	43	37	19	23	46	22	56	51	16	25	20	12	15	0	0	0	0	0	0	0	0	0	0	0	0	0	0	0	0	0	0	0
CCGGCTCAGTATGAGTCTATAGCTTGACTG	8	14	23	15	6	16	14	10	15	11	20	21	11	15	21	13	21	44	33	17	31	26	15	30	7	7	20	11	20	20	0	0	0	0	0	0	0	0	0	0	0	0	0	0	0	28	0	0	0
TATTAACTCTATAAAAGCATTCTAGCACTC	152	91	100	100	155	131	80	100	88	125	106	166	133	100	155	98	113	190	201	170	199	220	93	189	126	94	149	90	127	86	1353	0	2051	298	359	1	13	0	0	1	1	0	0	0	0	1	1	0	9
ATAATCATCAGTGACCTAATTCAGATGCTG	294	156	143	156	204	160	151	184	137	178	228	198	183	137	215	153	190	278	304	247	248	362	176	304	182	192	208	132	157	118	0	0	0	0	1	3	128	1	0	0	0	0	0	1	0	61	0	0	0
CCTACACCCGATGTGAGATGTCTCAGTCGC	2162	1329	1224	1300	1463	1254	1325	1305	1416	1306	1914	1717	1709	1377	1663	1523	1465	2346	2452	2169	2368	3115	1314	2706	1747	1546	1727	1443	1363	1168	3206	5664	2209	151	332	3034	3369	3	6	1	1	13	2	4	1091	188	2799	6	28349
GCACCGCTGGAGCTATCGAGTATAGAACCC	234	168	103	132	186	138	142	155	165	108	214	174	175	133	214	148	168	217	250	253	266	290	185	270	200	168	182	151	153	135	1	0	1	1	0	0	2	1	0	0	0	0	0	0	0	2	269	0	0
TCGCACTGGCCCGCCCTTTATAAGGATAGT	11	6	6	6	14	11	7	6	7	8	9	11	8	4	5	8	4	12	12	6	10	11	6	14	5	12	11	6	6	6	0	0	0	0	0	0	1	0	0	0	0	0	0	0	0	0	0	0	0
TTATAACCGTGGATTACCGCAACGTAATCC	60	86	45	20	47	50	46	60	43	37	61	54	50	29	49	39	40	97	125	77	65	103	41	100	47	48	63	36	55	37	0	1	0	0	1	0	0	840	0	1	1	0	0	1	2540	0	0	0	0
ACCCGGGGTAGTGCGCTCCGCCACGTACTT	5	13	6	12	24	6	5	5	10	7	12	14	15	6	12	11	4	16	23	9	13	20	5	4	9	12	10	5	6	8	0	0	0	0	0	0	0	0	0	0	0	0	0	0	0	0	0	0	0
GTTTTATTAGAAATTGAGATAGACAACCCC	10	11	11	7	11	16	16	18	6	13	9	19	11	9	9	11	10	20	11	22	10	21	15	28	14	14	4	10	16	7	0	0	0	0	0	0	6	0	0	0	0	0	0	0	0	0	0	0	0
CAGTAAAGCCTATGACACTAGCTTGAATTT	193	90	94	134	143	129	129	128	160	97	161	133	127	83	149	112	115	191	233	153	192	226	150	223	86	115	179	121	105	104	1	2	1	3	0	1	18	401	1	0	1	4	0	0	1182	4	0	10462	0
CTAATGCTGGGGGCAAGAAATAAAAGGATG	370	163	169	151	250	185	128	193	216	184	222	233	228	172	218	195	189	256	316	235	283	430	163	354	246	181	228	173	190	143	0	0	0	0	0	501	82	1	0	0	0	0	0	0	1	10	0	0	0
ACAAAGGATGATTTAAAATCCTCTGCCACA	1788	926	752	847	1181	1029	916	934	1015	897	1283	1257	1002	908	1154	995	1022	1625	1739	1387	1600	2204	983	1925	1213	1102	1281	942	1003	753	2	14	4	1	3	849	183	343	1	340	972	11671	93	95	0	226	589	3	1
TGTGGAACCACAAAAACGTAACCAGTAAGA	18	9	3	7	5	5	4	3	7	4	11	16	9	1	5	10	5	39	9	10	11	9	5	16	9	4	8	3	6	25	0	0	0	0	0	0	0	0	0	0	0	0	0	0	0	0	0	0	0
GATCATAAATGTAATCCGGTATAACCAAAA	2811	1719	1457	1635	2111	1734	1825	1742	1897	1575	2278	2134	2035	1624	2175	1894	1932	3279	3189	2497	3151	3881	1627	3461	2012	1747	2137	1750	1917	1457	2	0	3	1	11	3791	659	2190	1	5	86	0	5	4	1865	205	1216	4	4
TCAGCTTCCAAGCCTGTAAAAGCTTCACCA	118	74	46	66	59	74	68	57	67	68	81	87	83	56	86	57	56	126	138	91	101	133	70	142	92	108	84	82	63	66	3540	1991	6475	52	281	2	1956	452	2	5	2	10	1	0	1	41	1	3	14
TGTCGCCTTTTTCTCGCGAATGTACGCTGA	13	6	7	3	3	6	4	9	6	2	2	10	4	5	3	6	4	4	9	4	18	12	5	11	8	9	4	2	3	1	0	0	0	0	0	0	0	0	0	0	0	0	0	0	0	0	0	0	0
TCTTATCCCTATAGACAGAGGTTACGCCAA	89	41	30	30	47	44	40	38	43	41	81	53	64	45	76	40	44	94	68	57	58	105	48	88	48	61	54	35	48	35	0	0	1	0	0	0	0	0	0	0	0	0	0	0	1	0	0	0	0
TGACAAATTCTGCGATACCTCTCCTATAAC	1183	743	670	732	957	796	745	688	775	619	1011	996	913	659	922	967	925	1289	1372	1134	1316	1791	765	1538	870	776	989	874	784	619	3529	2610	4971	2725	3119	329	1363	1429	2	1	4	10	1	2	1	151	1834	3	13347
TCAGCACCCGTCACGCTGTCGCATTAACGT	6	12	11	5	8	13	5	11	1	2	10	10	4	5	6	6	19	14	20	9	7	17	7	24	20	7	14	10	5	6	0	0	0	0	0	0	0	0	0	0	0	0	0	0	0	0	0	0	0
TACCAGCACGACTCCTTGATAGACGCCCGT	25	6	18	14	14	9	8	20	16	14	16	11	18	11	13	23	19	17	27	21	22	50	13	27	13	15	15	11	11	9	0	0	0	0	0	0	0	0	0	0	0	0	0	0	0	0	0	0	0
AGTACCGATCGGAGAGGGAATTTAAGTGAT	13	7	12	11	20	11	4	23	9	15	16	11	18	3	6	15	12	15	15	21	12	44	19	19	15	11	16	12	8	3	0	0	0	0	0	0	0	0	0	0	0	0	0	0	0	0	0	0	0
CCTATTGAACGCCCAGCACTAAATTCACCC	14	4	9	7	20	7	3	10	9	7	5	10	12	7	11	4	13	9	22	10	17	13	16	14	18	3	3	4	7	4	0	0	0	0	0	0	0	0	0	1	0	0	0	0	0	0	0	0	0
CAGCAATATAGGAACATCCGGCGTAGCATT	49	31	21	37	29	21	31	22	24	15	49	25	38	31	34	26	28	68	60	53	99	99	44	53	21	35	66	30	30	23	0	0	0	0	1	496	0	0	0	0	0	0	0	1	1	1	340	0	0
GTAGAACCCTTGGGATGACACGACTTTTGC	111	25	33	41	41	28	42	39	46	33	48	75	39	35	44	41	37	66	85	48	70	81	54	82	28	24	55	25	32	25	0	0	0	0	0	0	0	0	0	0	0	0	0	0	0	0	0	0	0
CATAAAAGCCGACCACTAATTCTATTTAC	105	44	56	47	73	62	53	46	76	39	74	93	71	47	72	48	46	96	105	91	97	127	43	125	45	71	85	50	53	62	0	0	0	0	0	0	86	0	0	0	0	0	0	0	0	1	1	0	0
CACTGTTGAAAAGATTATAAAGACTTAACA	345	168	175	182	242	191	203	201	220	161	243	207	169	173	193	177	212	315	295	255	330	447	170	322	225	194	248	179	161	115	3	0	1	0	0	295	108	521	0	0	0	3	1	1	0	26	361	0	2
CAATATACATCAAGCAGATCGTCCTACCTG	226	123	118	111	205	151	126	139	171	155	152	212	136	141	171	125	104	211	203	155	210	282	113	243	202	171	178	127	136	122	0	0	1	0	0	0	1	0	0	0	0	0	0	0	1	0	209	0	0
CCCGGATGCTCATTGCTAACCAGATCGGCT	18	21	10	13	17	20	26	13	13	8	24	31	22	23	41	16	28	39	35	28	41	45	15	33	18	20	20	20	12	12	0	0	0	0	0	0	0	0	0	0	0	0	0	0	2	0	0	0	0
CCAGTAAAGTAATTCACCCCCAGAAACTTT	21	16	16	11	29	13	18	15	13	12	23	30	30	17	16	18	9	37	32	18	26	30	17	26	47	9	7	13	9	9	0	0	0	0	1	0	0	0	0	0	0	0	0	0	0	8	0	0	0
AATGAGATGCTAGATATACTTTAAAAACCC	56	26	37	35	51	36	38	45	22	48	34	60	33	46	29	38	45	62	75	60	56	62	33	89	35	34	49	36	43	29	0	0	0	0	0	0	3	0	0	0	0	0	0	0	0	0	0	0	0
TACTGTTAACTCAACCAGCACAAAATTAA	1799	1197	1014	1145	1535	1224	1210	1322	1197	1163	1627	1557	1439	1259	1621	1241	1256	2134	2123	1750	2158	2725	1182	2339	1311	1371	1529	1217	1216	970	1	1	3	0	4	373	1183	667	1	0	6	2	2	7	1287	129	1909	3	0
CATTGACTTGATGCTTCCGGACACGTCCAC	144	101	46	65	89	80	56	90	78	74	84	56	77	42	62	57	74	92	150	99	144	123	81	133	83	73	99	60	109	68	0	0	0	1	0	0	14	0	0	0	0	0	0	0	0	0	0	0	0
TACACGGATATGTGACACCGCTAACCACAG	184	154	111	115	245	137	143	192	206	118	212	152	170	131	233	143	152	313	318	269	281	335	140	291	176	140	220	121	135	109	0	0	0	0	1	1195	215	303	0	0	1	0	0	0	0	6	231	0	0
TATTAAAAGAGGCCTCATTAAATTAATTTA	276	112	114	138	197	147	122	113	162	137	176	166	168	177	151	132	148	273	234	177	251	319	98	264	179	157	163	117	163	77	1	0	0	0	1	314	1	0	0	0	0	0	0	0	0	36	71	0	0
GACTTCGTACAGCGTCCTGTCCGCTCCACC	76	50	42	45	67	49	71	63	33	46	75	85	60	41	90	91	68	71	93	89	122	110	62	92	50	59	107	83	54	50	0	0	0	0	0	0	0	0	0	0	0	0	0	0	0	1	0	0	0
ATTTCAAACTATACTGAAGGGAATATCACA	28	11	10	16	16	19	18	13	12	9	19	10	19	26	27	16	22	47	23	23	24	24	10	42	9	22	18	24	11	27	0	0	0	0	0	0	0	0	0	0	0	0	0	0	0	0	0	0	0
CGACAATTCGCACTAAGCATTAATCCTATC	214	126	101	137	121	123	105	113	130	88	166	153	150	101	153	161	130	250	201	200	226	234	119	223	145	101	167	139	120	124	0	0	0	0	1	466	40	0	0	0	1	1	0	0	1	0	210	0	0
CACTCGTGTATGGTTACTCCTTTACTCGAC	592	306	283	288	399	353	320	293	373	337	495	447	421	355	469	399	409	636	587	526	506	762	367	625	429	379	453	367	406	346	1	0	2	0	0	0	129	1	0	0	0	0	0	1	850	10	471	0	0
AACCTGTCGCCCACTTGAAAGTACAATGTG	46	17	16	50	40	38	32	22	34	28	27	33	27	32	35	21	24	40	41	38	53	65	11	61	37	40	45	27	19	18	0	0	0	0	0	0	0	0	0	0	0	0	0	0	0	0	0	0	0
TGCAGCCCGATCCTTTTTTCTACTCGGAAT	75	35	49	33	61	53	75	42	55	55	64	56	69	36	71	62	57	76	93	70	85	104	35	81	51	40	50	65	55	44	0	0	0	0	0	0	7	0	0	0	0	0	0	0	0	0	277	0	0
AGATTATTAGACCAACTCGTAAATGACTGA	170	84	91	94	136	110	120	119	120	104	166	148	169	92	123	96	125	193	178	149	162	237	87	215	166	135	142	119	98	77	0	0	0	0	0	1	9	0	0	0	0	0	0	0	0	22	0	0	0
TGGGCCCCCCACCCCTTTCATGACGATTCA	47	55	43	46	77	56	51	45	45	58	80	65	67	35	65	50	50	67	89	79	77	115	20	77	51	50	62	53	32	34	0	0	0	0	0	0	4	0	0	0	0	0	0	0	311	8	125	0	0
ACTCGTGCAATGACTACATGCCAAGACCAG	5586	2834	2628	2990	4044	3581	3363	3226	3546	3148	4780	4324	4038	3272	4121	3761	3643	5832	6283	5269	5586	7531	3314	6821	4045	3585	4351	3159	3310	2421	2249	1539	948	15	106	3080	1341	1418	5	354	692	1680	789	775	2002	1247	3772	3	106
CACAGCAGCCACCTTCTTGGAATCTTTTCG	1	1	5	2	9	8	3	6	5	1	1	3	5	24	14	7	2	10	10	7	10	18	8	9	7	27	11	6	3	9	0	0	0	0	0	0	0	0	0	0	0	0	0	0	0	0	0	0	0
ATTTAAATAAATACTCATAGTTATAGCTCC	39	19	16	17	22	17	17	17	25	22	22	17	26	11	23	19	19	35	38	22	31	40	9	29	21	14	32	15	19	16	0	1	0	0	0	0	57	0	0	0	0	0	0	0	0	0	0	0	0
TACAATCTCCTGTAACATAATATTGATACA	48	29	22	32	36	34	19	39	34	42	30	49	38	26	22	27	22	42	51	41	67	65	6	75	27	35	23	24	29	22	0	0	0	0	0	0	0	0	0	0	0	0	0	0	0	0	0	0	0
TCTAAACCTCAAACAGCGTTTTTTAATTGC	12	7	6	11	2	5	8	12	5	5	14	5	9	18	12	12	11	14	15	17	12	20	7	11	6	6	15	12	4	8	0	0	0	0	0	0	0	0	0	0	0	0	0	0	0	0	0	0	0
TGCAGTGTCCTCTGCTAATACACATACAGG	86	83	45	67	54	52	42	53	53	39	71	74	56	46	90	68	69	93	132	88	71	80	27	103	60	56	69	70	65	39	0	0	0	0	0	0	194	0	0	0	0	0	0	0	0	0	155	0	0
GCAGCCACGATTCTTAATTTTTACGGATAT	31	42	13	9	11	15	29	13	19	11	16	21	30	19	19	14	25	33	75	26	21	28	11	52	13	27	21	9	23	15	0	0	0	0	0	0	10	0	0	0	0	0	0	0	0	0	0	0	0
GACTATGCACTTCCAATATAAGATAGATGA	59	53	28	33	25	31	32	35	34	30	48	57	45	18	53	27	22	42	62	44	58	80	27	74	47	34	45	26	35	32	0	0	0	0	0	0	8	0	0	0	0	0	0	0	0	0	0	0	0
CGACCACAATCTATCGGAGTAACCCTCCGT	54	24	22	17	37	16	22	20	23	14	14	41	31	19	19	23	24	33	42	40	22	58	23	36	12	21	14	27	35	14	0	0	0	0	0	0	0	0	0	0	0	0	0	0	0	0	0	0	0
CTGGTTGAAATGAGCAATTAAAGATCGGCT	69	33	43	55	52	32	48	62	51	45	80	85	72	50	52	55	79	83	123	63	94	145	46	103	45	50	46	41	43	43	1	0	0	0	1	0	44	411	0	0	0	0	0	0	0	0	0	0	0
TGATTTACCAAATTCCGCTCGTCAACTATT	82	35	43	45	58	47	46	60	72	60	57	58	50	73	74	46	63	80	65	91	120	111	52	89	54	48	80	45	75	25	0	0	0	0	0	0	0	0	0	0	0	0	0	0	0	0	0	0	0
TGTCTAATAGCACAAACTGTAAATATAACC	207	113	106	124	201	135	122	142	136	115	196	188	179	149	181	143	144	258	237	188	209	282	154	254	201	155	175	103	137	136	0	0	0	0	4	0	6	947	0	2	1	1	0	1	1104	22	855	0	0
ATTCTGCCTGTCAGTTAAACGTCCTTACTC	13	6	12	6	8	5	10	16	12	10	9	18	5	8	10	11	7	7	11	18	9	16	5	15	17	10	19	9	4	3	0	0	0	0	0	0	0	0	0	0	0	0	0	0	0	0	0	0	0
TACCTTCCCATTTTACCTATCACATACATA	4	8	7	23	17	10	4	10	17	12	18	5	11	7	13	7	15	16	24	15	12	22	15	19	13	15	22	8	10	5	0	1	0	0	0	0	6	0	0	0	0	0	0	0	0	3	983	0	0
GAAACCTGGCCGTAAATACTCCATTTGTAC	42	16	10	16	45	28	25	22	30	34	36	21	26	21	18	19	15	29	43	31	33	56	10	46	22	28	26	16	20	15	0	0	0	0	0	0	22	0	0	22	21	101	12	15	0	18	33	0	0
CCACAAGACCACTACAACCATCCACTATAT	1818	942	874	894	1249	1047	1000	955	1040	886	1398	1415	1230	854	1181	1047	1053	1785	1773	1447	1710	2309	867	1910	1403	1115	1325	993	1098	756	921	1	123	5	111	473	582	965	1	1	4	0	1	0	3359	452	1426	4	5363
ACTCGGACAAACGGTTCATCTTATTCATGT	77	54	51	64	106	71	90	63	77	64	93	81	74	54	80	71	95	129	131	101	124	136	63	141	80	51	89	70	51	58	0	1	0	2	0	0	18	0	0	0	0	3	0	0	966	3	375	0	0
AAATGCATTGCCAGCTAGTTTACGGTATAT	14	12	9	23	8	19	11	16	12	8	24	12	20	14	23	15	23	18	24	21	25	20	13	24	29	14	19	6	18	9	0	0	0	0	0	0	8	0	0	0	0	0	0	0	0	59	0	0	0
GTTCAGCGTCTCACCTGGCACGGCCCCGGT	50	18	28	24	24	16	27	26	20	11	34	36	32	35	40	15	14	36	40	29	51	58	36	52	42	32	34	12	21	13	0	0	0	0	0	0	0	0	0	0	0	0	0	0	0	0	0	1	0
ACGAAGCCTGTTCGCTGTCGGATCATCAAC	33	29	35	14	27	18	28	38	30	32	50	40	29	21	25	40	18	38	71	52	41	65	25	39	46	25	42	25	18	17	0	0	0	0	0	0	0	0	0	0	0	0	0	0	0	0	0	0	0
ACCAGATTCGGGCACCCACGGATATCCTCC	164	65	74	75	66	89	97	80	83	109	87	143	98	76	103	109	78	139	145	110	135	173	71	166	59	65	113	100	92	44	0	0	0	0	0	0	0	0	0	0	0	1	0	0	0	0	192	0	0
TCACCCTGCCTGCGCTCTCCATTCCTCAGA	4	8	8	1	8	11	11	5	5	5	13	6	8	7	6	7	8	10	13	15	17	13	1	17	23	9	11	5	6	6	0	0	0	0	0	0	12	0	0	0	0	0	0	0	0	0	0	0	0
TCAAGATTAAACTTGTATAATACTGTACCT	73	66	49	50	69	71	49	33	41	55	67	77	60	48	78	44	51	73	111	81	79	98	45	101	49	65	75	40	62	59	0	0	0	0	0	0	5	0	0	0	0	0	0	0	0	5	0	0	0
GAATACACGTGCCACGGATTAAAGGTACAG	7	13	8	19	9	23	23	8	14	12	21	8	18	8	9	11	16	10	24	20	24	29	8	37	13	10	3	10	12	6	0	0	0	0	1	0	0	0	0	0	0	0	0	0	0	0	0	0	0
TCCCTCGCCTATACATGCCACAGGGGCAGA	38	25	25	20	41	19	18	23	24	15	45	27	28	24	49	26	12	39	44	30	37	75	24	35	27	21	73	14	21	23	0	0	0	0	0	0	99	0	0	0	0	0	0	0	0	1	0	0	0
GTATCCTACCGAGAGTTTAGAAATGATAAT	46	24	37	22	43	25	47	24	30	35	51	67	41	27	24	25	21	60	47	40	67	78	22	60	71	39	43	27	32	20	0	0	0	1	0	0	50	0	0	0	0	0	0	0	1	4	291	0	0
ACACCTCTAACGCTTGCTAGGTACACATTG	214	127	112	141	178	156	176	148	145	139	208	254	178	120	181	193	152	228	304	237	219	326	100	342	170	120	201	182	166	111	0	0	0	0	0	0	407	0	1	0	0	1	0	0	0	7	246	1	1
ATCCTTCGCGAACCCGTGAATATTGAATTT	18	18	10	10	24	19	18	13	16	11	17	6	19	12	12	13	11	21	29	23	22	52	14	30	19	10	18	16	13	13	0	0	0	0	0	0	0	428	0	0	1	0	0	0	0	0	0	0	0
TATAATGTCCCAGGTTGAATTAAAAAAATA	33	38	29	25	36	19	24	29	34	21	45	40	35	15	48	27	50	52	72	50	53	57	37	60	32	35	72	22	22	19	0	0	0	0	0	0	35	2	0	0	0	0	0	0	0	0	0	0	0
AAACCGGCCTGCTCCCTACGCTGTTCACTG	4	3	3	2	7	4	14	5	4	7	4	13	5	3	3	3	2	10	6	5	8	6	2	10	4	5	10	4	4	1	0	0	0	0	0	0	0	0	0	0	0	0	0	0	0	0	0	0	0
TCAGCCGACAGCCGCCTCCATGACATCACT	132	58	67	78	102	89	82	87	91	97	107	121	74	84	96	104	111	126	128	111	115	209	65	169	110	72	93	91	79	78	193	0	0	0	3	1	484	0	0	0	2	1	0	0	0	3	0	1	1
CATATAAAAAACATCAAAAGGTATGAGTTC	150	105	97	83	145	99	69	113	108	116	134	125	142	100	138	139	107	215	203	147	206	258	75	233	127	135	152	127	114	88	0	0	0	0	0	0	36	0	0	0	0	0	0	0	0	0	0	0	0
GAAATAAGGCGTAGTAACCCTTGCTTTGTG	11	11	8	6	7	13	8	9	10	10	12	38	8	5	19	5	10	17	19	23	22	22	23	29	14	18	14	9	11	16	0	0	0	0	0	0	58	0	0	0	0	0	0	0	0	0	0	0	0
TACGTGACCACATAAGTTAAATGAATCAGA	85	33	28	54	84	41	72	46	44	52	73	60	57	47	67	51	43	97	85	80	81	125	40	83	68	71	60	47	54	34	0	0	1	0	0	0	129	0	0	0	0	0	0	0	0	18	0	0	0
TCTGCAGTTACGCCTGCTTCCCTACAGCTA	7	21	12	4	8	9	8	11	13	16	17	19	16	10	11	11	19	20	41	19	30	13	5	40	9	15	17	8	19	20	0	0	0	0	0	0	0	0	0	0	0	0	0	0	0	0	1	0	0
TCTACATAGCTCGTGAGACACCGATGCACG	19	7	8	6	8	4	7	2	7	6	9	4	5	4	15	7	19	19	13	19	3	11	5	9	24	6	17	5	7	8	0	0	0	0	0	0	0	0	0	0	0	0	0	0	0	0	0	0	0
TGCGAACAGCCAATGTACCCGAACCAGCCC	27	19	24	23	18	21	23	23	18	13	26	13	24	31	25	15	24	24	38	33	42	36	19	43	22	36	18	21	25	16	0	0	0	0	0	0	0	0	0	0	0	0	0	0	0	27	572	0	0
CGCACGCAAAGGCCAGTCTATTGACAGTAC	42	25	20	26	45	27	21	19	32	32	27	14	25	18	22	37	26	40	62	34	53	51	27	39	29	33	41	31	26	15	0	1	0	0	0	0	0	0	0	0	0	0	0	0	0	6	600	0	0
CCAGAAAGCTTGTATGAGTCATGTAGTAGT	913	523	461	474	632	518	513	470	510	512	673	695	620	496	626	537	558	828	929	730	832	1151	465	900	532	516	586	528	532	418	0	1	0	2	1	2203	464	2	0	0	1	0	0	0	0	104	691	0	686
AGTACCAAAACTCCCTCTCATCCAATATGT	49	20	23	18	20	34	35	15	28	33	32	18	37	12	28	28	24	33	44	33	45	42	22	65	24	25	30	29	18	20	0	0	0	0	0	0	0	0	0	0	0	0	0	0	0	0	0	0	0
GCAAGCGTCCGGAGTTACGTAAACAACCAG	60	29	22	56	57	36	34	37	29	45	47	48	39	27	47	48	39	64	64	73	56	88	44	84	50	42	50	35	53	24	0	0	0	0	0	0	0	0	0	0	0	0	0	1	0	0	243	1	0
ACCCCTTGCCAATTTACCGACGTAAGTATA	70	37	25	43	46	30	41	32	40	23	54	40	35	35	54	41	43	83	73	42	40	86	49	55	21	19	43	26	37	36	0	0	0	0	0	0	0	0	0	0	0	1	0	0	0	6	0	0	0
TCGAACACTGTAACAGGGCCCACCACCCGA	45	32	37	36	77	38	59	28	32	42	61	78	49	42	75	52	54	65	76	56	74	76	55	81	35	42	68	36	43	28	0	0	0	0	0	1	15	0	0	0	0	0	0	0	0	0	0	0	0
ATTGTACCCATTACGACAGCGAGCTCTTGG	43	52	37	43	70	39	30	35	41	22	38	48	47	48	54	44	43	61	57	49	66	102	38	67	55	41	43	42	47	22	0	0	0	0	0	0	50	0	0	0	0	0	0	0	0	1	0	0	0
ATATACCTACGATGCAAACTCCACTTGCGC	31	10	10	19	11	16	9	16	24	17	17	6	13	12	17	18	17	40	24	31	17	36	24	34	8	10	15	18	23	25	0	0	0	0	0	0	15	0	0	0	0	0	0	0	0	0	0	0	0
TACCTAATTAACAATTGCGCCAATTTACCT	146	77	101	65	98	92	91	85	90	88	128	133	98	104	118	131	94	186	195	140	206	209	86	200	111	125	117	107	109	88	0	0	1	0	0	0	0	0	0	0	0	1	0	0	0	0	0	0	0
AATACGAAAGAATCATGTTTCGTGAAACGA	55	43	35	31	45	29	18	29	18	40	37	53	35	26	38	20	39	52	57	41	40	54	57	54	27	26	24	27	43	21	0	0	0	0	0	0	0	0	0	0	0	0	0	0	0	0	0	0	0
CACGAAACTCTATACACGGTACAGACCAAC	29	10	21	12	20	13	19	11	16	15	21	20	14	21	19	7	9	12	21	17	12	36	14	22	19	17	10	9	14	9	0	0	0	0	0	0	0	0	0	0	0	0	0	0	0	0	0	0	0
ATTTATCTCCCCTATTCCTAGGCGTATCCA	17	14	9	9	19	1	10	7	11	6	13	6	7	5	11	7	7	10	15	16	17	23	15	14	16	3	2	15	13	6	0	0	0	0	0	0	0	0	0	0	0	0	0	0	0	0	0	0	0
TCATCACGTGCGGTCGCTACACAACAGCCA	77	50	36	52	53	62	56	74	59	33	85	79	57	42	56	67	67	69	65	58	79	103	45	83	41	76	65	62	66	40	0	0	0	0	1	1	0	0	0	0	0	0	0	0	0	0	0	0	0
TTCCTAAAACTTACTTAATGCTACATCCGT	71	45	67	53	66	69	86	56	47	54	70	53	57	58	57	66	36	91	90	97	98	113	35	126	67	57	58	53	44	61	0	0	1	0	0	0	4	0	0	0	0	0	0	0	0	0	0	0	0
CACACTTCGAGATATTCGCCCCACGCGCGA	171	70	58	63	108	60	80	65	123	70	107	113	84	89	85	56	71	132	105	124	115	198	71	136	104	87	95	84	63	68	0	0	0	1	1	0	0	2	0	1	0	0	0	1	1	9	428	0	0
GCGCTACCCGGTAATGGTGGCATAGGACAG	115	33	46	32	76	55	45	53	64	47	75	53	52	63	60	75	53	52	90	82	57	128	35	64	73	67	58	38	35	49	0	0	0	0	0	0	140	0	0	0	0	0	0	0	0	0	0	0	0
CCCAACTAGTGTTTTATCGCTCTCACTGGA	73	21	34	11	39	41	32	34	21	43	39	61	62	23	21	27	29	41	58	44	55	61	29	69	77	28	31	24	29	16	0	0	0	0	0	0	0	0	0	0	0	0	0	0	0	0	0	0	0
CTATTCAAACACAACTTTATACAAATTCAT	64	50	31	22	55	41	50	36	35	41	76	47	69	61	43	47	68	84	63	70	51	100	60	89	67	45	59	38	38	34	0	0	0	0	1	0	2	0	0	0	0	0	0	0	0	0	0	0	0
CAAAATCCTTATGAAGGTACTATTACCCAG	1220	638	562	673	786	658	644	687	660	605	935	771	814	628	834	688	762	1094	1247	995	1217	1395	699	1345	741	743	811	652	765	559	1	1	0	0	2	0	560	1929	2	0	1	3	0	3	0	12	919	3	652
ATGTCGCTCCAGCGGATTACACGATAATTA	15	6	10	12	9	9	8	4	14	14	9	8	7	9	6	3	13	4	9	11	10	9	7	14	7	13	8	5	8	1	0	0	0	0	0	0	0	0	0	0	0	0	0	0	0	0	0	0	0
CTGAAAAGGCTACGCCGATATACCAGCATA	8	9	16	4	21	10	18	16	8	9	10	10	13	6	9	6	6	15	21	17	19	29	6	17	10	5	9	5	5	6	0	0	0	0	0	0	20	0	0	0	0	0	0	0	0	0	0	0	0
GACCGACAGCCTACTCCCTCTCTGGTGCCT	23	11	15	28	18	9	11	16	21	15	24	10	17	15	8	18	5	72	16	23	47	35	15	44	32	17	18	17	17	42	0	0	0	0	0	0	0	0	0	0	0	0	0	0	0	0	0	0	0
CCGCAGATCGTGCAGCCATTGAGCACGACC	5	18	4	6	12	12	14	15	11	9	14	7	14	7	5	16	16	17	15	15	22	17	9	18	13	15	12	8	14	15	0	0	0	0	0	0	0	0	0	0	0	0	0	0	0	10	0	0	0
CGAAACAAACGAGTTTACCCATAATCAGAC	155	101	81	86	122	89	92	104	96	98	129	115	116	69	139	119	133	172	208	147	218	214	116	169	136	87	175	85	91	85	0	1	1	1	0	0	159	1	0	0	0	2	0	0	0	8	1367	0	1
ATTGCGCTAACAACACTAGACTTTGCCACC	58	28	26	19	44	24	30	32	23	21	48	21	27	27	26	12	26	40	58	30	42	57	31	53	49	44	48	19	18	11	0	0	0	0	0	0	7	0	0	0	1	0	0	0	0	0	0	0	1
AGGACTTCACGCCATAAGGTCGTCAGGAGA	82	33	28	30	116	44	40	31	28	45	48	55	46	56	58	47	34	34	77	61	44	164	35	72	75	55	67	45	32	27	0	2169	1	1	1	3	3	0	0	0	1	3	1	0	0	18	0	1	0
TTGATCCTAGTGACGTTAAAGTGTTCAGGT	42	21	9	23	19	25	22	26	17	6	24	25	31	16	46	23	17	52	42	25	43	51	19	40	28	19	30	12	28	19	0	0	0	0	0	0	0	0	0	0	0	0	0	0	0	0	0	0	0
TATCTAGTAGTACCAACTCATTAGACGACT	78	38	36	47	49	61	33	45	44	21	63	47	55	39	75	60	64	49	81	72	59	85	57	99	62	43	44	26	61	30	0	0	0	0	0	1	1	0	0	0	0	0	0	0	2191	33	317	0	0
GCACGTCACGCGTTACCTCATAAGTTTACC	50	27	16	40	22	25	32	29	33	29	29	31	45	26	25	26	28	40	50	54	52	63	31	60	30	28	47	22	28	12	0	0	0	0	0	0	0	0	0	0	0	0	0	0	0	3	0	0	1
TTGAAAACATCTGTAAAGAATCCCTCTAAA	17	7	13	1	10	11	15	6	5	10	4	22	12	3	5	10	3	17	20	17	12	24	8	17	10	14	10	5	12	4	0	0	0	0	0	0	12	0	1	0	0	0	0	0	0	0	0	0	0
GAGTATCTTCTCCCTACTCCCATCCACTTC	282	153	149	163	154	154	187	133	149	162	219	220	216	167	199	188	195	314	292	291	326	340	171	326	300	220	239	167	184	170	0	0	0	0	1	0	2	0	0	1	0	1	0	0	0	21	1	1	1
CGGTTACCACCAGTAAACTAAATGACATAT	10	17	11	9	22	7	6	8	12	8	14	10	11	11	13	10	14	12	28	20	18	33	20	15	3	10	19	9	6	3	0	0	0	0	0	0	0	0	0	0	0	0	0	0	0	0	0	0	0
CAGAAAAAATTACACAAAAAAAAGGACTAA	489	323	290	332	364	259	312	287	348	300	397	343	372	294	344	339	341	598	520	405	570	648	302	538	416	319	377	332	334	206	0	0	1	0	0	0	86	0	0	0	0	0	1	0	1	51	196	1	0
TCCCACTTTAATACCCAGTCGTCCTACTTA	94	51	40	43	63	61	43	38	62	37	56	48	46	39	73	64	52	65	74	49	89	88	78	81	43	42	79	53	93	45	0	1	0	0	0	1	0	58	0	0	0	0	0	0	0	0	0	0	0
ATCTTTATACCCATATAATGCAAAAACTCG	341	208	188	183	330	229	201	221	231	184	268	264	280	215	287	212	204	354	410	308	339	486	163	399	241	238	255	211	228	140	0	0	1	0	0	416	11	1	0	0	0	0	0	1	0	47	930	0	0
GGCATACCTGTGGTCAAAGTGCCGCTGAAT	54	43	20	35	34	46	26	28	39	21	32	29	38	17	45	27	22	47	87	51	33	61	15	46	18	32	33	24	35	27	0	0	0	0	0	0	63	0	0	0	0	1	0	1	0	0	0	0	0
TCACAGCTAACCTAGCAGCATCAACCATTC	874	571	563	583	670	626	625	553	565	645	843	828	706	556	740	668	712	1058	1006	975	934	1328	622	1191	620	648	894	605	656	501	1	0	2	2	0	756	28	118	0	0	2	6	0	0	1284	386	725	1	0
GCCCACTGCTAACCCGAGTCGACTCCACAC	21	9	12	9	15	12	5	15	18	8	14	8	13	9	14	19	23	20	15	18	9	30	9	24	10	11	13	17	18	8	0	0	0	0	0	0	0	0	0	0	0	0	0	0	0	0	0	0	0
GTTATACGAAGATGTGAAGCCGCACAATGG	47	24	15	33	42	48	34	21	29	27	34	33	37	21	36	25	31	51	50	50	57	82	19	69	37	23	26	19	16	28	0	0	0	0	0	0	77	0	0	0	0	0	0	0	0	0	0	0	0
GCCACTGTCCTTAACGTTTACCCGGCATGC	416	265	225	217	361	285	308	269	312	248	404	383	324	244	325	294	270	530	493	419	370	491	250	509	316	242	327	273	281	205	632	1241	857	2	94	0	1680	3	0	0	0	3	3	3	1	32	720	1	0
TCAATGTCAAAGGGGCGCCGAATCAGCTGT	370	229	190	219	308	253	219	230	232	205	307	281	307	194	271	217	262	440	411	312	415	577	196	441	378	222	286	235	249	233	0	0	0	0	0	1	191	1	0	0	0	0	0	0	0	183	277	0	1
CATAGCTCGAATGGCTAATCGACAACGCTA	30	7	18	18	14	20	9	16	11	13	26	29	14	10	14	17	27	25	36	36	22	35	21	31	6	21	24	16	15	7	0	0	0	0	0	0	0	0	0	0	0	0	0	0	0	0	0	0	0
TGACTTCTGTCTACATACTTATGACCCTGG	1	7	2	9	3	4	3	2	1	3	7	5	5	8	11	7	6	5	11	5	7	11	7	9	4	6	14	6	2	7	0	0	0	0	0	0	0	0	0	0	0	0	0	0	0	18	0	0	0
ACACCCGCCCCTCTTCTCCAGACATACCAA	166	109	120	132	155	135	145	152	122	119	178	165	152	88	177	138	141	158	229	159	155	234	162	234	120	94	142	116	112	102	0	0	0	0	0	0	30	0	0	0	0	0	0	0	0	23	0	0	0
TTAAAGTCGCTAGATCGCAGTTTCGATTAA	84	43	48	45	26	38	36	43	43	32	66	49	41	59	51	55	35	65	67	68	57	93	46	86	63	42	58	34	45	27	0	0	0	0	0	0	0	0	0	0	0	0	0	0	0	1	0	0	0
CCCAGGTTAGATTGCTACATTCTAAAAAGT	17	6	7	8	8	7	7	6	16	5	10	5	4	4	3	4	8	25	6	10	22	21	7	8	8	7	3	4	6	5	0	0	0	0	0	0	0	0	0	0	0	0	0	0	0	0	0	0	0
CACGTTACTCTATGGTCGCCACGCCGCATT	28	25	18	21	15	28	12	24	35	15	24	29	24	12	34	22	26	53	49	29	47	49	30	36	18	9	16	19	20	19	0	0	1	0	0	0	0	0	0	0	0	0	0	0	0	0	0	0	1
CTCTATGCAAATTCGCGGCCCACAGGTTGC	2367	1379	1180	1281	1660	1403	1284	1277	1488	1327	1836	1727	1728	1279	1691	1458	1512	2253	2376	2089	2243	3138	1374	2697	1582	1403	1751	1335	1496	1078	920	1265	597	6	90	3	1614	1016	2	1	3	9	0	2	1	226	1797	1	9
CCCTCAACTAAATGGACGCCAATGTTTTAC	36	13	7	16	36	23	21	18	16	17	24	8	29	12	29	25	30	13	29	12	23	53	11	47	19	20	16	29	24	10	0	0	0	0	0	0	0	0	0	0	0	0	0	0	0	0	0	0	0
ATCATCTTACCGAGCTCTCGGTCAACAATC	177	104	130	105	132	123	107	94	97	116	148	159	132	140	150	110	121	199	188	193	164	256	104	219	147	138	183	110	103	83	0	0	0	0	0	0	11	0	0	1	0	0	0	0	0	1	0	0	0
GTTTTCGTTATTGGCTGACCTCGTGCGTAA	34	13	13	19	13	15	19	15	20	20	27	12	24	11	19	29	23	45	31	40	43	32	23	43	24	26	29	32	21	19	0	0	0	0	0	0	0	0	0	0	0	0	0	0	0	0	0	0	1
AAACCATTACTCTCTATACAGGCCAGACAG	163	66	75	75	84	101	89	68	78	65	112	136	96	81	100	88	95	142	146	110	141	197	29	155	75	114	88	89	104	47	0	0	1	1	2	1	173	1	0	0	1	1	0	0	1900	1	0	0	0
TCAATCCCCTTCTAACAGTTAGTAAGCGGC	17	4	4	4	2	3	9	3	6	3	3	6	16	10	4	8	8	4	12	10	7	11	1	10	24	1	5	3	9	4	0	0	0	0	0	0	0	0	0	0	0	0	0	0	0	0	0	0	0
TGCATTGCGCCTACATCACCACAGGAACCA	20	8	8	13	6	10	4	6	10	5	13	10	12	10	5	15	12	29	22	11	15	15	13	9	5	6	27	12	15	6	0	0	0	0	0	0	0	0	0	0	0	0	0	0	0	0	0	0	0
CATTAGACGCTTTACTATTTCATGGTATAT	64	23	43	23	34	32	46	37	30	40	42	46	32	24	36	38	18	38	73	57	35	53	42	46	34	44	46	38	29	29	1	0	0	0	0	0	14	0	0	0	0	0	0	0	0	0	0	0	0
CGTAATAGCAAGACGGCAAAGAAAACAAAC	19	31	8	9	10	18	14	13	5	19	14	24	9	19	2	3	6	16	45	22	21	13	15	33	6	2	7	14	8	9	0	0	0	0	0	0	0	0	0	0	0	0	0	0	0	0	0	0	0
CACCAGGGGTAAAATGGCGAGAATCAACCT	288	189	153	203	270	192	177	181	192	169	209	240	189	145	223	191	209	418	315	262	337	356	126	365	236	161	224	167	199	169	0	0	0	1	1	1717	42	0	0	0	1	1	0	0	1	51	0	0	0
TTGACACATACAGGGCTCTGGTGCCGACGC	260	114	124	164	144	110	134	152	135	109	182	147	164	110	160	133	122	203	234	200	211	299	135	252	163	141	159	150	156	97	1489	0	913	21	13	0	516	1	0	0	1	0	1	1	0	0	0	1	8
TCTACTACATACTTTTGTGCAGGCATCCCG	112	48	44	56	75	46	62	54	73	50	61	64	65	47	75	60	72	82	103	74	112	141	54	76	55	76	49	48	68	31	0	0	0	0	0	0	2	0	0	0	0	0	0	0	0	13	0	0	0
GGGACCTAAAACCTTAGCCTGGATCTAGCT	335	191	214	215	275	292	231	220	220	256	327	390	310	223	311	233	304	435	397	396	366	483	172	520	254	298	320	246	222	228	1	1	0	0	0	0	86	0	0	0	0	0	0	0	1	11	0	0	0
CACTCTGACTGTAAACCTAAAAGAAGACCC	169	76	80	80	97	81	125	81	92	107	107	128	113	81	117	91	90	135	146	126	156	205	110	142	110	108	126	77	86	58	1	0	0	0	0	0	44	0	0	0	1	0	0	0	0	0	0	0	0
TTGTAACATAAGAACTAATGGTTGATCCAC	414	219	218	243	242	238	201	252	257	205	310	267	313	218	361	266	286	463	444	332	398	573	269	455	294	270	338	225	291	201	0	0	0	0	0	0	241	1	0	18	2	0	0	0	80	13	257	1	0
TGAACCACGGGAAGAACTGGCTTTTACGAC	32	19	28	18	22	17	27	19	31	18	24	14	24	19	28	23	30	75	40	47	37	44	39	50	38	12	18	11	20	28	0	0	0	0	0	0	0	0	0	0	0	0	0	0	0	0	0	0	0
TGGGTTGACCCCAAATAATTCCTGTCTAAT	26	21	7	25	9	19	11	12	15	14	14	18	12	19	18	15	7	10	30	10	45	25	14	17	12	11	22	14	19	10	0	0	0	0	0	0	41	0	0	0	0	0	0	1	0	0	0	0	0
CCAAAAAGGAAACGATGCCATTCTAATACT	127	50	76	88	89	60	97	79	71	70	106	113	84	72	81	75	99	135	138	114	152	159	65	148	106	71	77	76	75	66	0	0	1	0	0	0	1	0	0	0	1	0	0	0	0	0	0	0	0
AAGACTGCGCTACGACGCGCCTAAGAAAGG	61	24	44	38	43	34	56	39	41	22	32	48	43	30	41	32	48	74	83	66	50	68	28	67	53	32	39	27	40	26	0	0	0	0	1	0	0	0	0	0	1	0	0	0	0	11	223	0	0
TATGTATCGCGTCCTGTGACAAATGCCGCT	137	66	62	76	82	77	52	60	66	65	86	65	65	70	79	81	76	153	105	89	125	151	77	148	51	81	68	65	65	50	0	0	0	0	0	0	0	0	0	0	0	0	0	0	0	5	0	0	0
AGTCAGCCTTACACTCCCTGTATCCGCGAC	19	6	13	17	8	14	17	13	7	12	18	5	20	7	9	14	16	17	19	13	17	13	9	24	21	19	11	5	10	7	0	0	0	0	0	0	14	0	0	0	0	0	0	0	0	8	0	0	0
CCTACCGGAGCTCCGAGCGCCCCCGCCCTT	8	22	13	17	23	15	21	20	13	13	22	24	29	14	16	18	34	27	30	21	35	40	10	38	20	18	16	25	30	5	0	0	0	0	1	0	9	0	0	0	0	0	0	1	0	7	0	0	0
CCTGTCTGGCATTCGACTCCTCACAAGTGC	114	80	48	65	74	73	79	78	46	71	90	106	74	58	88	56	60	138	150	115	156	159	81	153	61	74	73	93	95	44	0	0	0	0	0	0	0	0	0	0	0	1	0	0	0	0	0	0	0
AACGAGACCTGATCGAGGAAAAAAGTTAAA	15	23	13	19	17	16	16	25	6	16	30	18	13	7	8	11	16	28	47	25	17	49	16	31	16	13	18	22	18	16	0	0	0	0	0	0	0	0	0	0	0	0	0	0	0	0	0	0	0
AGTTCTCCCTACATTTCCCCAGACAATTTT	43	15	3	2	11	8	4	8	28	4	8	10	2	5	2	16	13	13	8	17	5	11	4	7	6	6	10	15	14	4	0	0	0	0	0	0	97	0	0	0	0	0	0	0	0	0	0	0	0
GCACACTGACCAGATCCCCCAACATCCGTG	3	12	10	11	8	6	10	9	5	8	12	4	13	13	20	10	12	16	50	11	10	21	9	10	4	17	16	7	13	6	0	0	0	0	0	0	0	0	0	0	0	0	0	0	0	0	0	0	0
ATCAGGCCGTATCTGAAACGTCGGTTTGCG	33	16	9	6	18	12	18	15	16	7	22	5	10	6	14	7	27	9	16	15	18	33	15	22	21	17	13	13	12	19	0	0	0	0	1	0	0	1	0	0	0	0	0	0	0	0	0	0	0
TTCCATCTCACGCCAGTTTGCTTAGAACAT	121	86	102	85	89	107	108	85	102	94	130	113	127	111	112	110	94	152	180	166	155	188	67	208	148	112	130	94	127	71	0	1218	0	0	0	3	34	0	0	0	1	3	0	0	0	4	2	0	9036
TGTACTGGGGAGATACGGCAGCAATTAACG	5384	3399	3018	3199	4281	3443	3327	3144	3337	3008	4783	4279	4262	3205	4183	3789	3532	6116	6354	5192	5905	7593	3315	6525	4297	3596	4377	3512	3710	2758	5	6	3	6	14	1230	2588	2070	0	6	14	7	5	3	2351	564	3327	2377	6
CCCCCTTCACGAATAAATGGAGACGAACAC	22	22	12	30	32	34	33	32	28	49	37	44	30	36	26	24	34	39	45	33	59	50	13	46	21	31	26	26	20	14	0	0	0	0	0	0	0	0	1	0	0	0	0	0	0	0	0	0	0
CTCAATACTACCAACTCAGATACCCCGCCT	240	135	156	127	202	191	151	139	136	151	211	180	193	133	211	149	174	257	301	219	233	340	127	300	161	183	202	137	208	125	0	0	0	0	1	0	195	0	0	0	1	0	0	0	0	9	1	0	0
GTAAGCGCACAAAGTCCAATTTGGCATGAC	100	64	51	50	80	61	70	69	68	37	86	73	59	53	66	68	55	90	106	97	77	123	52	116	39	98	71	64	49	55	0	0	0	0	0	1320	188	0	0	0	0	0	0	0	0	12	0	0	1
CAAATAGCGTTTGATCCCCCCTGGACCCAC	45	26	20	18	23	25	23	27	34	17	46	52	37	23	41	26	36	48	49	37	51	55	31	43	43	28	36	26	36	20	0	0	0	0	0	0	0	1	0	204	321	0	8	45	0	603	0	0	0
AGTCCGACACATGACTCATCTTAAATCCTG	41	21	29	14	35	39	27	34	29	32	47	39	35	22	35	34	20	59	61	37	41	51	35	61	58	32	23	32	39	36	0	0	0	0	0	0	0	0	0	0	0	0	0	0	0	0	0	0	0
TAAATACCTGATCGAACCGCTCACCTGGCG	421	247	206	249	279	232	215	237	238	269	321	281	278	258	312	293	269	430	478	371	448	491	186	445	257	243	362	262	255	193	0	0	1	0	2	0	1	2	0	1	0	0	1	3	0	18	0	0	0
TCGCAACGTGACCCCCTGGCAGTATATCCA	18	4	1	1	3	1	2	6	2	2	4	3	7	10	2	3	4	14	9	4	9	5	7	7	1	6	7	5	5	3	0	0	0	0	0	0	0	0	0	0	0	0	0	0	0	0	0	0	0
AACTCTGCGCAACCCTCCTCGCAGCCAACA	27	13	5	4	14	14	8	14	18	10	19	15	14	7	8	27	5	27	17	22	26	14	9	20	22	4	13	19	7	13	0	0	0	0	0	0	0	0	0	0	0	0	0	0	0	0	0	0	0
AGCACCCCAACAAGTTATCGACATGAAGTC	19	12	6	3	11	11	3	5	6	3	8	5	8	11	5	2	9	7	12	22	9	17	5	7	8	8	10	5	12	7	0	0	0	0	0	0	0	0	0	0	0	0	0	0	0	0	0	0	0
CTCGCGATGTACCCTCGAACCGACCTCCCT	70	28	35	39	39	34	32	38	37	27	58	74	49	35	63	39	48	62	70	72	63	77	22	51	19	38	58	39	49	21	0	0	0	0	0	0	0	0	0	0	0	0	0	0	0	3	0	0	0
CCGTGACGCTATGAGTAGACCTAGGTTATT	82	35	20	24	54	24	37	38	33	34	28	35	37	24	28	37	31	29	50	48	44	96	38	54	17	32	32	28	24	17	0	0	0	0	0	0	127	0	0	0	0	0	0	0	0	0	0	0	0
ACTTGATGTGCGGCGTTGGCCTATGGACAA	17	11	11	11	14	6	10	16	2	11	9	14	13	11	28	4	2	17	16	11	19	20	10	12	15	9	16	6	8	7	0	0	0	0	0	0	0	0	0	0	0	0	0	0	0	0	0	0	0
CTGCCGTGGACCCACGATGCCGAAACTAAT	551	406	420	451	617	485	530	412	487	488	807	532	607	534	565	467	523	840	886	756	816	1093	445	963	530	481	602	450	532	348	2	0	0	0	2	433	279	271	0	1	0	0	0	0	2	83	581	0	1
GTAACAGGCCTCTATTCACCTTACTCCCTG	19	20	5	17	7	20	24	15	20	26	19	16	28	9	17	17	26	30	30	22	25	39	18	35	7	6	20	11	14	18	0	0	0	0	0	0	4	0	0	0	0	0	0	0	0	5	0	0	0
TATAATGGCCCGAAAGTTAGATTTGACCTG	58	38	26	22	52	41	42	30	43	31	34	53	46	28	40	44	20	79	54	45	58	90	31	60	36	35	35	26	42	24	0	0	0	0	0	0	98	1	0	0	0	1	0	0	0	0	102	0	0
GTGAAGCCTCATATACTGTTATAGACAAAC	1199	773	677	715	947	857	840	840	773	812	1056	990	946	661	834	767	788	1267	1414	1152	1255	1748	694	1579	826	814	979	785	758	578	0	2	0	1	0	399	259	3	0	1	1	3	2	3	1462	136	2000	2	0
TAAATTCCTACCATCACCGCTAAAGACGCT	232	139	148	154	187	168	134	127	151	131	166	187	159	115	180	151	177	264	313	236	251	348	149	329	217	134	167	130	158	123	0	0	0	0	0	1	10	0	0	0	0	1	0	0	0	37	305	0	2
TTGCGTAGCTCTACAAACCCCTTACGTAAA	28	25	25	22	43	15	21	27	18	12	38	16	36	26	43	24	22	37	37	32	41	40	33	38	27	30	35	30	18	12	0	0	0	0	0	0	0	0	0	5	0	1	0	0	816	0	0	0	0
ACGAGACGTTCTCGTTCATCGGTTACGTCA	7	16	2	5	8	5	5	6	15	8	14	5	7	5	8	8	9	21	13	9	10	14	17	13	26	14	4	5	9	2	0	0	0	0	0	0	0	0	0	0	1	0	0	0	0	0	0	0	0
GATAAAAATCGCGTCTATAATAACAAACAA	221	145	119	114	134	140	129	133	145	113	154	173	133	127	145	127	144	165	203	197	239	251	136	267	131	162	152	147	126	88	0	0	0	1	0	0	704	1	0	0	0	0	0	0	0	0	0	0	0
CAGCCTCACAATACAAGCTCAAAGACTAAC	303	197	170	205	232	203	240	217	220	203	307	247	217	222	273	177	236	309	395	347	347	434	196	442	189	265	273	201	259	167	0	0	0	0	1	2	6	1	0	0	0	0	1	0	0	20	376	0	0
TTCACGCTGCTCCCTCGCACTGCCACTACA	204	101	71	92	103	100	120	71	85	106	129	154	134	103	139	107	105	161	167	156	179	198	111	190	118	99	108	100	119	76	0	0	0	0	0	0	14	0	0	0	0	0	0	0	0	6	0	0	0
TTAGTACCACCACAACTCAACCACAGTATG	61	39	17	38	28	44	32	19	41	33	39	43	43	29	34	30	28	41	49	37	76	73	28	66	72	37	32	27	49	20	0	0	0	0	0	0	59	1	0	0	0	0	0	0	1	16	0	0	0
GCGTACGCGTTTACGAACATGTATCCATAC	108	85	52	58	99	73	79	83	69	65	116	92	92	72	92	78	83	175	156	105	113	152	38	148	132	87	63	77	74	61	2137	2	893	21	974	0	4125	1	2	0	2	1	0	1	0	5	2	3	7
TCATCGAATATGACATGTAATTACAGCCGC	864	431	418	425	605	518	531	498	523	487	662	637	679	425	579	545	512	681	656	490	597	807	521	701	610	484	652	508	546	416	0	1	1	0	0	0	81	454	0	0	0	0	0	1	2119	81	0	3	1
TAGTAAGCAAGGATTACACAAGCCCACTGT	60	36	48	43	47	53	52	49	30	40	70	76	108	52	84	37	58	59	68	58	79	102	49	107	94	49	74	29	39	35	0	0	0	0	0	0	0	0	0	0	0	0	0	0	0	0	0	0	0
GCAAGCACCCTGCTTTACCAAAGTTCCGCA	214	89	107	127	159	136	117	109	134	114	166	185	186	118	129	118	117	181	176	193	209	317	109	259	156	113	177	130	99	85	0	4	1	0	1	0	180	1388	1	2027	3902	1688	1960	1905	6	2285	283	0	0
ATATTAGTCTTTAACGTACTTAATACTATA	102	75	54	71	125	90	66	51	73	75	96	75	97	51	75	69	62	117	130	96	114	176	47	181	90	71	80	71	67	47	0	1	0	1	0	282	0	0	0	0	0	0	0	0	1653	2	440	0	0
CCTCTTTATCAAACAACAATTACGGAACCG	68	16	8	26	27	19	16	15	26	6	23	39	24	25	18	20	18	42	40	37	27	49	7	33	26	24	22	9	11	20	0	0	0	0	0	0	0	0	0	0	0	0	0	0	0	0	0	0	0
GTAACGTACGTCGCACACAAATTTAGGGAA	1165	621	576	701	860	707	766	679	695	706	936	990	930	650	849	799	777	1138	1298	1089	1179	1636	682	1421	868	721	906	729	788	520	370	1718	437	197	342	0	1190	1158	0	0	1	6	0	1	4	32	0	2	5
AGAATAGATTACAGGCGCCAAAAATAAAAA	21	20	11	14	14	12	23	13	17	14	19	11	22	17	32	12	12	38	40	27	33	28	15	28	6	26	13	13	15	14	0	0	0	0	0	0	0	0	0	0	0	0	0	0	0	0	0	0	0
ATAAACCCCATACAATGACAGTAAGATACT	286	152	191	161	315	168	184	211	218	144	256	216	204	169	212	172	204	326	323	255	243	455	189	373	215	189	229	176	176	139	0	0	3	1	2	0	6	0	0	0	0	0	0	0	0	0	146	0	0
GTGCAATCTGTAATGTAATCAGCGTAACAC	156	73	74	50	137	84	84	66	102	73	124	112	102	76	130	80	71	142	146	125	137	207	55	138	78	87	95	77	78	66	0	0	0	0	0	0	0	0	0	0	0	1	0	0	0	32	553	1	0
ACATCTCAGGTGAGTTTTTGACGGCCGATG	34	30	17	9	19	19	10	7	22	11	24	15	18	14	7	20	15	34	36	23	39	34	10	30	6	15	2	15	22	14	0	0	0	0	0	0	0	0	0	0	0	0	0	0	0	0	0	0	0
CACACAAAATACATTCGAACATTAACTGAG	170	96	71	107	126	90	84	88	100	60	118	90	108	79	117	100	72	176	163	136	150	201	83	142	125	87	134	91	92	76	0	0	0	0	0	1505	1	0	0	0	1	0	0	0	0	0	0	0	0
TCATCGCCTGGTTCCTAATCCAGCACATTT	28	8	9	16	19	13	9	9	14	10	14	14	18	4	12	8	19	21	17	8	5	18	7	15	6	5	14	20	13	16	0	0	0	0	1	0	0	2	0	0	0	0	0	0	0	0	0	0	0
TTAGGCTCTAATTACAACCGCAATTTCCCG	20	17	9	14	35	22	22	13	6	14	28	25	15	15	30	25	14	47	35	30	53	38	28	44	19	9	23	16	24	17	0	0	0	0	0	0	0	0	0	0	0	0	0	0	0	10	0	0	0
GTGTCGCGGATCTTATAAGGGGTTTAATAA	29	5	11	29	15	15	10	14	14	8	13	17	14	30	21	10	24	27	29	23	43	29	17	29	26	19	28	15	21	20	1	0	0	0	0	0	0	0	0	0	0	0	0	0	0	4	0	0	0
ATAACTATGTTCAAATTTGTGATATCCCGG	2180	1323	1273	1297	1708	1494	1389	1366	1403	1341	1909	1689	1683	1323	1625	1409	1515	2535	2570	1972	2415	3079	1227	2591	1763	1525	1647	1360	1521	1207	9	4	4	6	7	2019	369	9	1	7009	8638	9	7247	7113	4519	7682	561	2	2
CACTCTTCAATGAGTCCCCCAACGACGGCG	23	18	15	7	33	19	13	22	15	9	25	25	14	12	18	18	23	38	29	23	28	52	13	25	2	20	28	11	24	9	0	0	0	0	0	0	0	0	0	0	0	0	0	0	0	2	0	0	0
CTGTATGAATAATCATGTAGACAAGTCGCC	62	23	15	37	44	31	29	34	34	29	34	32	31	17	36	27	30	63	59	56	81	75	41	72	34	25	37	33	34	24	1	0	0	0	0	1	53	0	0	0	0	0	0	0	0	1	0	0	0
ACACTTACCCTGTACTAACCACGGACCCCG	56	32	30	35	61	51	50	47	47	37	43	34	51	30	63	41	45	99	102	73	71	95	46	83	43	55	49	41	29	36	0	0	0	0	0	0	0	1	0	0	0	1	0	0	0	9	0	0	0
CCATAGACACTTTTACTCAAATACTGCTTC	28	28	21	20	23	29	12	26	24	10	38	20	28	20	29	49	18	25	36	31	41	39	34	37	30	45	29	32	26	15	611	1	997	936	1110	0	25	0	0	0	1	0	0	0	0	0	0	1	4
GCCACCACCTGGTGAACGGATTACACAGCG	502	315	251	262	390	395	316	290	296	306	446	484	384	314	335	308	314	617	597	509	595	797	285	657	380	295	422	287	367	272	0	0	0	1	4	0	0	0	0	0	0	1	0	0	2055	200	1	0	1
CTCTCACACCGATCTTGAGTTTGCATTAAA	55	22	20	32	25	36	22	24	31	12	32	17	39	26	33	23	29	46	45	31	47	45	15	77	11	22	36	23	26	23	0	0	0	0	0	0	1	0	0	0	0	0	0	0	0	14	0	0	0
GTACTTCCCCTCCTGGATGCCGACGTAAGT	612	411	358	473	502	427	405	387	419	362	587	573	493	434	549	453	435	677	733	606	814	990	362	821	389	514	538	435	435	305	811	517	1545	4	93	447	608	1	0	0	0	0	0	1	3	9	74	0	3
AGAAATGATATTCCGCGATGCTGTTATAA	103	67	64	54	96	56	61	47	69	58	109	93	64	73	86	65	74	107	122	101	126	121	67	139	86	74	76	69	78	72	1	2	0	0	0	1	7	0	0	0	0	0	0	0	0	20	594	1	0
AACATCAGTAACTAACCTGGAGATTGCAAC	50	37	38	50	64	40	44	58	41	32	62	53	51	45	51	51	41	63	83	70	101	88	38	65	69	56	43	35	41	37	0	0	0	0	0	0	0	0	0	0	0	1	0	0	0	0	0	0	0
ACCGTGAACACACGGTCACGCGCCATTTAT	91	62	55	53	58	41	42	55	44	57	63	68	73	29	42	55	56	86	74	73	91	101	59	65	69	73	71	48	52	40	0	1	1	0	0	0	0	0	0	0	0	0	1	0	0	0	327	0	0
AGGCCAGAGCTTGCGGAATAATGTACCTTC	20	11	8	13	8	6	5	7	10	12	17	14	7	15	13	12	15	20	16	14	12	18	18	22	16	16	19	8	5	7	0	0	0	0	0	0	0	0	0	0	0	0	0	0	0	0	0	0	0
CCAACTGGCCCTTGGCCTCGTTTCCCAAAT	73	54	51	65	79	80	72	64	73	65	83	88	74	70	82	71	38	109	91	105	88	132	74	107	71	52	75	68	52	48	0	0	0	0	0	0	294	149	0	0	0	0	0	0	0	16	0	0	0
TATGCACTCCGGGGATCGTGAAATCTACTC	639	392	352	370	527	431	412	388	449	372	577	513	502	384	514	402	420	779	803	618	734	1012	449	901	509	435	515	406	416	382	1	0	0	0	0	5	131	0	0	0	0	0	1	0	3	32	1055	0	0
TGGACTTCACACCTAACCCCGCTTTTATCC	1196	889	720	787	906	741	692	759	805	737	1061	988	915	850	898	775	873	1570	1505	1183	1454	1781	729	1551	912	906	1068	776	837	663	0	1	5	0	3	497	771	276	1	0	3	3	1	1	3535	69	1511	0	5
AGATCATATAATAAACAGTAACTTTCCCGA	56	35	35	41	24	43	29	22	39	37	43	41	45	32	35	27	47	59	52	48	77	76	26	52	50	46	32	24	43	28	0	0	0	0	0	0	0	0	0	0	0	0	0	0	0	0	0	0	0
CAACAGCTAGACTTAGCAGTCACACCACTC	6	16	5	7	2	9	8	10	8	4	20	11	10	6	8	12	9	12	17	17	10	24	14	17	22	3	11	7	4	7	0	0	0	0	0	0	5	0	0	0	0	0	0	0	0	0	0	0	0
ATCCACCATACAAGCTTTCTACTCCCAATG	86	72	48	60	60	70	69	80	42	57	64	107	79	48	77	59	53	118	122	125	108	156	27	111	48	55	107	57	88	57	0	0	0	0	1	0	31	0	0	0	0	0	0	1	0	0	0	0	0
ATTCTCTCCCCTTAGCCCATCTCGCAGCTA	14	3	6	3	5	4	4	7	8	6	13	6	15	1	11	5	8	5	12	3	10	11	5	8	10	7	7	2	9	7	0	0	0	0	0	0	0	0	0	0	0	0	0	0	0	0	0	0	0
TTTACCACAGCTAGACCGTAGCTTGCAGCC	85	22	19	35	23	31	31	24	50	32	52	59	35	21	32	35	27	67	45	56	53	56	33	79	49	37	44	28	34	36	0	0	0	0	0	0	0	0	0	0	0	0	0	0	0	0	220	0	0
AAGGCTATCCTATAACGCAGTCACGACA	27	14	15	20	24	6	23	19	23	34	27	32	28	20	22	22	15	40	34	26	31	54	14	27	12	20	17	34	20	11	0	0	0	0	0	0	421	0	0	0	0	0	0	0	0	1	0	0	0
CACCTCTCCACGTCAACGTATCTCTGCAAA	650	351	320	432	411	420	397	347	443	390	565	485	511	355	461	468	449	676	752	557	696	924	356	731	465	433	541	417	440	319	1	0	0	1	0	1	121	3	0	0	0	1	0	1	0	90	766	1	4
TATCCCAAAGCTACCATCAAGCCGATCCCA	10	6	10	18	15	10	8	14	15	4	8	9	8	5	3	10	4	18	15	20	33	28	19	19	9	9	15	12	13	13	0	0	0	0	0	0	0	0	0	0	0	1	0	0	0	1	0	0	0
GCACTACACACGGTCTTTACTTAGAGATAT	36	26	22	42	43	35	35	33	36	27	49	31	39	29	33	26	48	37	52	35	50	64	11	53	39	34	36	33	27	24	0	0	0	0	0	0	0	1	0	0	0	0	0	0	0	0	0	1	0
CGACCTATCGTCACACACAATACTCAGAAA	44	36	19	24	29	32	16	29	31	19	27	21	37	27	31	28	20	50	53	31	48	50	16	39	25	16	54	31	31	24	0	0	0	0	0	0	2	0	0	0	0	0	0	0	0	0	0	0	0
TTAGAGCAGTGTCGAAAGCAGTCTCAGCAA	32	12	9	16	27	14	22	9	13	13	27	21	18	22	19	15	19	19	22	13	27	31	16	32	9	18	15	19	7	18	0	0	0	0	0	0	0	0	0	0	0	0	0	0	0	0	0	0	0
CTAACCCAGGCGGCCTATACAACCGACATC	53	21	15	29	25	22	31	18	34	31	40	27	40	21	15	31	17	37	57	42	52	47	21	53	43	22	49	13	31	16	0	0	0	0	0	0	0	0	0	0	0	0	0	0	0	0	0	1	0
TTCGTCCGGGCGCTCGAATGTTATCTCAAC	3262	1957	1703	1772	2459	2070	1889	1887	2147	1793	2748	2442	2258	1868	2414	2189	2283	3489	3402	2983	3181	4325	1842	3628	2361	2123	2528	2049	2226	1581	2579	1259	273	1222	1552	2050	3037	1062	1	6	7	9	1	3	4794	138	1800	2	12
ACTTAGTATTCAGCGACCAAATGATCACGA	14	3	8	3	3	1	3	7	2	1	5	3	8	3	1	5	7	19	8	10	3	4	1	10	6	2	8	6	3	8	0	0	0	0	0	0	0	0	0	0	0	0	0	0	0	0	0	0	0
GATAGCATCCAATACTCAGCTGAGGTAAAA	76	46	27	29	28	25	46	27	24	42	33	37	28	41	41	57	32	32	55	40	59	71	36	69	37	43	40	48	20	24	0	0	0	0	0	0	0	0	0	1	0	0	0	0	0	0	0	0	0
AATAATACTATGACATTCTTATATGTCACA	339	235	201	170	298	189	229	229	225	199	265	258	238	192	276	216	218	385	422	296	295	529	193	414	237	201	263	194	226	184	2	0	0	0	0	0	77	0	0	0	0	0	0	0	0	39	0	0	0
AATCGTTTGTTAGAAGCGTTCCGTGGCCGG	44	29	14	17	26	26	23	23	23	23	23	19	22	13	29	23	26	30	35	35	33	73	29	40	21	19	44	10	29	9	0	0	0	0	0	0	0	0	0	0	0	0	0	0	0	0	0	0	0
CAATGCAATGCGCGATACAGGGTAGGTTCC	24	19	10	15	10	35	8	21	14	17	17	22	23	16	40	16	16	31	35	27	21	41	16	33	19	12	23	11	19	12	0	0	0	0	0	0	0	1	0	0	0	0	0	0	0	0	0	1	0
CCTTACGTTCTTGAGACATTCCCTACCTTA	13	11	4	14	7	13	15	14	11	10	20	15	14	8	9	11	11	17	23	14	26	29	17	21	18	5	19	7	14	15	0	0	0	0	0	0	0	0	0	0	0	0	0	0	0	6	0	0	0
GAGAACATACCAATAAGTCCAACAAATATA	21	15	17	15	10	14	27	15	23	28	14	15	13	16	12	29	11	28	34	29	23	31	19	27	15	15	20	33	22	13	0	0	0	0	0	0	0	0	0	0	0	0	0	0	0	1	0	0	0
CTAATCGGCTACATTAATACAAGCAAGAGT	52	25	14	13	19	16	16	13	17	13	33	15	34	19	24	24	26	38	38	33	22	47	11	33	26	17	29	24	23	17	0	0	0	0	0	0	8	0	0	0	0	0	0	0	0	0	0	0	0
TCATGAGGCTGTTGAGCCAACGGCAAGGAC	61	36	29	35	38	39	35	23	39	40	53	49	43	38	43	25	46	74	51	50	46	74	10	42	24	45	9	27	39	48	0	0	0	0	0	0	50	0	0	0	0	0	0	0	0	0	0	0	0
CTTAATACCCCCCTTCTGATCCGATTAAGG	262	153	159	146	207	194	162	138	213	129	224	202	158	142	203	146	160	267	295	242	303	330	163	328	242	202	245	155	200	126	0	0	1	0	1	1	34	0	0	0	0	1	0	0	2	0	786	0	0
TTACATACATTATGTTCTGAGCACTCGATC	45	10	8	8	14	10	15	14	14	21	24	22	15	7	7	13	9	15	21	12	21	33	23	19	26	7	16	7	8	9	0	0	1	0	0	0	0	0	0	0	0	0	0	0	0	0	0	0	0
AAACGTCCACGACCAGATGGCCTGTTCCTT	65	25	23	32	44	48	39	48	34	30	64	34	34	51	49	40	45	38	67	68	73	86	49	80	30	46	61	39	53	24	0	0	0	0	0	1	0	1	0	514	621	1	151	137	1004	297	0	0	0
GATACAAGCGGTTATGGGACCAAGTAACCC	913	543	480	484	514	525	477	524	543	378	710	626	646	544	687	558	537	923	1037	808	1021	1191	437	969	625	641	711	564	555	415	4	4	1	0	6	2893	407	1287	1	0	6	0	3	1	1009	72	1051	2	10419
TCACAATTTTTATGGAGTACAAAAAGGGTA	91	68	47	44	42	53	43	41	62	67	74	101	67	47	72	65	72	76	101	59	76	114	32	105	53	53	58	60	59	36	0	1	0	0	0	263	42	0	0	0	0	0	0	0	0	31	0	0	0
TCCCAGTGTATTATGCACAACCAGGATAGT	87	47	58	46	99	73	63	49	54	43	66	65	68	50	81	61	52	114	114	81	82	156	56	129	83	66	83	57	65	43	0	0	0	0	0	0	40	0	0	0	0	0	1	0	430	50	0	0	0
TCGTAGTGATTAGTCTAGCCACCTAGGCTG	64	38	32	23	51	31	31	40	48	26	60	61	38	36	41	48	19	67	60	54	45	61	33	60	39	30	39	40	31	36	0	0	0	0	0	0	9	0	0	0	0	0	0	0	0	0	0	0	0
TGATATTACTGCAATGACTCACCAAGGTCT	23	13	16	12	19	12	9	4	17	17	26	16	17	15	23	17	22	23	27	18	11	51	9	16	38	13	26	11	18	11	0	0	0	0	0	0	0	0	0	0	0	0	0	0	0	0	0	0	0
GCAACCGCCTCAATCTGATAAAATCTACGT	129	101	48	76	107	91	80	93	72	84	122	107	117	99	111	86	85	116	131	117	158	145	68	158	146	115	96	74	85	69	0	0	0	0	0	0	1	1	1	270	423	0	22	30	0	1243	551	0	0
GCTTTTTACCCGTGTTGCAGCATCCAAATC	950	546	420	512	673	570	559	584	503	473	722	692	668	529	687	549	542	950	1048	842	915	1288	512	1059	547	636	717	483	572	423	5854	1091	8268	111	759	1022	5304	666	3	1	0	10	5	0	5	182	544	4	34
ACTCATTACGCTTGCCCCCTATGCCCGTGT	30	15	13	16	13	6	13	9	6	5	17	16	17	8	25	4	24	19	32	25	20	37	9	26	6	14	15	10	6	2	0	0	0	0	1	0	0	0	0	0	0	0	0	0	0	6	0	0	0
AGCAACAATCCAAGTCTTGGTTTGCCATGC	17	13	14	14	23	12	20	9	23	17	31	16	16	8	11	18	20	19	22	25	18	18	7	30	11	25	34	17	11	5	0	0	0	1	0	0	15	0	0	0	0	0	0	0	0	0	0	0	0
CCCTGTCAGAATCTTCGGAGCGCTACTACC	182	94	82	85	122	133	131	118	120	82	111	123	139	60	119	81	87	129	163	162	150	218	73	190	114	84	119	105	73	66	0	0	0	0	1	1715	6	0	0	0	0	0	1	0	0	19	0	0	0
CTGACACATTTCCCACCTTAATACTACTAT	16	1	9	9	10	10	9	9	1	7	10	9	6	7	11	13	1	21	10	10	10	18	7	24	17	7	8	4	5	8	0	0	0	0	0	0	0	0	0	0	0	0	0	0	0	0	0	0	0
CGACCAATAAATGAAACAGGTGGCTGTACA	34	26	16	12	8	7	17	16	23	12	19	13	15	6	14	14	18	22	33	16	9	19	17	18	16	22	9	5	16	17	0	0	0	0	0	0	0	0	0	0	0	0	0	0	0	0	0	0	0
CTGACGGGAAAGTAAATCAACAGGCGCTGA	57	34	22	30	47	48	44	28	66	39	60	75	51	41	48	44	30	51	63	55	53	95	26	110	33	38	41	36	47	22	0	0	0	0	0	0	0	0	1	0	0	0	0	1	0	27	304	0	0
GTAGCTTCACTACTTATGCGATTCCAGACC	44	21	10	14	14	11	6	19	16	7	18	17	15	12	14	18	8	15	19	16	33	45	17	25	24	15	23	21	16	12	0	0	0	0	0	0	0	0	0	0	0	0	0	0	0	0	0	0	0
TTCGTATAAAGACCATTATTAATTATGGGA	34	20	29	27	33	19	21	42	16	28	29	42	20	16	25	34	27	58	35	46	33	59	23	38	32	35	35	28	29	26	0	0	0	0	0	0	0	0	0	0	0	0	1	0	0	0	479	0	0
CCCAGTTGTGATTGATCCTGAGCCAGCTAT	534	365	277	257	377	376	315	292	298	268	402	453	309	268	374	330	305	526	650	455	569	624	288	726	350	290	397	313	357	232	0	1	0	0	1	0	1	1165	0	0	3	2	1	1	0	19	302	0	2917
CAACATTAACCGAATAGCCTTATTTACACT	41	18	28	26	45	30	33	19	20	22	32	43	24	42	44	25	28	74	53	32	37	76	42	57	23	20	44	26	19	41	0	0	0	0	0	0	0	0	0	0	0	0	0	0	0	0	0	0	0
CCAGGATTCTAAGCCCTGGTAAGCTCACTT	16	15	9	21	21	14	9	11	9	18	14	19	20	16	19	16	12	13	11	16	24	33	3	18	19	15	18	15	4	2	0	0	0	0	0	0	0	0	0	0	0	0	0	0	0	2	205	0	0
ATTTATGCGTGTCATCGCTATGACAATACA	141	105	85	87	81	82	94	109	90	104	123	116	95	86	115	102	119	164	208	155	159	186	105	174	131	63	126	78	96	91	0	1	0	0	0	0	618	0	0	1	0	0	0	0	2198	31	0	1	0
TTTGGAGAAGCCTGCTTTGGAAATGGCAGC	16	14	7	10	13	10	13	24	21	18	14	10	6	26	17	11	23	19	26	20	43	25	39	23	2	21	6	10	9	15	0	0	0	0	0	0	0	0	0	0	0	0	0	0	0	0	0	0	0
AACAAACCCTCAGATACAGAATTGTGTATC	134	56	77	64	67	49	84	56	61	55	93	58	71	72	97	76	63	108	118	103	86	165	43	133	80	67	67	81	91	67	0	0	0	0	0	0	117	0	0	0	0	0	0	0	1	14	370	0	0
TACCACCGACCTAACTGCATTGATGTAGCA	126	52	54	92	93	79	84	66	86	53	89	57	122	68	92	80	88	166	123	135	133	144	46	142	110	79	93	68	90	74	0	0	0	0	0	0	0	0	0	1	0	0	0	1	1	9	201	0	0
AGCCGTACGCTTTGACTTAGTATGATTCTA	13	4	10	9	11	8	15	16	8	5	16	11	10	5	2	13	15	15	15	16	16	16	12	13	14	10	9	15	11	7	74	0	76	0	10	0	381	0	0	0	0	0	0	0	0	1	1	1	1
CTATTGCACCCCATTGGGGACATCCATCTA	43	17	10	16	26	12	8	11	15	22	27	22	21	16	27	9	24	32	28	22	13	33	46	27	41	16	18	10	24	18	0	0	0	0	0	0	0	0	1	0	0	0	0	0	0	0	0	0	0
GAGTATCTTTTTAACAAGCCGCGAATAAAA	143	74	65	114	157	108	79	97	108	74	128	112	127	81	128	132	123	172	159	117	189	183	108	182	144	92	122	114	98	74	0	0	0	0	1	1	1	561	0	0	1	1	0	0	0	24	0	0	0
TAAATGAGCAACAATCAACCCAAGCATGTC	411	302	250	243	247	271	238	258	336	216	347	339	371	260	363	284	276	462	583	400	506	547	229	530	333	266	335	278	271	248	0	1	0	0	0	0	231	588	0	0	1	0	1	0	2	36	1180	2910	0
ACTTGGCCGCTCCGTCTTATGATGTGCCCG	16	2	7	4	23	9	9	8	6	15	14	5	14	8	9	8	5	6	10	15	12	19	5	23	7	8	15	13	5	6	0	0	0	0	0	0	0	0	0	0	0	0	0	0	0	0	64	0	0
GTAAATACTAGTCTATGACTGATGAATCCG	102	54	50	51	96	83	51	48	65	61	79	84	80	53	90	77	89	119	127	86	107	184	38	138	100	70	81	46	91	60	2	0	4	0	0	1	13	1	1	1304	4074	1467	590	522	1	677	576	2	0
CCTCCAGATACGCTTGATAATCAAAAGGGT	41	50	22	54	72	47	44	54	44	44	59	111	35	61	37	42	38	49	50	54	67	100	37	98	48	41	53	34	42	23	0	0	0	0	0	0	19	1	0	0	0	0	0	0	0	3	0	0	0
CCCTCATTCGCCTGTCCCCGTGGCATAGAC	42	35	26	50	49	40	40	45	20	31	66	50	39	41	42	34	30	59	55	74	61	80	29	61	29	33	45	43	32	22	0	0	0	0	1	0	221	0	0	0	0	0	0	0	0	0	0	0	0
CTCCATTCCAACTCGTAGGGACTTAATCAC	12	3	7	4	10	6	17	5	12	1	17	6	5	10	9	6	3	7	11	10	11	6	5	5	11	8	3	3	2	6	0	0	0	0	0	0	0	0	0	0	0	0	0	0	0	0	0	0	0
TCTCGCACTCACTTCCAAAACTAATCACTC	8	5	1	11	12	8	3	9	10	9	6	11	11	7	4	10	18	31	13	11	5	8	7	10	9	18	6	8	12	4	0	0	0	0	0	0	0	0	0	0	0	0	0	0	0	0	0	0	0
TGTTATCATAAAAAAACTGCTTTGCTACTG	83	41	78	65	60	81	54	57	60	72	80	76	73	60	70	86	79	118	103	103	100	163	62	113	90	80	73	67	68	59	4159	4169	1808	8	350	1	41	5	0	3	1	7	1	0	1	2	233	4	20
CTCTACATCCAGGACAATATAGAGGAATTT	145	77	74	86	127	103	109	92	109	98	102	128	132	94	158	98	97	191	177	148	169	196	96	168	115	117	153	111	93	101	0	0	0	0	0	0	20	1	0	0	0	0	0	0	0	120	0	0	0
TACTCTTTAATAAGTTTACCCTGCATGGTA	38	27	13	21	29	26	28	25	10	18	28	28	26	30	32	46	33	25	51	39	60	51	25	32	16	11	16	22	22	13	0	0	0	0	0	0	14	0	0	0	0	0	0	0	0	0	0	0	0
ATTGATGACGCGACGGGAAAGTAGCACCAC	269	145	139	118	143	166	158	171	159	135	238	165	184	152	194	156	206	231	300	241	250	322	161	284	226	152	217	153	181	128	0	0	0	0	0	2	0	1	0	0	0	0	0	0	0	0	332	0	0
GAAATCATAATGATCCTGAAGATACCCTAA	17	7	3	7	6	3	3	4	15	10	7	9	3	3	9	5	3	16	3	9	8	11	3	9	6	5	16	5	4	3	0	0	0	0	0	0	0	0	0	0	0	0	0	0	0	0	0	0	0
GAAATATCCCTACATGTAGCAAGCCCTTAT	38	60	45	48	42	45	38	41	38	41	39	37	45	27	44	32	37	47	67	62	63	112	26	59	54	33	47	31	32	24	0	1	0	0	0	0	0	0	0	0	0	0	0	0	0	0	530	0	0
TCTAGACTACGCAAGGCCCGTACTACGTTG	60	55	42	34	58	49	49	52	56	60	60	36	53	39	70	46	72	91	93	87	72	85	64	107	78	54	40	40	57	54	0	0	0	0	0	1	0	0	0	0	0	0	0	0	0	20	475	0	1
GGTCAGCCTAGGCCCTCTAAATGCAACAGG	34	12	17	16	11	16	19	24	11	19	34	17	17	11	29	24	10	40	21	26	19	30	21	33	23	16	24	15	13	26	0	0	0	0	0	0	1	0	0	0	0	0	0	0	0	0	0	0	0
TACACAAACGTACTATGACCCGAAACAAGA	72	32	17	27	40	21	22	22	27	17	35	28	28	7	39	21	21	51	70	50	29	60	9	61	29	22	31	26	28	13	0	0	0	0	0	0	0	0	0	0	0	0	0	0	0	0	0	0	0
TCATACCACGTTGGCAATGTCCCGCGCCCT	113	80	81	58	95	61	58	66	41	67	84	129	62	50	91	83	59	78	97	90	90	100	82	107	65	85	72	84	88	48	0	0	0	0	1	0	0	0	1	0	0	1	0	0	0	5	203	0	0
TCCGTAGGCAACCAGTCCCCACAATCCTCT	39	18	15	17	19	24	13	29	18	11	29	26	19	12	34	20	11	53	30	32	24	38	18	36	35	23	42	26	27	16	0	0	0	0	0	0	0	0	0	0	0	0	0	0	0	0	0	1	0
GGTACAGATGATCCTTGTATAATAAACAGA	703	412	342	379	487	430	425	400	488	428	546	543	433	410	484	416	446	715	741	576	705	919	415	801	439	462	505	439	480	362	1	1316	1	0	2	1265	533	1	0	0	1	1	1	0	2088	30	0	1	0
CACTGTAGACTTTCTTAGCTTACTAAAGT	87	67	43	54	56	54	43	43	43	50	72	66	65	59	59	68	61	112	92	88	96	116	60	108	42	66	83	68	83	50	0	0	0	0	0	0	2	0	0	0	0	0	0	0	0	0	0	0	0
ATAGTATATTCAATGAAACATAGGTGAGGT	559	370	325	361	487	362	389	341	402	378	461	450	415	320	407	392	381	613	680	473	666	830	301	667	329	358	377	362	344	268	1	1	0	1	0	535	275	0	1574	2	50	1	0	1	0	103	1002	1	2
CTCTGTTAGAGCGACCACATTGATAAGCCG	146	95	62	83	83	99	117	95	119	73	104	105	117	84	92	99	115	148	179	123	127	187	84	202	100	93	120	95	82	60	0	0	0	0	3	0	82	784	0	0	0	0	0	0	0	53	363	0	0
TGATGCGCGCCTCAGTGTCAACAGAGCGCA	10	16	20	22	13	18	16	13	14	24	34	34	25	23	20	26	19	36	38	33	38	33	22	39	20	25	18	22	24	29	0	0	0	0	0	0	0	0	0	0	0	0	0	0	0	13	0	0	0
TGTACTGCGCCCGGTGTGTAATCCTTCTTT	34	17	16	25	31	23	18	18	25	23	36	29	32	11	34	50	24	44	37	27	40	48	26	49	34	18	31	48	31	19	0	0	0	0	0	0	0	0	0	0	0	0	0	0	0	0	0	0	0
CGTACCTTCCCTATACGCTTGCCCGCATTT	36	17	27	27	30	22	45	26	22	27	36	24	31	18	21	20	19	39	51	45	33	51	28	37	37	19	25	29	28	20	0	0	0	0	0	0	179	0	0	0	0	0	0	0	0	0	0	0	0
ATTTGAGCCTATCTATTAAATAATGCTAAG	24	19	10	9	15	16	14	13	10	18	16	18	17	27	18	11	7	25	25	21	39	41	22	23	19	25	17	11	12	18	1	0	0	0	0	0	17	0	0	0	0	0	0	0	0	7	0	0	0
TACAGCTCTGGAATTCGTACAAGAATCAGA	22	11	15	8	14	21	12	12	19	12	27	16	14	9	13	10	14	19	17	19	18	25	21	33	31	26	27	18	27	12	0	0	0	0	0	0	0	0	0	0	0	0	0	0	0	0	0	0	0
TCCCGGCTGATACGCGCCGCAAAACCGTAA	1260	767	715	755	1031	853	799	838	759	793	1088	964	929	745	975	770	822	1392	1373	1224	1283	1824	717	1535	799	883	1057	774	822	610	2953	1122	3718	44	157	265	983	421	3	1	4	3	0	0	884	54	1145	1	14
GCACGGACGAAGTACCGCTCATATGCGCAG	93	70	37	62	75	68	80	86	50	57	81	91	72	59	68	80	77	149	129	102	116	169	57	117	71	64	54	78	79	91	483	0	0	0	6	0	233	1	0	1	0	0	0	0	0	2	467	1	1
GACGCCCGCGTCTGCATTACGTCTCTAAAG	22	7	22	16	17	10	14	15	9	18	13	14	23	12	16	21	7	15	22	26	28	39	6	21	17	7	17	17	10	12	0	0	0	0	0	0	0	0	0	0	0	0	0	0	0	0	0	0	0
GTAATTACAATTAGGTGTATCTTTCTTACC	33	32	21	32	17	32	24	29	23	23	38	28	39	27	49	26	14	41	47	34	45	56	18	45	26	31	42	26	35	8	0	0	0	0	0	0	65	1	0	0	0	1	0	0	0	1	0	0	0
CACGGAATGCTTGAACCTTGAACCAGACCA	234	159	122	156	190	158	206	146	135	132	186	215	188	185	224	218	145	332	259	244	275	374	162	303	172	167	197	159	131	162	0	0	0	0	1	0	29	0	0	0	0	0	0	0	0	37	1	0	0
GATACTAGGACAGCCTCCGAATTCCACAAC	53	41	25	28	71	48	37	23	40	40	69	58	70	50	59	43	74	80	76	66	81	102	33	86	37	36	43	43	45	31	0	0	0	0	0	0	0	1	0	0	0	0	0	0	0	0	0	0	0
GCCTAGGCATTGCAGTAAGGTCGAGTTACA	19	24	19	18	17	18	15	18	23	10	26	23	18	22	18	20	31	66	35	36	26	42	30	39	16	31	29	23	30	22	0	0	0	0	0	0	0	0	0	0	0	0	0	0	0	0	0	0	0
CAACAAACAACCTGCCTATTTGTGCACATG	74	48	50	38	80	46	29	28	54	48	59	77	47	35	59	45	31	118	90	69	64	134	50	87	42	33	49	40	50	52	0	1	0	0	0	0	3	0	0	0	0	0	0	0	0	0	0	0	0
GCCTGACGACTGTGCTTCTCCTTTGCTACT	47	31	11	21	33	32	52	33	23	16	32	38	42	26	31	26	33	40	58	59	45	54	28	57	29	28	46	29	22	21	0	0	0	0	1	0	16	0	0	0	0	0	0	0	0	0	0	0	0
CGCTGTATAGTGTAGAGAAACTACATGGAC	29	14	25	33	67	35	28	29	34	22	40	22	35	28	36	24	22	46	34	31	39	58	24	57	27	25	25	19	20	19	0	0	0	0	0	0	0	0	0	0	0	0	0	0	0	0	0	0	0
TCTACTAATTCTAATGATCTACGCCAGACT	32	27	16	16	22	14	20	17	35	17	30	34	24	18	18	30	19	34	47	31	30	47	28	37	26	14	15	30	26	20	0	0	0	0	1	0	0	0	0	0	0	0	0	0	0	0	0	0	0
CTCGATGGCTTCACATCCACGAAACACCCC	753	367	370	423	600	460	464	439	402	401	569	571	528	451	449	496	519	663	728	591	748	906	423	809	401	465	487	444	471	330	0	0	0	0	1	0	80	0	0	0	0	0	0	1	1	21	0	0	2
TTCCGCTGAAAGAGCGTCCCCGCTGACCCT	262	167	173	200	175	160	171	149	173	155	247	198	208	176	238	191	210	291	314	270	299	376	218	351	248	197	214	163	191	131	0	0	0	0	1	2	16	0	0	0	2	1	0	0	1	39	0	0	0
ACATGTTTACCAGAAGGACATATTAGGGTA	612	346	283	383	420	377	328	343	368	360	496	401	443	350	362	390	362	579	578	489	567	723	331	644	324	387	421	357	412	344	1	1	0	0	0	0	19	0	0	1	0	0	1	1	1	9	710	1	2
GTGAAAAGAACAAAGACCTTATAGTGATTA	74	24	15	24	59	39	15	20	33	35	35	45	26	22	28	18	19	52	37	27	33	65	12	29	32	12	45	20	30	14	0	0	0	0	0	0	11	0	0	0	0	0	0	0	0	0	0	0	0
AGTCGGCTTTCTGACCCTATAGATTTGCTA	166	67	60	89	132	100	115	97	128	77	150	127	120	98	129	102	107	179	189	159	168	212	92	221	95	143	154	107	103	86	0	1	0	1	2	0	539	0	0	0	0	0	0	0	0	5	0	0	0
AAAGATACGATCCTGTTCTAAAATTTTTAG	4	2	5	6	6	1	3	7	2	7	5	2	2	3	4	13	7	2	3	1	7	14	6	12	2	11	3	8	7	1	0	0	0	0	0	0	0	0	0	0	0	0	0	0	0	0	0	0	0
TTATAAGCTTACCACGTGCTGCTATCCAAT	62	58	43	44	69	71	40	50	69	69	74	61	77	38	69	53	55	135	119	75	90	103	31	129	45	51	79	64	79	52	0	0	0	0	1	0	108	1	0	0	0	0	0	0	0	0	0	0	0
AATGAAAACCCAGGTGAAACCAACAAACAA	68	17	17	15	34	20	23	11	32	31	27	20	35	15	19	13	13	19	35	27	33	59	30	33	44	23	15	14	22	16	0	0	0	0	0	0	0	0	0	0	0	0	0	0	0	0	0	0	0
AATGTAGCGCACTATTCTACGTAGATACAC	160	123	93	130	167	117	136	108	118	103	170	142	153	140	161	115	112	234	251	179	164	324	101	220	196	137	150	119	118	88	0	0	0	0	0	0	1	0	0	0	0	0	0	1	1	2	0	0	0
CTGCATCAGCGGCACGCACCAGAAACATAC	286	172	149	178	172	138	167	203	183	152	234	277	170	165	201	176	184	293	315	271	251	473	179	297	174	143	187	154	158	152	0	1	0	1	0	1	3	424	0	1	2	1	1	0	1	4	836	0	0
TTGCCGCAATCGACATCTCAAGGGGCACCA	21	17	6	28	34	23	16	16	19	13	26	26	22	13	32	14	17	23	31	28	27	32	13	53	26	8	37	15	20	16	0	0	0	0	0	0	0	0	0	0	0	0	0	0	0	0	0	0	0
GATCTATCCTACATTGCTATACTCATACTC	76	28	39	30	55	45	31	55	33	34	59	67	49	44	41	42	41	106	75	60	67	127	49	107	42	42	60	35	35	31	0	0	0	0	0	0	0	0	0	0	0	0	0	0	0	0	0	1	0
TTAAGAAATACCACGTATACATCAAGCACG	13	6	11	2	2	1	9	2	4	1	4	3	2	3	2	1	1	2	8	11	2	7	7	3	5	4	11	2	4	1	0	0	0	0	0	0	0	0	0	0	0	0	0	0	0	0	0	0	0
GCGCGGCCGCTCACAACTTCCCAACAATGT	41	28	35	23	49	34	32	35	24	46	40	65	35	35	49	40	34	70	70	67	25	99	33	52	27	32	33	27	37	26	0	1	0	0	0	1	5	0	0	0	0	0	0	0	0	28	269	0	0
ATATCAGAGCTGCGCGTACCGAACAAAAAC	911	588	565	562	755	638	582	601	691	553	809	787	781	567	775	661	773	1084	1115	878	987	1417	628	1172	639	646	770	616	757	451	1	0	0	1	1	7	52	477	2	1	0	0	1	1	5258	184	235	1	0
TACATTACCCAGTAAACCATCACAGTTGGG	332	176	204	187	260	221	231	201	246	191	282	282	254	221	314	200	239	312	385	314	305	437	238	408	282	233	281	194	235	163	0	0	0	2	0	0	44	0	1	2	1	0	0	0	0	99	342	0	0
GGCTCGTCACACCGCAGTTCAATCCTTCCA	17	8	7	9	7	1	5	4	11	6	7	12	5	7	4	8	6	6	12	6	4	14	6	5	11	7	9	9	8	9	0	0	0	0	0	0	0	0	0	0	0	0	0	0	0	0	0	0	0
CTCACGCCACCAGATGAGCTAACCCGCTCT	76	39	46	41	44	35	58	41	36	33	53	70	54	30	39	49	66	93	73	82	68	100	44	68	50	53	51	42	41	28	0	0	0	0	0	0	4	0	0	0	0	0	0	0	1	0	0	0	0
TTGGCTGACCCAAAATAGAGATACAAAGCG	35	35	29	26	38	32	27	32	25	32	51	47	28	24	32	27	42	98	55	51	55	96	34	58	9	34	37	32	39	42	0	0	0	0	0	0	0	0	0	0	0	0	0	0	0	9	0	0	0
CAGCGGTGAAAACCTATCTGCGCTATCCAA	7	7	7	4	2	5	10	2	6	7	6	12	7	2	4	5	2	6	13	2	7	8	7	10	10	2	5	8	5	3	0	0	0	0	0	0	0	0	0	0	0	0	0	0	0	0	0	0	0
GTCGTTAACTTAAATTCGCAAATTACGATC	612	405	333	389	562	436	381	362	490	384	592	547	515	407	534	392	478	641	757	577	724	930	380	775	490	438	453	420	441	326	0	0	0	0	1	0	338	1	0	0	1	1	0	1	3054	151	2	0	2
CGGATCACATTACTATAAGGTACCTAACAT	80	32	35	20	55	37	49	55	39	27	59	40	49	45	40	55	45	52	69	54	70	94	25	88	38	39	39	50	27	33	34	0	0	2	20	0	186	0	0	0	0	0	0	2	0	0	0	0	0
GTATTGATACACTCCCTCTACTTTGCATAC	26	24	12	7	17	13	13	14	23	21	22	32	27	13	13	19	24	60	29	27	37	52	12	30	18	15	23	9	24	33	0	0	0	0	0	0	0	0	0	0	0	0	0	0	0	2	0	0	0
TGAGAGCTTTGAGAGGCGCGAATCATTTTT	19	22	13	12	11	4	14	9	6	16	11	21	19	10	17	12	9	16	43	11	23	16	8	21	2	15	16	15	10	10	0	0	0	0	0	0	0	0	0	0	0	0	0	0	0	0	0	0	0
CGTACACGATCTTGCAAACCATTCTTAGCC	35	56	36	24	40	40	45	28	34	33	40	51	43	32	27	30	30	61	77	59	58	74	17	62	25	40	56	28	34	33	0	0	0	1	0	0	1	0	0	0	0	0	0	0	0	104	273	0	0
AAGTCCCGGCAACCACTACCAGTTCGTTGA	20	9	17	11	4	16	6	3	11	13	27	29	15	8	10	23	34	16	18	12	15	15	24	23	17	15	23	11	31	10	0	0	0	0	0	0	0	0	0	0	0	0	0	0	0	0	0	0	0
TCATCGTCTCGGGTCTGAATTATTGGATTT	13	3	4	8	13	11	13	5	14	10	5	13	14	4	11	9	12	18	11	8	19	21	16	13	23	13	10	12	9	12	0	0	0	0	0	0	0	0	0	0	0	0	0	0	0	0	0	0	0
TTTGTAACAGGAGGTACGTAAAGATAGAAA	3	5	3	4	1	7	2	6	5	7	6	5	4	3	5	2	2	11	16	6	8	3	11	3	7	6	6	7	3	3	0	0	0	0	0	0	0	0	0	0	0	0	0	0	0	0	0	0	0
GCCAACTATACGCCCACCGTGCCTGGAAT	258	209	178	196	249	223	206	184	178	204	282	259	257	210	247	235	195	407	374	317	362	402	160	382	216	209	224	172	238	178	1	1	0	0	0	0	1	0	0	0	0	0	0	1	0	6	651	1	0
GCCGCTCAACACATCACTGACTAATTATAC	50	41	21	23	42	35	44	41	43	39	42	52	36	32	51	37	14	61	72	47	61	78	37	71	35	45	59	38	34	31	0	0	0	0	0	0	0	0	0	0	0	0	0	0	0	3	0	0	0
ACCCGAACGGACGCCGACTAATCTCTTACT	139	65	67	52	66	73	71	68	60	53	101	89	89	67	84	76	71	106	116	110	109	114	49	129	64	76	88	69	53	44	0	0	0	0	0	0	19	0	0	0	0	0	0	0	0	0	0	0	0
AGCCATACTGCGCTATTTAACCAATTAAAC	13	5	5	6	7	8	3	4	9	7	6	6	5	5	5	11	5	10	19	6	4	9	2	17	2	6	7	5	11	6	0	0	0	0	0	0	0	0	0	0	0	0	0	0	0	0	0	0	0
TATCAATTAACTTCAGATAGAAGCACTACT	49	28	27	37	23	41	22	29	21	23	38	35	27	33	44	40	43	48	68	67	77	62	25	78	34	44	31	41	44	15	0	0	0	0	0	0	0	0	0	0	0	0	0	0	0	3	0	0	0
GTCTGGTTCACCCCCTCCAACGATGCTATG	24	20	6	8	28	16	10	11	10	16	32	17	23	12	21	12	11	31	33	24	31	42	5	45	26	14	31	15	14	14	0	0	0	0	0	0	0	0	0	0	0	0	0	0	0	0	0	0	0
AGTACGCCTCAAATTCTTTACATTGTCCCA	17	7	4	7	6	9	13	4	3	8	8	3	4	8	9	9	10	10	10	16	10	14	12	10	3	9	18	8	8	3	0	0	0	0	0	0	0	0	0	0	0	0	0	0	0	0	0	0	0
ATTGACCCTCCTTGTAGTGACACGCGACCA	46	15	33	23	50	22	27	26	19	26	43	27	36	31	30	30	33	40	44	43	45	57	32	55	52	37	49	33	26	27	0	0	0	0	1	0	0	0	0	0	0	0	0	0	0	0	0	0	0
TACCTTTATATTCAAGACTCATTGCGAAAT	72	41	41	39	53	37	29	40	45	38	57	64	56	38	61	73	50	104	56	55	64	88	40	79	43	45	62	95	53	55	0	0	0	0	0	0	0	0	0	0	0	0	0	0	0	0	0	0	0
ATTGTAGGAGCGCCGAACGGCCTCAATACG	11	6	4	18	16	13	15	10	7	7	6	12	8	6	8	12	10	22	18	15	33	32	20	19	12	12	15	17	7	2	0	0	0	0	0	0	0	0	0	0	0	0	0	0	0	0	0	0	0
TAGCCAGGATCGCAGTGAACTACTACCAAC	21	9	5	14	12	14	11	16	15	13	24	27	28	9	22	14	8	15	24	17	34	23	18	31	23	20	26	18	24	13	0	0	0	0	0	0	42	0	0	0	0	0	0	0	0	4	0	0	0
GTCTTGTTTCTTAACCCAGTCTGGCACC	94	56	56	85	79	64	72	90	45	62	110	84	99	51	131	84	66	116	141	132	136	195	107	132	68	87	105	90	52	56	0	0	0	0	0	0	0	0	0	0	0	0	0	0	0	0	0	0	0
GAACTACTACCGCCGCGATTTTTACCTCAT	25	21	26	14	43	32	40	14	18	23	41	19	31	21	35	20	33	38	44	36	33	52	14	56	7	25	32	23	35	22	0	0	0	0	0	0	0	0	0	0	0	0	0	0	0	0	0	0	0
CGATATATTTACCGTAGCAAGTACCAAAAA	109	73	59	59	101	68	63	51	76	78	88	88	100	71	75	72	61	102	133	79	88	139	63	157	78	75	86	70	84	68	1	0	0	1	0	0	0	0	0	0	0	0	0	0	0	1	259	0	0
AACTGAAGATTCAACAGTCAAGATCACTCT	9	14	3	12	10	7	1	5	3	2	12	12	8	1	44	7	9	9	14	11	10	21	1	15	15	2	48	6	7	3	0	0	0	0	0	0	0	0	0	0	0	0	0	0	0	0	0	0	0
TTAAAATGTAACGGAAACAATGTACTTATT	27	8	12	8	28	9	18	15	15	8	17	19	16	13	14	11	20	18	26	17	22	35	14	31	9	20	24	11	10	16	0	0	0	0	0	0	15	0	0	0	0	0	0	0	0	0	0	0	0
GGCTCTTAATATACAGTCGATCATGAACCA	30	6	3	3	5	13	8	4	7	7	16	7	3	26	3	9	3	6	10	14	7	17	6	7	12	24	11	6	10	4	0	0	0	0	0	0	0	0	0	0	0	0	0	0	0	0	0	0	0
AATCCGGATAGAATAATTCTAGTGATTAAA	19	9	12	7	8	11	15	7	6	8	13	8	11	19	17	16	16	11	22	11	15	11	8	30	15	28	19	16	3	5	0	0	0	0	0	0	0	0	0	0	0	0	0	0	0	0	0	0	0
ATCTAAAATAGGTCATGAGCTCACATCTGG	284	149	143	157	217	164	174	165	176	157	199	183	188	158	252	187	168	291	292	236	304	340	168	366	161	188	199	155	186	108	0	0	0	0	0	0	0	0	0	0	0	0	0	0	0	199	694	0	0
GGAGCTTGTACACCTGTAACGGAATCAGAA	163	78	77	74	84	55	84	68	82	91	113	113	78	78	114	86	108	160	134	115	103	190	64	167	104	67	117	78	105	60	0	0	0	0	0	436	14	0	0	0	1	0	1	0	0	6	0	0	0
GATATAGAATGCAGACATACTGAGATCATA	21	8	9	12	11	5	13	8	14	7	9	6	9	7	4	6	6	15	9	8	18	11	5	13	2	5	7	4	8	11	0	0	0	0	0	0	0	0	0	0	0	0	0	0	0	0	0	0	0
ATATAAGGCTAATTAAGGTCCACATGAATG	57	33	26	45	39	36	28	23	27	64	41	77	39	46	48	55	25	66	77	55	44	69	50	76	36	35	35	43	39	22	0	0	0	0	1	0	2	0	0	0	0	0	0	0	0	0	150	0	0
GATAACTCCAACAATCCTAAACCGTTCCCC	294	286	147	155	200	161	181	183	145	155	234	230	231	146	225	231	216	325	534	277	321	449	182	295	167	225	278	210	242	144	0	0	0	0	0	1	11	0	0	0	1	0	0	0	0	17	232	0	0
ACACTATCAATCGTGTCCTGACCCAGCTCA	137	63	63	62	55	64	55	59	59	63	84	80	80	60	57	60	61	114	107	98	104	117	66	100	84	68	89	66	62	46	0	0	0	0	0	0	0	0	0	0	0	0	0	0	0	0	370	0	0
TAAAACAGTCACTCCCTCGTAGGTATAGCT	69	30	30	46	35	42	33	35	28	30	53	47	46	37	41	63	48	66	79	46	67	77	66	101	29	30	40	63	44	36	0	0	0	0	0	0	0	0	0	0	0	0	0	0	0	0	0	0	0
TACGCAGATAATAATAACCGTCCCAGACTT	270	157	112	146	206	199	206	155	146	129	215	217	176	146	194	182	154	295	284	243	235	359	149	301	154	172	221	188	176	155	0	0	0	0	0	554	145	0	1	0	1	0	0	0	0	21	0	0	0
CGAAAGCCCATACTTACGGACTAGTCATCT	65	64	59	71	65	55	62	64	48	63	107	103	94	52	80	85	91	99	108	111	102	174	65	112	110	43	81	78	113	45	0	0	0	0	1	0	2	0	0	0	0	0	0	0	0	15	330	0	0
CGGACACAAAAGGGCAGACCAGCTCGATTA	632	342	323	358	441	394	326	327	356	315	534	433	416	372	475	356	429	564	643	528	670	837	304	771	440	389	466	360	302	284	1	1	0	2	1	609	17	1	0	0	0	1	0	1	1	30	580	1	0
CCTCCACCATTCACGTTTACCTGCTGACCC	50	30	43	31	56	22	40	32	57	30	40	23	37	24	49	30	44	48	60	55	64	96	14	64	31	39	46	29	47	21	0	0	0	0	0	0	1	0	0	0	0	0	0	0	0	0	0	0	0
CCGATGGATATAATTCACCTACGGAATCGT	31	18	21	11	28	21	8	28	17	12	43	32	17	16	19	17	19	26	42	33	30	41	29	54	18	15	24	14	25	7	0	0	0	0	0	0	0	0	0	0	0	0	0	0	0	0	0	0	0
CCATTGTACTTAGTTGCTTCCCATGAAAAT	12	3	17	3	16	9	6	5	7	7	11	18	6	15	13	15	8	10	17	5	14	13	17	17	15	13	18	7	12	3	0	0	0	0	1	0	0	0	0	0	0	0	0	0	0	0	0	0	0
AGTTAGACGCAGGTAAGCATTTCTCAACGT	97	52	36	59	57	54	42	46	58	69	77	90	56	31	67	94	63	69	112	70	76	104	51	112	61	45	66	59	62	52	0	0	1	0	0	0	74	0	0	0	0	0	0	1	0	3	148	0	0
TAAATATTACGGCTATTGCCTATTAATAAC	18	16	4	21	13	24	8	16	14	10	18	19	8	13	18	11	14	46	33	22	32	41	8	33	21	16	17	13	10	15	0	0	0	0	0	0	0	0	0	0	0	0	0	0	0	0	0	0	0
TATCTCACTAAAGGGCGAGTAGACTGGAGA	22	12	8	6	18	11	14	6	13	7	20	9	9	10	15	10	22	21	34	7	11	28	13	25	11	20	19	7	15	13	0	0	0	0	0	0	0	0	0	0	0	0	0	0	0	0	0	0	0
TGCCCATTCCCTAAACAGCCTATCTTTAGA	29	8	6	7	17	15	9	10	9	12	10	14	14	12	5	10	8	23	18	11	21	41	11	23	5	13	18	8	3	6	0	0	0	0	0	0	0	0	0	0	0	0	1	0	0	9	278	0	0
TGCACGATGACGGAAGGACGCATTACCGTC	49	36	40	33	57	38	51	49	44	48	50	46	41	46	53	34	34	36	72	54	86	82	44	68	14	26	48	40	37	44	0	0	0	0	0	0	3	0	0	0	0	0	0	0	0	17	0	0	0
ATGCATTACTATATGATCGTCTGAGATGCA	57	52	39	49	66	73	45	50	44	47	56	75	67	64	56	48	60	75	88	69	76	125	82	118	77	57	54	44	53	49	0	0	0	0	1	0	11	0	0	0	0	0	0	0	0	0	0	0	0
GTATGCAATTGGGTGTCAAGTTTAAATGCA	42	18	18	8	12	20	28	21	12	15	20	25	20	21	17	13	26	18	39	27	26	40	20	27	13	24	24	15	15	7	0	0	0	0	0	0	81	0	0	0	0	0	0	0	0	0	0	0	0
TCGAAAATAATTTTAATTGTAAATGCCTCA	29	34	11	37	25	20	25	31	33	18	26	23	17	29	32	29	29	39	83	34	53	48	18	52	43	32	38	13	21	15	0	0	0	0	0	0	0	0	0	0	0	0	0	0	1	41	0	0	0
GCAACGTGCTAGAAGAGTAGATCATAGTAG	30	12	16	16	21	14	21	34	9	10	35	9	22	14	34	26	27	29	36	24	41	52	10	34	21	32	20	22	27	11	0	0	0	0	0	0	0	0	0	0	0	0	0	0	0	0	0	0	0
ACGCGGAATGCGACGGAACCCCTCCTAATT	3	14	8	4	12	12	15	8	9	18	16	16	9	6	6	3	12	15	17	14	22	28	14	22	11	15	21	11	17	4	0	0	0	0	0	0	0	0	0	0	0	0	0	0	0	0	1	0	0
CCGTCGCCAAGGACTACGAGCGGACGGAAA	13	4	12	8	8	8	11	9	6	6	15	9	6	8	14	8	5	7	12	15	17	10	4	23	3	9	4	8	11	11	0	0	1	0	0	0	0	0	0	0	0	0	0	0	0	0	0	0	0
AAGGCCTCGGGTAGCCTAGGTCTGCACCGC	28	12	13	13	27	12	18	21	33	20	26	13	18	13	21	14	15	31	32	34	18	38	5	36	26	13	21	9	15	15	0	0	0	0	0	0	0	0	0	0	0	0	0	1	0	7	0	0	0
TCGCACCCTCGTTCTCACATCAGCGAGCAG	50	42	28	48	67	35	37	42	44	42	57	62	45	38	57	42	73	85	80	68	72	83	31	78	56	38	51	39	42	32	0	0	0	0	0	1	0	0	0	0	0	0	0	0	0	10	0	0	0
CCTATGCTCGCTCCAAGGCGCGCTCCAAGA	395	228	239	248	326	281	265	225	237	239	397	284	306	236	254	240	266	519	480	429	439	667	327	579	308	264	278	232	293	246	1	0	0	2	1	0	51	583	2442	0	1	0	2	1	0	26	558	0	1
AGCTCATAAATTACCCTCTTAAATACAATT	84	77	72	70	91	69	77	54	76	56	106	76	87	69	67	69	64	110	134	103	120	143	63	135	86	54	92	58	91	53	0	0	0	0	0	0	28	1	0	0	0	0	0	0	0	0	0	0	0
CGCCAGCAGACCGAAAACAGGCACGACTTA	8	6	7	6	10	7	5	9	1	4	7	8	4	9	5	9	9	7	12	14	6	12	5	14	19	4	15	8	2	1	0	0	1	0	0	0	0	0	0	0	0	0	0	0	0	0	0	0	0
AATCTTGTTTGTAAATCTGCGACGTATCTC	785	400	423	401	532	456	468	400	489	463	677	629	520	404	525	471	589	800	844	746	843	1011	460	920	458	485	568	431	474	358	1	0	0	1	1	2	243	1	0	3	2	1	2	1	1326	20	346	0	0
GACCGATTTGC	55	28	24	32	35	26	18	25	40	19	51	30	45	23	46	26	37	126	55	49	54	70	24	65	40	40	58	18	28	48	0	0	0	0	0	0	0	0	0	0	0	0	0	0	0	0	0	0	0
GAACCCATACGTACAAAGATTAAAAAATAC	20	4	6	7	6	11	6	15	8	11	10	8	12	9	5	8	6	22	6	8	18	22	10	10	8	4	16	7	11	5	0	0	0	0	0	0	0	0	0	0	0	0	0	0	0	0	1	0	0
CGCTGTGTTTTGCGTACAGAAAATGCACAC	1869	1291	1101	1258	1749	1289	1377	1271	1323	1239	1920	1551	1558	1304	1764	1482	1504	2390	2281	1895	2116	3098	1086	2476	1374	1372	1664	1317	1426	1052	68	0	1	1	29	1285	1701	392	0	1	1	5	0	0	551	83	750	1855	0
TATATGCGCGCGCTGCCTGAAACATGTCAG	16	7	2	3	9	4	2	5	3	1	5	2	10	5	15	12	4	11	3	10	3	11	10	10	3	7	11	10	11	7	0	0	0	0	0	0	0	0	0	0	0	0	0	0	0	0	0	0	0
TATGACTCAAGTCCCAGCTTTTTAGTAAAT	85	48	62	71	64	71	87	58	63	51	92	79	73	58	53	61	80	107	130	95	115	129	66	118	69	69	60	65	83	35	0	0	0	0	1	0	8	0	0	0	0	0	0	0	1	4	368	0	0
CTATGGACTTCATAAAAGCTCCCATCTACC	23	16	16	8	29	14	21	17	10	17	21	30	21	8	22	9	13	20	26	20	16	60	14	14	19	6	27	10	15	15	0	0	0	0	0	0	0	0	0	0	0	0	0	0	0	0	0	0	0
ATGGCTGAGCCGGCCTTCACAAACTCCCGC	7	9	15	10	10	8	12	8	4	8	17	3	13	1	12	6	4	7	16	9	7	15	3	14	6	8	4	7	9	8	0	0	0	0	0	0	0	0	0	0	0	0	0	0	0	0	0	0	0
TATTATCAGTTGGTACACGAGCTATACGC	371	271	173	233	303	222	236	228	209	199	337	296	273	207	336	256	296	426	448	332	447	570	249	469	301	272	368	245	270	157	68	0	271	4	40	0	398	0	0	0	1	1	0	1	2	26	116	0	1
GCCTCGACTAGCCCCTCTTTAAAAACCACT	18	10	9	9	38	18	9	18	16	28	10	28	17	12	38	20	20	20	20	29	25	31	20	25	14	6	32	18	11	7	0	0	0	0	0	0	0	0	0	0	0	0	0	0	0	1	0	0	0
TGAAGTCTAAGGACAGACGAGCCACACCTC	9	10	5	4	18	5	7	8	7	6	8	15	7	8	9	9	9	2	12	16	11	27	7	13	16	15	16	4	17	5	0	0	0	0	0	0	0	0	0	0	0	0	0	0	0	0	0	0	0
AGTACGACCTCATAAACGGCTTTGGATTAG	35	15	15	24	41	22	36	28	19	26	21	31	29	31	23	25	14	28	41	34	31	32	30	39	10	34	22	27	15	13	0	0	0	0	0	0	0	0	0	0	1	0	0	0	0	3	0	0	0
GAGCCGATGATTTACCCAAAAATACCCATT	144	49	54	60	84	74	73	67	87	67	95	80	75	63	67	81	63	91	107	88	122	146	28	150	102	50	74	85	66	39	0	0	0	0	0	0	24	0	0	0	0	0	0	0	0	41	0	0	0
AAGACCCAACTTATTTACCTCACGCTTGCT	1284	748	669	740	1089	738	749	840	784	857	1138	976	1016	767	1042	845	827	1425	1465	1282	1406	1764	884	1423	982	857	1056	797	835	621	1	3	1	1	2	774	65	2	1	0	4	0	1	1	0	81	1005	0	7646
TGGCCCATGACATGAATATAACTAATATAA	16	9	9	4	13	6	5	2	16	14	5	16	8	10	12	6	8	8	16	14	13	15	3	16	6	6	8	5	3	6	0	0	0	0	0	0	0	0	0	0	0	0	0	0	0	0	0	0	0
GACACAAGAGAACAGACTAGTATACACCAT	4084	2845	2219	2312	3192	2643	2602	2687	2510	2387	3415	3392	3095	2459	3482	2874	2835	4418	4617	4044	4822	5839	2592	4797	3060	2893	3146	2581	2671	2176	11	27	16	4	11	2442	1102	5461	5	1758	4526	29070	735	636	5731	2165	591	8	4
GAACGTAAGTACCGTTCCACCAGCGAATCT	57	47	46	45	47	39	49	54	50	51	71	96	57	53	46	78	46	54	90	90	107	148	41	74	59	59	48	66	55	25	0	0	0	0	0	0	4	0	0	0	0	0	0	0	0	0	0	0	0
TCAGATTGATTGCATTTTCTGGACATGAGC	126	71	58	62	82	50	63	57	71	75	76	56	85	68	69	54	94	116	119	95	107	111	64	102	90	90	77	65	74	47	0	0	0	0	0	0	0	0	0	0	0	0	0	0	0	0	0	0	0
CGCATAAAGACGGGCAGTCGACACTGACCA	957	526	458	538	760	562	595	562	570	488	860	766	725	557	706	679	670	1133	1048	929	1005	1351	622	1074	780	642	756	547	664	498	157	1	1	0	4	1756	463	1736	0	0	0	0	0	1	2	242	1700	0	2
AGATACATAAGTCATCACAGTACCTGATCC	7	11	12	15	13	15	7	11	7	6	18	15	4	24	33	8	7	14	22	9	17	21	14	31	19	31	27	13	9	3	0	0	0	0	0	0	816	0	0	0	0	0	1	1	1	2	85	2	2
CGACTGAATGATACTCTCCAAAATTAACTT	13	5	3	6	10	3	8	5	3	3	5	10	11	3	2	10	6	8	2	4	7	25	6	9	12	5	4	9	11	3	0	0	0	0	0	0	3	0	0	0	0	0	0	0	0	0	0	0	0
CCGGTTTCCAGTCAAACATCTTTTACACTA	40	17	15	10	11	25	35	8	16	15	25	27	15	24	15	15	16	30	27	30	20	40	18	41	13	21	13	16	15	8	0	0	0	0	0	0	0	0	0	0	0	0	0	0	0	0	0	0	0
CCGGCTGTCGAGACGAGTTACCTGATTGTT	673	371	335	372	488	452	390	413	470	386	594	538	456	346	504	439	433	732	730	623	656	908	356	721	450	470	465	406	410	328	1	0	0	0	1	0	334	487	0	1	2	1	0	0	0	59	507	2	0
TCTCTGGAGCTAGTTATACCTCGTAATCTA	89	37	32	36	49	36	35	38	50	53	45	44	63	47	59	38	35	60	63	61	68	98	43	65	63	52	59	31	26	23	0	0	0	0	0	0	1	0	0	0	0	0	0	0	0	1	0	0	0
CGGACATCGCCTCTTCGACTCTCACCCAGG	78	46	46	45	58	36	43	44	50	64	73	68	61	50	47	66	54	84	79	76	98	137	38	88	57	56	60	50	55	38	0	0	0	0	0	0	0	0	0	0	0	1	0	0	0	2	279	0	0
AATATACCTGGAGAAATTTACCCGTAAATT	86	59	40	63	58	76	54	70	60	64	88	76	74	42	68	61	41	132	94	69	114	140	49	125	74	53	64	52	67	59	0	0	0	0	0	0	0	193	0	0	0	0	0	0	0	0	0	0	0
TATTGACTCTAACCTACTTCCATAGCACAC	86	59	32	54	49	47	30	56	43	52	64	43	55	47	41	42	54	73	95	86	87	77	62	88	65	45	53	42	48	48	0	0	0	0	0	0	1	0	0	0	0	0	0	0	0	0	16	0	0
CTGAAATTGATTATTAATAGCTCATCCTGA	994	562	534	560	786	601	625	568	692	595	799	801	733	580	720	663	652	1138	1007	940	1160	1272	576	1147	761	587	753	641	646	548	0	0	0	0	1	750	172	4	0	1	0	0	0	0	0	46	466	0	1
GTACAGTCCCCCTCCAGAATGCTACGCCAA	352	193	197	180	228	174	193	158	200	154	280	257	238	208	196	249	250	312	424	360	390	479	182	377	220	201	259	229	239	167	0	0	0	1	1	0	174	1589	0	1	4	1	0	0	506	4	1	0	1
AGACCCGCTCCACCACACGTTGCGCCCGGC	22	46	22	36	21	11	18	19	19	25	28	43	35	34	31	24	20	48	70	36	50	37	22	33	51	28	37	18	40	13	0	0	0	0	0	0	0	0	0	0	0	0	0	0	1	6	0	0	0
ACAACTAAATCCCAGCACTACTGCAAAACT	49	14	10	33	27	31	29	24	30	20	30	42	55	20	40	20	25	33	48	52	41	54	38	64	48	30	33	24	27	17	0	0	0	0	0	1	0	0	0	0	0	0	0	0	0	0	197	0	0
ATGAACCTAGGCTACCTCCGGTTTAAGGAG	627	399	347	359	487	436	342	383	412	404	541	508	449	354	496	447	449	826	732	618	739	886	339	937	524	402	516	387	436	376	0	0	0	0	4	0	81	699	0	0	2	0	2	0	0	6	140	0	1
GTTTGCCCGCTGTCTTTAGTTTTAACTACA	8	6	7	7	3	11	13	7	9	6	11	11	8	2	12	7	16	15	21	11	14	15	9	9	15	4	19	7	7	8	0	0	0	0	0	0	0	0	0	0	0	0	0	0	0	4	0	0	0
ACCGATCTACTCCCCACCCAAACCCAACGA	386	228	171	229	230	166	209	163	178	185	280	303	265	244	263	225	273	408	381	350	383	451	280	456	276	300	257	234	266	238	1	1	0	0	1	0	67	1	0	1	0	0	0	0	0	6	1	0	0
TTAATAAATACTAACACTACTCAATAGCGC	27	23	18	29	18	33	22	20	23	16	38	25	17	24	30	27	31	32	39	34	51	53	22	50	25	16	32	25	30	16	0	0	0	0	0	0	3	0	0	0	0	0	0	0	0	1	273	0	0
TTCTTGCTTCACTAGAAACAATAGTACAAA	207	127	123	113	181	117	133	119	130	127	144	159	156	113	203	128	149	273	236	174	202	339	106	231	146	124	163	130	138	106	0	0	0	0	1	0	5	0	1867	0	0	0	1	1	0	73	626	0	0
CGGAGAAACTGCGGGCCACGCATATAATGT	310	157	152	154	188	152	191	155	200	194	274	325	237	184	246	197	174	332	331	234	294	372	145	263	212	178	238	158	174	124	0	0	0	0	1	0	8	0	1	0	0	0	0	1	0	11	1	0	0
CCTTAAATTTCATATAAATTTTCCCCTTCG	88	69	65	45	47	64	49	44	59	44	71	89	51	51	68	45	47	121	94	79	99	116	44	98	91	51	64	38	62	44	4	0	5	0	1	3	0	1	3	4	0	2	1	0	4	31	428	1	0
CAATCCTACTTTGAAGCCCACGCTTCACCA	32	13	12	9	12	18	16	41	15	21	18	31	25	5	11	21	19	40	19	19	23	19	2	31	1	16	15	13	14	15	0	0	0	0	0	0	0	0	0	0	0	0	0	0	0	0	0	0	0
ACTAACCGGACACCAGGAGCCACCGTCGAG	19	21	5	8	12	20	19	9	19	13	41	17	18	15	27	24	15	27	27	30	37	26	31	32	5	29	21	9	26	8	0	0	0	0	0	0	0	0	1	0	0	0	0	0	0	0	0	0	0
CAATGTATTCAAGGCAGACCATTTCAACAT	20	14	5	25	20	42	13	21	14	32	35	43	22	38	21	15	24	58	36	29	33	43	23	45	19	41	14	24	22	30	0	0	0	0	0	0	404	0	0	0	0	0	0	0	1	4	0	0	0
GAATAAAGCAAAGCACACTACACTATTTTC	153	65	54	78	72	82	96	58	58	89	84	104	84	79	58	93	99	130	120	114	155	135	64	130	143	88	87	76	88	52	0	0	0	0	0	0	0	1581	0	0	3	0	0	0	0	6	380	0	0
TTTCCCCAAATAGTTATCAATCTAAAAGGT	556	305	277	281	301	286	300	297	323	270	424	410	368	269	392	356	325	583	516	437	511	621	358	572	333	324	441	307	335	285	3	2	2	0	2	4	102	902	0	0	2	2	3	1	0	49	753	8372	2
CACCTGGTCTACTCTCTCCGAAGTCGGCCA	49	38	33	27	37	28	23	24	33	24	48	43	44	21	36	39	28	74	71	44	47	48	35	61	44	32	36	28	26	29	0	0	0	1	0	0	0	0	0	0	0	0	0	0	0	6	0	0	0
TAAACAATACCACTGTCGTCAGCTTGCCTT	3086	1640	1611	1652	1955	1721	1776	1650	1968	1667	2408	2304	2248	1727	2078	1812	2083	3046	3135	2715	3118	3863	1618	3398	2279	2033	2170	1755	1869	1375	75	6	1	3	6	1685	457	2055	3	1	22	5	2	0	1470	176	698	0	7
ATAACATAACTGCTTCTAGAAATAGAGGGA	4963	2964	2560	2694	3633	3237	3174	3083	3370	2796	4045	3836	3362	2769	3911	3262	3308	5583	5605	4313	5174	6643	2801	6069	3605	3353	3775	3001	3162	2563	6	12	5	2	7	1675	2175	4120	2	574	1054	18759	304	298	1944	874	3395	7714	9
GAGTCCTTAGTTAGTTTGATGACTATGTAC	446	258	216	224	318	212	263	308	273	259	362	377	316	198	358	270	339	459	523	438	410	579	246	458	380	279	311	232	286	193	0	0	0	0	1	987	257	3	0	0	0	0	2	1	0	32	263	0	2
AATCTTTAAACTCAAATCGCACAAAGTTGT	299	149	134	175	274	169	196	159	177	184	230	297	243	119	242	171	158	287	284	252	336	412	172	367	232	166	212	166	192	119	0	0	0	0	1	410	23	0	0	0	1	1	0	0	662	19	0	0	0
GAAGTCCCATAATTAAATAAGTTGCACCGT	22	12	17	23	18	15	24	28	26	13	19	26	19	17	16	11	32	52	38	26	32	50	18	26	1	22	13	14	21	20	0	0	0	0	0	0	0	0	0	0	0	0	0	0	0	0	0	0	0
CCAAACTCCGTTTGACCATGATTAGAGGAG	101	41	36	45	34	32	39	23	51	27	51	51	46	27	47	38	22	66	64	44	58	59	22	62	33	35	29	53	32	36	0	0	0	0	0	0	0	0	0	0	0	0	0	0	0	0	0	0	15
[truncated: 2,613 more rows]
[truncated: 62 more columns]

## Sheet: Figure_2_c,d,f_SupplFig_4d_6
Barcode	in1.txt	in10.txt	in11.txt	in12.txt	in13.txt	in14.txt	in15.txt	in16.txt	in17.txt	in18.txt	in19.txt	in2.txt	in20.txt	in21.txt	in22.txt	in23.txt	in24.txt	in25.txt	in26.txt	in27.txt	in28.txt	in29.txt	in3.txt	in30.txt	in4.txt	in5.txt	in6.txt	in7.txt	in8.txt	in9.txt	m10cm.txt	m10co.txt	m10fe.txt	m10gb.txt	m10in.txt	m10lg.txt	m10lv.txt	m10sp.txt	m10st.txt	m1cm.txt	m1co.txt	m1fe.txt	m1gb.txt	m1in.txt	m1lg.txt	m1lv.txt	m1sp.txt	m1st.txt	m2cm.txt
TCCAGTTACCTGAGCCCCGCCACAGCTACA	148	136	77	128	185	157	128	157	169	157	102	139	96	86	110	80	61	129	135	165	145	114	144	150	180	104	100	125	114	94	0	0	0	0	0	636	3	198	0	1	1	0	0	0	1	40	403	1	0
ACGGCAGCTGCCCCAACAATAATTTACCTT	84	67	53	63	93	84	86	92	95	76	66	77	67	48	49	43	33	64	93	81	80	80	35	78	69	1	115	79	73	52	0	0	1	0	0	0	1	19	0	0	0	1	0	0	0	8	565	0	0
GCCATCATTATTCCTTTCGTCCAATCGGTG	320	290	196	255	353	369	316	369	305	344	207	305	149	180	219	179	123	331	288	292	346	250	208	239	308	517	282	289	252	206	1	0	0	0	0	2	7	190	1	0	1	0	0	0	40	20	386	0	0
TCGAAGGACGAGGGCGACGGCAATTTCGAT	354	309	189	339	385	401	404	445	441	369	221	310	204	174	202	186	132	345	374	352	382	284	288	301	394	322	336	315	265	236	0	1	0	1	0	2	4	174	2	9	0	0	0	1	1	60	231	80	1
TCGGCAGACTGAATAAAAGGCGAACGAATT	56	78	40	60	73	76	66	75	67	71	43	79	51	49	38	38	17	61	69	44	70	40	34	66	70	101	54	46	60	49	0	0	0	0	0	0	1	0	2	0	0	0	0	2	64	37	214	0	0
ACTGCAGCGCCGTCCCAAAAGTACAGCCCA	76	69	51	39	77	92	65	86	69	75	46	68	32	33	45	36	38	69	80	61	71	59	40	72	91	60	59	68	58	38	1	0	0	0	0	382	0	191	0	0	0	0	0	0	0	61	204	0	0
AACACGGGTACCGGTACCGAAATCTGAGAA	556	419	293	440	595	561	573	525	477	522	312	466	297	300	327	277	196	418	470	422	502	430	311	373	544	291	565	415	441	320	0	0	1	1	1	1540	9	373	2	0	0	0	3	1	38	104	1	103	0
TAACCTATATATTGGATAATGTGTTATCTA	48	29	27	19	65	49	37	57	58	44	23	54	33	40	38	25	16	45	48	32	55	40	35	40	56	11	94	22	37	27	0	0	0	0	0	0	0	0	0	0	0	0	0	0	1	16	0	0	0
CGGACAGGATAGCTATATCTACTCAACAAG	43	40	25	18	47	39	37	37	39	47	12	34	23	12	20	17	14	27	36	22	32	21	17	21	51	57	33	37	33	12	0	0	0	0	0	0	0	0	0	1	0	0	0	0	0	14	0	0	0
ACTAATGATCTACCTCGGCGCCCCACTAAA	49	22	12	28	19	28	29	34	22	32	14	23	28	14	24	24	15	31	30	16	24	24	30	24	33	73	15	23	15	16	0	1	0	1	0	0	0	44	0	0	0	0	0	0	0	0	0	0	0
TCTAACAATCCCACTAATAACCATAACATAG	28	18	17	28	29	18	35	28	23	16	11	22	18	11	22	15	9	21	29	12	29	13	12	32	24	9	36	23	15	12	0	0	0	0	0	0	0	0	0	0	0	0	0	0	0	1	1	0	0
CCTAGTTCATTAACACCAGAAGTAGCTACG	59	50	23	45	69	54	54	51	55	57	29	44	21	18	24	24	19	31	42	33	50	37	49	35	31	84	30	37	48	20	0	0	0	0	0	0	0	153	0	0	0	0	0	0	0	2	0	0	0
TCTATATCGCAAGAAGGTAATATCCAATC	363	293	211	314	454	399	384	404	384	325	269	356	252	218	233	200	159	329	381	313	336	297	304	278	425	324	447	316	277	211	0	0	0	1	0	0	9	76	0	0	0	0	1	0	129	146	821	0	0
CCACCTCTAAAGCGGACTCAAGGCACGGAA	24	32	11	25	35	42	30	24	40	34	22	22	23	16	19	18	11	36	29	36	34	14	18	26	28	79	20	24	22	24	0	0	0	0	0	0	1	0	0	0	0	1	0	0	0	1	0	0	0
CGTATGGCCATATCCATCCCGAAGCAAATT	43	31	16	41	42	47	28	37	32	26	28	30	11	17	25	21	17	30	31	42	30	21	25	26	50	41	30	33	39	27	0	0	0	0	0	0	2	0	0	0	0	0	0	0	0	1	0	0	0
CGTCAAAATGGTACTCTAGCCCCTAGTTTC	2414	1928	1228	1732	2357	2396	2222	2296	2291	2125	1391	2108	1242	1209	1367	1271	896	1958	2121	1804	2143	1778	1605	1717	2354	2540	2422	1830	1751	1296	19	28	30	16	21	1840	40	1925	4	16	2	1	1	11	837	293	2611	142	3
TGTGAACTACAAACGCTTGGTCCCTCTTCT	2945	2350	1639	2293	3297	3237	3056	3165	3015	2983	1848	2731	1719	1527	1835	1582	1120	2573	2861	2383	2959	2347	1926	2284	3160	2776	2997	2371	2285	1615	9	5	0	0	3	919	49	1231	3	3	29	0	4	16	1039	385	1708	2	2
AAGCTTATTTCGCAAGCACTATACAATAAT	215	155	116	173	262	231	218	216	207	209	132	228	126	92	128	154	102	190	218	174	193	167	207	158	242	174	166	171	179	126	0	0	0	0	0	0	4	198	0	0	0	0	0	0	133	41	322	0	0
TAACCCGCGTACGTCCTGACAAATCAGAGC	1091	802	496	752	1283	1190	1129	1154	1087	1063	723	935	640	624	720	569	400	1013	1041	993	1183	830	944	850	1182	898	933	869	715	550	19	10	10	20	15	7	35	348	9	4	0	0	1	14	843	441	910	129	0
AACATCCTCACCAAAAGATCCTACTGGCCC	120	80	51	74	138	134	128	104	113	125	79	92	52	62	70	55	46	68	102	97	85	88	98	96	108	34	98	81	90	60	0	0	0	0	0	0	2	0	0	1	2	0	0	0	705	197	195	0	0
GTGAAGGATGCCTTTTTGCCGATGCGTACA	892	784	488	694	942	964	860	885	883	861	543	807	419	443	494	478	376	708	855	778	876	702	644	662	936	1214	972	714	640	461	0	1	0	0	0	5	7	488	0	248	291	463	319	370	834	114	918	202	2
GATCGGAAGACAACTCGGAGAAATTAATCT	335	225	128	238	331	316	312	324	305	284	206	230	169	149	138	144	121	316	271	219	299	229	178	212	268	79	296	259	212	167	0	0	0	0	1	0	0	108	0	0	0	1	0	0	1	89	245	0	0
ATTATTACTCCTTGCCGTCTCTATACCTA	151	129	83	126	155	162	154	147	139	123	97	145	76	88	91	89	69	116	146	128	172	102	92	110	170	191	92	106	127	77	0	0	0	1	0	0	4	327	0	0	0	0	0	0	133	48	1	0	0
TCGACGGGGGCAAAAATTCTCAACCCAGTA	1869	1520	1031	1406	2062	2015	2042	2054	1883	1914	1137	1752	1020	961	1110	980	704	1597	1932	1519	1860	1434	1248	1479	1857	1696	1937	1582	1475	1042	9	13	9	17	5	731	37	964	9	4	3	1	1	2	1175	482	2327	458	3
GGACACCATCTACTCCCAGATTGTAAACTC	1575	1280	852	1239	1753	1740	1641	1701	1573	1599	1076	1401	814	838	952	819	622	1296	1591	1330	1461	1223	1130	1175	1618	856	1255	1341	1241	961	1794	2315	2392	2172	2160	1383	1881	630	13	554	290	735	398	334	1901	893	1017	210	2
TACCATCAACCACCCTCGGCCAACGGGACA	668	524	349	488	668	688	606	687	585	611	431	619	363	388	369	293	252	508	620	497	603	481	335	494	678	330	869	489	447	318	0	0	0	0	0	0	10	417	0	0	1	12	1	0	0	105	630	1	1
CCCGTACAGAATTCCTGACACAGAATATGT	506	456	289	425	580	588	529	532	505	515	365	539	300	276	336	247	191	426	472	414	497	383	405	392	517	479	518	445	363	346	0	0	0	1	0	1	6	627	1	0	33	0	0	2	158	85	424	0	0
CTTCGAAAGGGTAATTTGACATATCACGAC	64	69	36	52	78	92	77	88	79	69	60	61	36	49	57	34	31	63	55	58	92	50	45	64	93	111	268	73	61	46	0	0	0	0	0	0	1	0	0	0	0	0	0	0	0	4	1	0	1
CATCCGCACCATACAGAGACTCATTTTGTT	621	441	282	442	604	637	599	562	492	540	366	500	304	266	293	254	187	425	535	420	548	436	399	415	550	147	837	453	425	332	0	1	0	0	0	2	12	304	0	0	0	2	1	2	195	83	548	0	0
TGCGTAACCAATCATAACACGAGAGCATAT	104	79	56	71	107	96	104	94	113	70	56	92	46	44	71	46	34	89	75	71	85	75	89	87	76	259	209	76	72	58	0	0	0	0	0	0	6	0	0	0	0	0	0	0	83	5	0	0	0
CCGCGTAATTCGCTAATTAAAAAAATAGAA	171	161	95	137	238	199	198	232	191	183	131	152	109	108	120	96	86	170	195	166	195	141	115	147	227	119	146	176	131	123	0	0	0	0	0	653	3	222	0	0	0	0	0	0	0	27	1	1	0
GATAACGATTTACGACCACGTATTTTGACT	1765	1629	966	1400	1957	1972	1880	1941	1814	1707	1107	1588	1008	903	1018	962	744	1593	1834	1430	1768	1396	1277	1326	1859	1244	2294	1448	1428	968	2	0	0	0	0	3	18	889	5	0	0	2	4	4	942	201	786	132	300
CCTATCGGAAACTTCATTCGTAAGCTTCCA	572	513	337	441	675	610	631	615	567	567	325	534	336	289	314	305	240	518	566	461	556	497	344	460	604	484	729	421	439	363	970	1304	961	1171	1189	460	1042	595	22104	0	0	1	1	1	215	159	2	350	2
ATACGTAGTTGATATAGAGGATCACGACTG	303	216	140	206	277	282	271	243	270	231	153	243	137	156	156	121	93	179	268	201	243	198	131	182	276	90	218	246	178	159	0	1	0	0	0	0	11	0	0	0	0	1	0	0	113	22	1	0	0
AGGGGGCACTGCATCTCTGGCGAGCCTATA	68	42	38	48	112	91	68	100	102	104	46	43	38	28	43	37	23	71	63	61	55	55	41	38	59	88	25	45	43	31	26	11	11	11	2	21	6	22	13	0	0	0	0	0	0	17	1	0	0
TATTACACAGTAAGTTTTGAGCCTAAAACG	188	121	78	108	170	172	159	135	151	122	73	159	73	60	98	76	62	121	109	103	150	106	113	105	161	69	153	122	86	97	0	0	0	0	0	0	4	681	0	1	0	0	0	0	0	24	0	91	0
GAGTGCATATACCACCTTGGCATAGATAAC	181	126	73	160	196	162	171	211	182	174	129	173	123	95	94	88	66	147	187	129	154	109	199	116	168	75	230	131	140	103	0	0	0	0	0	0	2	0	0	0	0	0	0	1	134	22	422	0	0
TTCCCTATGTGGTCTCCTACTAAGGCCTGC	73	53	28	57	87	82	79	74	62	54	36	55	35	48	36	48	27	51	64	56	52	48	72	55	61	38	43	55	61	46	0	0	0	0	0	0	3	190	0	0	0	0	0	3	0	2	0	0	0
GACCGACAGCCTACTCCCTCTCTGGTGCCT	16	12	5	8	21	22	26	21	15	22	17	23	9	2	13	10	10	15	21	14	16	14	10	15	12	6	24	15	16	11	0	0	0	0	0	0	0	0	0	0	0	0	0	0	0	0	0	0	0
TCGGTGTGTCCAAGTCACAAAGTTAGACAT	254	191	100	185	241	268	182	268	207	236	141	204	134	124	127	128	80	198	239	188	209	191	195	189	248	284	143	172	169	120	1	1	0	0	1	576	4	225	0	0	0	0	0	0	0	12	1	0	0
ACTCCTACCCGCCCCGTAATACGCCGGGGT	142	155	100	139	185	185	153	181	152	181	125	152	109	90	93	94	48	165	182	149	151	121	102	139	167	81	337	133	125	99	0	0	0	0	0	0	2	201	0	1	0	0	0	0	114	35	257	0	49
GAAAGACTGTGACTAGACTTACCCGTAGCC	1130	975	590	959	1262	1205	1161	1112	1113	1123	750	962	677	594	699	667	461	951	1108	924	1038	936	785	879	1221	1113	1088	902	848	662	122	156	103	165	133	1688	236	4700	3	0	0	1	0	1	257	163	272	1	3
TGCAGTGTCCTCTGCTAATACACATACAGG	69	33	27	40	58	51	46	70	44	63	32	66	32	33	33	33	16	50	43	33	67	33	22	43	66	91	31	42	54	46	0	0	0	0	0	0	2	139	0	0	0	0	0	0	0	15	0	0	0
TGTGGGCCAACATGACTACATATCAACAAC	672	546	322	496	699	648	681	677	691	720	416	561	329	349	381	328	226	531	655	465	582	492	412	512	692	511	557	498	506	347	1	0	0	0	0	1	12	478	0	3	6	0	0	1	156	90	560	1	0
CATCGCATCTGAACCCTACAAGCTCCGTTG	171	151	98	121	197	222	180	150	165	209	87	156	115	97	114	62	73	148	156	114	172	126	111	114	174	180	178	127	131	95	1	0	0	0	0	0	0	1	0	0	0	0	0	0	1	12	0	0	0
CATACATAGTAAAAATAAACAAATCTAAGT	793	704	431	675	893	894	858	832	836	819	539	662	447	423	500	456	329	743	830	658	796	601	572	698	863	695	1028	733	683	484	1	3	1	0	1	688	13	609	1	0	8	9	5	3	180	136	910	6	4222
ACTCTAGCTTTGTCTCAAGTGTACCACCGA	74	81	41	58	107	98	117	97	91	84	65	81	50	48	66	43	45	87	105	86	68	60	60	59	96	126	59	75	58	56	0	0	0	0	0	404	3	102	0	1	0	0	0	0	0	3	0	0	0
CTACTTCTTACAATGAAGTGAAGAACACAC	279	250	136	225	277	270	258	274	286	295	173	224	136	156	167	160	82	261	225	240	264	199	121	205	295	353	233	229	186	165	1	0	0	0	0	1	0	168	0	944	737	786	1357	987	63	64	610	1000	0
CTTAATACCCCCCTTCTGATCCGATTAAGG	180	146	83	135	200	193	190	190	181	154	95	180	102	102	130	110	83	155	152	152	191	133	137	153	215	1	277	149	136	111	0	0	0	0	1	0	2	70	1	0	0	0	0	2	0	56	142	0	0
TTCACGCTGCTCCCTCGCACTGCCACTACA	104	83	58	82	115	133	112	113	105	95	60	88	60	55	57	62	44	76	105	98	100	88	97	91	117	77	55	89	83	64	0	0	0	2	0	516	1	328	0	0	0	0	1	0	0	20	0	0	0
AGTCCAACGCCCCCTGGAAGAGCCCAGAGG	11	12	5	15	15	29	28	17	11	18	19	11	9	9	10	10	3	8	13	5	11	11	10	8	10	1	5	10	11	10	0	0	0	0	0	0	0	0	0	0	0	0	0	0	0	0	0	0	0
ACTCCCGTAACGATATTATCTAAATCTAAA	106	90	48	68	112	122	78	87	87	81	58	84	62	50	61	59	32	95	89	92	97	79	72	71	116	109	179	83	67	55	0	0	0	0	0	1	0	124	0	0	0	0	0	0	0	0	0	0	0
GTAACGAATGAGAGCACCGCACGAGCAATA	247	229	134	181	263	245	259	244	229	231	156	217	134	150	153	135	105	209	231	201	248	172	160	209	246	53	406	209	162	124	1	0	0	0	0	0	5	369	0	0	1	0	0	0	0	57	264	0	0
TAGCTTTTCTGACGGCTCCGAACTCAGCGC	59	42	29	34	56	35	48	64	48	35	35	24	15	27	26	26	11	40	34	33	50	42	36	45	53	123	62	33	27	26	0	0	0	0	0	0	0	0	1	0	0	0	0	0	1	1	0	0	0
TCACGGCTTGCCTAATAACATCTAAGACAA	163	144	89	162	192	202	158	200	171	165	107	152	106	98	98	109	67	134	126	173	150	135	98	119	169	114	216	121	128	90	0	0	0	1	0	0	3	394	0	0	0	0	0	0	0	8	392	0	0
TAAATTCCTACCATCACCGCTAAAGACGCT	128	121	90	123	152	165	150	157	141	151	82	152	72	74	92	81	59	125	159	101	149	122	81	124	178	51	121	141	103	82	0	0	0	0	0	0	4	355	3	0	0	0	0	0	283	47	459	0	1
GGTTCGTCTCTGCAAATCTCTCATTTTTTT	269	173	133	186	262	280	238	253	239	215	163	252	120	118	134	136	81	188	235	211	242	174	162	189	226	290	322	187	167	136	3	12	5	4	5	2	15	69	3	0	0	0	2	0	55	12	171	96	0
TTCATTGTTCGATAACGAGAACGCACTAGC	170	119	72	105	158	156	166	156	149	181	96	114	74	90	70	90	73	99	141	122	130	114	132	114	190	200	121	120	106	63	0	0	1	0	0	0	0	0	0	0	0	1	0	0	29	4	695	1	0
TATACGCTCACTGAAATTGTTAGATTCCAA	149	151	93	133	194	149	171	161	173	167	117	151	98	86	107	84	68	121	177	136	131	139	73	117	167	362	183	113	122	92	0	0	0	0	0	0	2	0	0	0	0	0	0	5	161	55	220	0	0
CTTCAGAATGATCTCTCTGCTATGAGATGG	576	475	326	464	644	575	530	524	564	530	341	480	314	251	326	326	214	457	552	436	539	423	303	418	599	728	588	460	447	330	2	2	2	0	2	965	9	247	2	1	0	0	1	2	0	52	615	161	0
ACCCTATGGTCAACATCAGTTGTTTTTTGA	569	476	279	412	597	598	583	509	523	523	363	476	315	245	328	287	205	458	520	402	524	412	493	370	547	306	507	434	442	300	2	0	0	2	1	350	13	104	0	3	0	0	1	4	305	79	199	0	0
TCGCTTGTTGTATGATACTTATAACGGCTC	202	189	130	195	244	187	211	227	229	228	146	156	128	102	107	110	86	185	200	161	180	166	97	141	199	151	195	164	151	171	0	0	1	1	0	0	3	2	0	1	0	0	0	0	0	15	242	0	0
GCACCATCTACAACCGTTAAACTACAGATC	440	409	276	334	529	548	452	493	500	527	274	438	258	221	267	241	185	445	464	407	424	374	287	336	509	436	375	416	375	262	2	0	0	0	0	448	7	101	0	1	1	0	0	2	313	82	298	0	0
GGACAACCATGGGGACGCTGTATCCCCCAT	98	58	45	63	89	86	84	85	91	84	61	67	46	54	45	37	32	79	55	63	96	80	49	75	96	54	59	58	51	29	0	0	0	0	0	0	0	79	0	0	0	1	0	0	0	13	0	0	0
AAACTACTAACTTTGCATTCTTTACGAAGT	86	98	43	73	117	128	95	109	118	121	91	81	62	62	69	53	40	83	105	83	118	96	50	88	106	239	307	81	81	69	0	0	0	0	0	0	3	135	0	1	0	0	0	0	218	31	1	0	0
TGCCAGTTTCGGGGAATACCTGGTCGGTAT	68	77	36	56	99	73	69	74	60	78	41	52	40	37	40	45	26	58	74	57	69	48	55	66	67	43	31	57	42	33	0	1	0	0	0	0	0	242	0	0	0	0	0	0	0	4	0	0	0
CAATTCCGTATAATTCGCAGTTATGCACTT	589	507	322	456	643	624	573	606	597	607	374	495	304	283	350	323	207	477	567	446	550	451	454	426	529	395	583	500	462	371	0	0	0	0	1	889	5	310	0	0	0	1	1	3	250	86	815	1	1
TCCACAGACCGCCTATATGCACTTGGTCAA	313	256	137	268	336	335	267	313	308	292	208	277	171	163	159	170	107	253	275	230	268	227	162	182	301	364	212	251	205	151	0	0	0	0	0	1	6	161	1	24	0	0	0	0	343	40	315	0	0
CTCATATATTTCATTCTCTCGCGAAACACA	17	12	11	17	21	20	11	16	17	21	8	16	10	4	12	19	9	16	18	13	22	12	8	17	22	77	18	11	15	17	0	0	0	0	0	0	0	0	0	0	0	0	0	0	0	0	0	0	0
GATGACACTACTTACCACACCTTCGTGACC	110	102	70	115	169	168	160	178	147	155	100	150	83	84	102	70	75	138	152	104	152	110	66	124	148	70	121	124	119	100	0	0	1	0	0	0	1	80	1	0	1	0	0	0	0	14	1	0	0
CTAACAAAGCAGTGTTAGCTGACGCCCTGA	261	189	137	217	316	291	255	294	280	259	157	242	139	153	148	108	104	204	243	192	225	206	160	200	252	296	332	215	210	177	0	1	0	0	0	0	4	84	0	1	0	0	0	0	270	10	324	0	0
GAGCTGCCTCAGATGGCAACACATCCCGTT	140	98	70	74	152	115	135	113	113	100	66	103	66	55	71	72	46	99	116	99	115	84	85	77	142	107	122	88	103	66	3	1	1	0	0	810	34	154	0	1	0	0	0	3	170	20	233	0	0
AAACCCGCTTCAAACTAGGGAATACGTTCG	84	79	54	78	116	125	80	98	108	107	56	87	57	45	73	62	40	114	94	76	112	91	61	108	119	74	194	70	69	60	0	1	0	0	0	0	3	51	0	0	0	0	0	0	0	6	0	0	0
TCGCTCGAGTTTCGTTAACCATAGTTCCGA	371	306	204	316	424	379	455	378	370	359	240	312	182	156	231	205	153	337	360	322	381	272	208	279	379	216	422	290	248	210	8	2	0	1	0	0	10	345	1	0	0	1	0	1	0	44	445	0	1
TAACTAATATCAGAACTGATACTCATCCAA	50	27	20	31	61	47	51	47	42	45	35	43	37	33	43	21	16	47	64	42	73	34	26	36	68	142	40	31	36	28	0	0	0	0	0	0	0	0	0	0	0	0	0	0	0	28	1	0	0
CCACAAATGGCTTGAATAGAACAAAAAAAT	46	48	30	36	63	57	61	63	68	72	53	47	27	37	39	49	19	45	50	41	53	61	21	34	72	125	32	52	42	33	0	0	0	0	1	0	2	0	0	0	0	0	0	0	0	13	0	0	0
ATCAATGATCAACGAAGTCGGTGTCAAATA	10	9	8	14	20	8	16	15	18	16	6	16	6	5	5	4	9	18	13	9	17	7	13	16	12	19	16	11	16	5	0	0	0	0	0	362	0	0	0	0	0	0	0	0	49	68	391	0	1
GTTCTAAAGCATTATAATTTGCACCCTATG	56	63	38	63	64	62	82	82	72	53	39	64	40	33	42	49	39	54	65	62	69	48	41	47	69	153	85	48	58	24	0	0	0	0	0	0	0	0	0	0	0	0	0	0	0	3	0	0	0
GTACTTCCCCTCCTGGATGCCGACGTAAGT	544	413	230	393	498	519	496	561	498	463	288	400	271	237	274	241	200	407	478	373	464	350	322	374	525	230	467	380	365	256	3	1	0	0	2	0	7	133	2	1	2	0	0	1	134	52	242	1	0
ACCCAGAATCTAACTATAACCAACTACTGA	202	167	108	149	215	213	195	222	193	191	148	196	89	88	119	106	71	159	179	134	196	173	104	138	173	134	122	137	134	112	0	0	0	0	0	0	1	215	0	0	0	0	1	0	0	13	419	147	0
CCATCGGGCCGGAACGTCCTCAAGAGAGAT	76	74	45	88	102	89	84	74	83	93	58	78	52	60	49	41	37	91	93	90	76	66	134	74	85	20	110	78	68	67	0	0	0	0	0	0	0	0	0	0	0	0	0	0	0	65	0	0	0
ATTCTACAATATGGCGTTACCTATACTTTG	1392	1158	726	1147	1215	1203	1242	1214	1214	1223	906	1244	803	710	822	686	542	1234	1349	1099	1257	1091	1064	1111	1445	663	1990	1162	1069	775	6	9	9	3	3	370	32	1146	6	3	1	1	5	1	700	239	755	0	3
CGTCAACTTAGATTCTACTGTTTCCTATCC	65	37	21	35	38	37	49	57	51	44	33	56	24	21	27	28	15	36	47	51	59	49	38	35	53	81	64	46	33	25	0	0	0	0	0	0	0	1	1	0	0	0	0	0	0	1	1	0	0
GGTCTTACTCGACCTCCAATTCGCGCCCGT	24	18	10	21	27	24	25	22	17	27	25	21	11	11	17	11	13	18	13	14	20	18	18	13	22	58	30	13	26	15	1	0	0	0	0	0	0	0	0	0	0	0	0	0	0	17	0	0	0
ATCATAAACACGAACAGCCCGCAGAGTATA	177	155	95	149	199	211	187	197	177	227	102	152	110	108	116	111	67	155	171	171	156	136	140	139	219	309	230	124	144	101	0	0	0	0	0	0	0	127	0	0	0	0	0	0	0	31	2	0	0
TGACAAATTCTGCGATACCTCTCCTATAAC	968	687	437	680	940	915	938	840	972	877	513	768	436	471	520	471	332	771	829	712	875	673	582	683	930	762	979	669	649	452	5	2	1	0	1	0	29	604	0	0	5	0	0	4	220	102	670	1	0
AGCCAGCCAAGAACCGGAACTAGCACGTCC	343	267	155	227	328	278	343	346	298	348	228	296	164	167	202	197	127	286	333	272	327	278	296	254	337	414	370	287	235	147	1	0	0	0	0	415	18	248	0	365	399	200	381	335	160	398	227	268	0
GGATCCCAGCGTAGAAAAAGCGTTTAACCC	56	35	24	40	54	65	59	48	50	42	40	58	29	15	40	30	27	40	57	41	55	33	24	48	57	141	62	31	46	28	0	0	0	0	0	1067	4	0	0	0	0	0	0	0	0	3	0	0	0
CTCTGTAAGGTCCGACTATTGCTCTAAGCC	1045	772	570	826	1090	1080	1104	1050	1006	976	626	988	540	548	648	528	428	874	965	844	987	749	636	823	1086	1201	1302	842	725	580	5	4	4	2	2	800	25	332	1	936	500	672	313	1080	709	67046	1231	514	12
CTGACTTCTTTGCGTGCAGATGCGCAGGAA	189	147	76	121	200	198	168	167	152	212	128	154	84	85	105	109	75	141	170	127	185	138	271	122	166	354	84	160	119	75	0	1	2	0	0	0	2	205	0	2	0	0	0	10	1261	570	2180	117	0
TAGATACCGGAAAAAAACAGCGAATGAGCA	105	91	60	80	111	113	122	89	118	116	58	88	53	50	75	54	29	105	70	85	111	87	95	78	104	106	251	83	74	58	0	0	0	0	0	0	0	0	0	0	0	0	0	0	146	1	0	0	0
AACTAGTACGTCCACCTCTGTACACTGCCC	495	415	247	323	496	503	478	484	490	461	297	423	234	243	241	235	181	389	431	428	462	382	331	353	496	511	579	349	351	282	0	0	0	0	0	0	4	537	1	1	2	0	1	1	61	44	176	1	0
TCTAAACCTCAAACAGCGTTTTTTAATTGC	15	9	10	4	11	11	8	11	13	7	8	7	8	4	5	4	3	9	13	5	15	7	4	7	12	97	8	8	9	9	0	0	0	0	0	0	0	0	0	0	0	0	0	0	0	0	0	0	0
AAACTGTCAATCCTACACGTGACGACGCAA	114	80	49	83	98	100	100	100	84	102	67	92	58	50	59	52	45	81	123	83	103	97	63	92	123	126	101	83	86	63	0	0	0	0	0	0	4	197	0	0	0	0	0	0	0	14	0	1	0
CTCGCGTCTTACACCCCCCCGTTATTATGG	115	102	47	80	132	96	92	95	95	97	69	97	48	48	59	46	56	94	100	67	96	67	75	72	100	108	61	78	76	54	0	0	0	0	0	1	8	0	0	0	0	0	0	0	261	5	216	0	0
TCTGATAAACAATCCAACCGCAGCAATCTT	48	36	22	32	61	38	60	45	32	41	34	21	18	30	26	17	9	40	43	33	29	34	19	23	44	166	60	27	29	17	0	0	0	0	0	0	0	0	0	0	0	0	0	0	84	4	1	0	0
GCGCTACTCGGCTAGCCCCTCCGCGCATAG	14	9	6	3	10	16	2	10	18	6	11	12	5	9	6	10	2	3	12	7	9	6	1	3	9	50	1	7	11	7	0	0	0	0	0	0	0	0	0	0	0	0	0	0	0	0	0	0	0
AGCTACTTAATTCTAGTCATGGTAATAATA	240	198	138	179	258	272	248	274	208	203	140	189	108	116	133	113	98	208	215	171	210	173	107	161	240	250	226	183	167	131	2	0	1	0	0	270	12	0	11318	1	0	1	0	0	0	47	239	1	1
AAACCCCCCTAGAGACCCTACCTGCACATC	63	51	58	61	87	90	77	85	75	75	58	63	47	41	43	32	23	87	79	63	97	59	118	55	91	204	175	69	58	32	2	3	4	1	0	0	11	357	2	0	0	0	0	0	0	3	2	0	1
ATGTCTTCAACTCGTGAACAAACACTAAGC	17	8	6	9	13	18	11	11	11	15	8	5	2	5	11	4	2	13	5	7	18	7	5	4	15	98	4	8	11	3	0	0	0	0	0	0	0	0	0	0	0	0	0	0	0	0	1	0	0
ATATTAGTCTTTAACGTACTTAATACTATA	70	81	41	58	77	83	86	92	77	63	62	77	53	30	54	38	22	68	63	69	99	66	47	60	74	208	101	48	57	49	0	0	0	0	0	0	0	89	0	0	0	0	0	0	45	4	0	0	0
TAACCGAACTTAAGTAGTAGTGCAGATCCC	448	308	173	290	490	417	419	455	409	396	275	376	255	234	242	205	167	404	422	374	439	361	277	352	407	331	348	300	269	196	0	3	0	1	0	0	11	1	0	12	0	0	0	0	309	55	0	177	0
ACACCGCTTATCCTGTCAACATCTTACAAT	760	623	404	588	870	790	781	768	747	736	456	706	402	377	461	435	299	669	711	620	688	526	354	501	752	736	984	632	546	450	0	3	0	1	1	0	20	730	0	4	1	0	1	0	239	153	1024	95	240
ACGCTTCTTCGACATGTAACGACACTTACG	465	439	284	396	543	538	562	539	507	501	322	446	287	237	306	255	207	520	476	361	468	393	317	376	487	271	470	385	408	305	0	1	1	0	0	0	46	1087	1	439	346	70	58	189	1	44	186	168	1
AGACATTCCTTTATGTGCCAAGAAATCCCA	79	71	41	54	95	88	81	99	91	78	79	85	35	38	47	46	28	51	101	80	92	63	80	50	85	137	45	50	76	52	0	2	1	0	0	436	0	0	0	1	1	0	0	0	0	5	0	0	0
GTAACTAACAAACGCTCCAGTTAGGATCGG	78	92	57	93	99	92	92	99	112	87	80	92	55	57	52	47	34	93	110	79	106	63	51	88	109	195	185	82	65	66	0	0	0	0	0	0	0	0	1	0	0	0	0	1	1	66	194	0	0
TTGCTACACTAAACAGCACGTGAGAGCAAC	182	130	79	158	173	188	176	225	171	161	94	174	102	97	112	103	82	176	179	152	178	158	100	121	205	243	393	165	148	104	0	0	0	0	0	0	3	2	0	0	1	1	0	1	95	50	358	0	0
TTATGCGCAGTAAGCAAGTGGGCAAATGC	90	59	32	36	94	69	69	88	63	56	56	64	43	43	55	45	41	73	61	55	58	57	37	56	65	64	64	47	47	39	11	14	28	18	20	20	13	19	16	0	0	0	0	0	125	4	0	0	0
GTGAAGCCTCATATACTGTTATAGACAAAC	861	717	435	665	976	943	869	947	829	844	530	777	433	445	493	419	313	787	816	714	829	619	491	629	962	1141	749	665	668	480	2	7	1	1	0	1	28	272	2	3	2	5	2	5	732	196	1145	2	561
TAACGGTTATTCACACCCCTCTAGCTGTCT	323	264	153	256	376	387	364	371	317	364	253	338	193	194	221	185	143	306	382	310	395	279	320	302	391	510	380	265	220	194	0	0	0	0	0	0	7	92	0	0	0	0	0	2	326	68	129	0	3
CGATACTGAATCGACACAGGGCATTGGGCC	332	265	154	239	320	366	300	327	304	281	171	299	165	173	172	208	122	259	290	229	276	225	366	236	317	405	273	249	218	197	0	2	0	0	1	0	0	74	0	1	0	0	0	0	164	25	261	0	0
CCCAACTAGTGTTTTATCGCTCTCACTGGA	23	20	14	34	21	42	21	26	30	35	20	36	17	25	16	13	13	34	25	30	25	20	20	32	38	102	66	25	28	15	0	0	0	0	0	0	0	0	0	0	0	0	0	0	0	1	0	0	0
AACGTCCTCCCTGATGACCCCGCTGACTCA	64	71	36	55	58	87	68	61	53	60	45	75	39	40	44	36	19	49	47	60	63	51	48	55	76	25	40	62	45	30	0	0	0	0	0	0	0	0	0	0	0	0	0	0	0	17	0	0	0
ACAACCCTTTAAGACGCCCATGGCAGTCAT	119	139	58	106	135	138	134	149	149	119	95	122	73	74	76	79	64	113	155	116	126	106	108	83	132	96	142	94	82	72	0	0	0	0	0	766	6	344	0	0	0	1	0	0	100	9	0	0	0
CCCAACTTATTCGCATACAACTTTGTAACG	96	99	53	95	140	100	85	124	124	74	70	124	55	68	48	43	52	107	111	81	119	98	106	68	127	66	308	108	83	70	0	0	0	0	0	0	9	121	0	0	0	0	0	0	71	16	0	1	0
CAATGAATATCGGTTAAGAGCCGGGGCACT	32	23	19	32	44	28	24	27	40	39	31	21	11	12	22	13	19	26	39	22	33	35	23	29	40	126	45	23	32	25	0	0	0	0	0	0	0	0	1	0	0	0	0	0	1	0	0	0	0
CGCAAAAATTGGCAAACCTCTAGGACACCC	318	201	130	221	296	289	266	276	293	272	161	267	150	132	154	134	126	211	229	206	269	203	212	195	282	193	219	227	188	176	0	0	1	0	0	0	4	0	0	0	0	0	0	1	0	51	0	0	0
GTCGCAGAAAATAGAAGCATAAACGTCAAT	93	75	37	78	118	90	106	110	123	74	50	87	37	40	64	52	44	102	96	65	89	67	50	52	107	136	74	85	90	45	1	0	0	0	0	0	1	0	0	0	0	0	0	0	0	7	0	0	0
TATCTAATGTGTATGAATTAAAACGACCGG	65	51	32	47	71	61	46	64	65	63	44	67	31	42	47	42	25	53	53	60	64	66	28	56	59	150	63	41	52	50	0	0	0	0	0	0	0	0	0	0	0	0	0	0	0	10	0	0	0
GACTGTTCTAAAATTAATAGCACTTGTAAT	211	166	93	159	166	218	218	272	205	192	141	154	148	103	156	104	75	149	212	206	211	148	98	155	208	264	167	144	128	112	0	0	0	1	0	211	4	87	0	0	0	0	0	3	65	10	143	0	0
AATAATACTATGACATTCTTATATGTCACA	244	216	156	195	266	300	267	253	247	269	192	212	146	140	163	127	108	245	247	221	252	216	182	213	267	440	205	239	228	152	0	2	0	0	1	423	1	197	0	0	0	1	0	5	60	22	362	1	1
ATAACTATTTTTTAAGCATCAAAAGATCGC	228	215	149	206	238	264	274	249	217	213	163	245	149	129	128	136	97	230	250	197	253	195	177	181	227	279	207	173	192	153	0	0	0	1	0	420	0	0	0	0	0	0	0	3	275	43	879	0	0
TCGGCCAACCCTCTCAACGTCATACCTTCC	807	695	472	724	943	968	944	902	856	893	492	846	419	428	530	437	323	766	804	775	814	605	629	672	1026	722	1061	745	684	543	0	1	1	0	0	486	21	745	3	6	1	3	5	11	211	176	474	202	1921
TCTACTTCGAAATATCAAACCCAGCACCCT	999	729	477	732	1037	1139	1099	1003	969	900	591	1020	505	524	590	554	378	846	945	840	949	729	684	755	1027	1050	1100	741	774	541	4	6	33	2	15	81	19	1267	0	1	2	1	0	2	524	147	216	3	0
CAAGCACCCAATATAAAATAATACATAAGT	235	211	144	217	290	322	297	265	255	274	155	233	158	138	178	134	110	201	261	223	252	181	134	189	272	486	440	240	211	166	1	0	0	0	0	602	3	1	0	0	0	0	0	0	84	20	492	0	0
GCATCAAGGCAGCTTTAAGTGCTTCACCCT	76	55	39	55	90	78	79	100	69	64	45	75	49	32	45	44	35	69	79	55	85	67	61	74	73	182	206	66	60	45	0	0	0	0	0	0	1	383	0	0	0	0	0	0	0	2	0	0	0
CGACAATTCGCACTAAGCATTAATCCTATC	131	132	66	110	147	177	148	120	143	108	80	139	71	62	80	77	47	113	126	127	147	95	120	108	148	188	106	99	134	63	0	0	0	1	0	0	1	0	0	1	0	1	0	1	349	42	852	0	0
AATAGGGAGTGCACCCACCGATTGCTTTCA	32	29	12	31	49	29	33	44	31	40	23	31	22	15	25	34	20	36	64	27	33	28	15	41	38	64	20	23	24	31	0	0	0	0	0	0	1	187	0	0	0	0	0	0	0	2	0	0	0
AGCTGACACTGATGGCATCTTATAAAAGCT	84	55	48	48	71	64	62	70	89	68	47	64	52	30	44	35	37	62	66	49	52	56	40	62	95	147	104	64	45	37	0	0	0	0	0	0	1	0	0	0	0	0	0	0	0	2	0	0	0
TTCCATTCTATTAACCGGCCCAAAACGACT	46	42	28	24	53	58	39	40	66	48	30	61	31	23	35	33	26	55	43	36	36	41	55	44	75	230	28	48	31	46	0	0	0	0	0	0	0	0	0	0	0	0	0	0	0	0	0	0	0
GTATCCCATCCCGAGCTGGAAAGCCCAAGC	336	261	164	273	379	410	354	358	356	352	223	316	197	180	179	187	146	352	369	316	338	288	252	256	376	329	313	244	273	209	0	0	0	0	0	6	5	384	0	1	0	0	0	0	80	42	679	1	0
CCTTAAATTTCATATAAATTTTCCCCTTCG	94	65	36	51	72	71	85	72	66	60	36	99	43	30	48	39	29	66	60	37	61	47	47	51	87	28	95	53	50	40	3	1	3	2	1	0	3	301	1	27	40	38	31	18	142	27	33	25	31365
ATTCACCAATTTGCAATATACCTCGAAATA	1081	955	571	870	1252	1247	1021	1131	1118	1068	708	1071	598	581	671	647	479	1007	1124	975	1142	868	801	940	1191	806	1223	910	898	596	118	31	27	33	4	972	46	717	55	6	8	1	1	2	384	214	1021	121	1
GCAAGTCACCTACAGCCTCCCGGAGCTGAA	25	31	15	28	35	40	37	31	24	30	17	35	17	17	19	11	13	28	25	25	37	43	17	21	41	68	41	38	24	18	0	0	0	0	0	0	0	0	0	0	0	0	0	0	0	4	0	0	0
ACGAATTCAGTCGAACTAAGTTTCTCACGG	87	55	45	49	81	75	90	76	70	66	34	86	35	45	36	42	35	62	61	57	63	62	42	47	75	100	47	48	52	50	0	0	0	0	0	0	1	0	0	5	10	0	1	11	2923	777	4133	252	1
ATATAAGGCTAATTAAGGTCCACATGAATG	38	30	23	32	40	40	42	39	49	35	29	29	26	25	19	14	16	25	47	27	39	35	26	51	50	14	33	22	20	28	0	0	0	0	0	0	2	527	0	36	1	1	4	146	1	6209	0	295	1
ATTACGACAACAACAAACATCCCGCTTTCA	185	152	102	143	208	165	145	180	163	143	86	145	90	77	107	85	67	132	181	135	160	142	92	123	191	266	303	133	136	101	0	1	0	0	0	404	1	174	0	1	0	0	0	0	3	4	1	0	0
CCCTATACACTAACTACCCACCTCCTTAAC	24	22	13	22	26	22	27	26	20	25	19	26	13	13	16	11	5	26	34	24	17	20	13	14	23	1	34	19	28	17	0	0	0	0	0	0	0	0	0	0	0	0	0	0	0	0	0	0	0
CTCTTGTCGACTTATGCAGGCTTACCTTAT	125	102	80	90	108	122	113	111	109	128	67	93	83	44	54	65	43	121	103	87	121	82	92	59	134	146	229	94	92	69	0	1	3	0	0	0	1	0	0	1	1	0	0	0	0	5	395	0	0
TTGATTCGACCTGTAAGGAAATGCTAGATC	57	38	42	37	71	57	63	57	56	51	36	56	43	37	20	32	18	50	45	54	58	41	33	33	58	82	37	48	48	42	0	0	0	0	0	0	1	35	0	0	0	0	0	0	0	14	0	0	0
TGTTCAGAAGTACTCCTACTCCACCTTTTC	129	89	42	64	95	115	95	125	108	107	37	90	48	47	52	72	48	75	83	59	86	73	55	64	96	28	105	80	59	61	0	2	5	5	1	2	5	224	5	1148	460	861	613	656	0	114	1	1028	1
CTCTACATCCAGGACAATATAGAGGAATTT	99	102	77	103	140	164	131	116	84	119	83	98	78	48	77	38	46	97	121	103	122	89	59	89	132	190	101	93	100	93	1	0	0	0	0	0	3	137	1	0	0	0	0	1	0	15	0	0	0
CACCCTCCGGGGCACACTGGGACCGCCTAT	412	308	196	321	422	435	385	424	432	388	269	403	214	212	252	243	122	348	415	335	396	314	260	327	441	398	540	302	284	228	2	0	0	0	0	339	0	0	0	0	23	1	1	4	128	85	3	0	0
ATCTCCCGCGGTACAATACTAACGTAGATC	789	655	408	609	898	800	716	827	756	731	455	715	412	379	411	402	285	715	756	627	798	564	600	564	754	619	1058	655	598	431	3	13	35	6	6	9	20	205	4	0	0	2	0	2	607	146	400	1	1
ATCTGTAACGAGGTAGATGATAATTAAGTA	90	79	52	73	90	109	103	78	79	94	66	63	41	41	58	61	30	78	74	66	99	71	42	67	94	75	255	84	74	47	0	0	0	0	0	1	1	82	0	0	0	0	0	0	1	0	0	0	0
GTAAGCGCACAAAGTCCAATTTGGCATGAC	86	75	48	61	80	76	82	88	103	68	58	81	48	50	42	43	26	67	71	43	66	64	48	69	58	92	304	59	63	42	1	0	0	0	0	0	1	183	0	0	0	0	0	0	0	26	1	0	0
ATATACCTACGATGCAAACTCCACTTGCGC	6	16	6	11	22	16	17	28	16	14	14	24	5	8	16	12	5	15	28	12	19	19	9	18	21	169	30	9	10	10	0	0	0	0	0	0	0	0	0	0	0	0	0	0	0	38	0	0	0
AATCCGCAGGAACAAGTAACTGAACAACGC	13	10	9	18	33	13	15	21	12	26	6	19	13	10	8	9	3	16	14	21	12	11	13	21	14	143	3	18	11	5	0	0	0	0	0	0	0	0	0	0	0	0	0	0	188	0	0	0	0
TAATTTACGACAGAATACTCTTCGTATCTC	19	17	9	19	30	24	28	29	41	28	13	25	16	18	18	13	15	30	25	20	22	28	17	27	51	61	24	32	24	18	1	0	0	0	0	0	0	0	0	0	0	0	0	0	0	1	0	0	0
CGTACGCGCATTAGTCGGTTCCAGCCCTGT	57	32	33	32	61	56	40	51	54	64	31	52	25	27	32	20	25	44	45	39	50	55	34	37	53	91	23	53	52	21	0	0	0	0	0	0	1	103	0	0	0	0	0	2	0	0	0	0	0
ATGAGTTTGCCTGTACAGACCTGAGACCAT	175	88	105	95	160	172	148	158	187	139	93	126	78	81	98	63	56	140	156	110	152	112	120	124	158	233	125	114	138	91	6	0	0	2	1	1	2	3	0	1	2	0	0	1	42	5	1	110	0
GGAAGAAGAGCTATCGTGGCCCCTACTGAC	22	15	16	15	26	24	24	24	39	18	12	35	13	8	13	21	8	14	23	16	32	20	17	12	19	70	39	30	23	13	0	0	0	0	0	0	0	0	0	0	0	0	0	0	0	0	0	1	0
AGCGAGTACTAAAAATTCAAATGTACAGCA	45	40	36	40	59	83	84	54	60	56	41	50	36	32	48	28	21	59	45	49	73	46	74	66	56	70	45	46	45	39	0	0	0	0	0	0	1	0	0	0	0	0	0	5	2	0	0	0	0
AACCTACAGCTTGCTCACAGTTATTTTGTA	132	99	54	93	108	119	110	121	95	83	49	76	75	53	60	39	44	87	109	86	86	84	35	107	109	57	108	85	79	48	0	0	0	3	0	460	3	50	0	1	0	1	0	0	52	1	512	0	0
AAACCATTACTCTCTATACAGGCCAGACAG	88	80	59	86	108	107	114	114	121	114	74	115	54	68	65	38	51	93	113	82	98	77	64	86	93	202	58	83	73	61	0	0	0	0	0	0	1	70	0	0	0	0	0	0	0	5	0	0	0
TCAACTACCAAAAATGGGCCTTCAACTCAG	63	64	25	45	81	83	76	69	83	59	27	59	35	33	45	34	17	55	62	54	57	52	49	55	76	114	53	52	54	35	0	0	0	0	0	0	0	0	0	0	0	0	0	0	0	4	184	0	0
GCCCCTATTCCTGGTGCTTGGTCCCGTAAC	10	14	5	7	6	11	11	11	10	16	6	8	6	5	3	6	4	15	13	4	13	3	32	19	15	188	1	9	9	10	0	0	0	0	0	0	0	0	0	0	0	0	0	0	0	3	1	0	0
GTCGTGCGTCGAAATACAAAAGAAAATACA	287	231	131	214	318	287	264	278	245	252	179	257	147	116	153	132	105	287	265	222	246	210	158	215	287	552	195	228	206	165	0	0	0	0	0	2	2	0	0	0	0	0	0	0	126	26	269	0	1
ATTCTGGCAACTACAGAGCATCGCAGGTAA	135	107	99	101	113	109	94	122	113	117	90	140	66	41	56	69	55	116	135	111	117	83	65	73	138	192	142	105	126	54	0	0	0	0	0	0	0	63	0	1169	1128	1998	940	1120	1	11007	204	769	0
TCTAGTACGTTACTGCAATCCATGCTATGG	579	524	332	503	615	654	574	539	572	624	435	617	390	324	443	366	266	583	618	517	632	496	409	485	731	733	517	511	490	358	0	0	2	1	1	567	16	449	2536	1	13	0	0	2	837	158	447	0	98
CCACCGTGATAACATAGGCGTCGGCCTGTC	51	25	22	45	34	55	49	42	33	39	20	42	39	22	33	27	14	38	49	42	51	28	30	30	53	76	72	50	42	20	0	0	0	0	0	0	0	0	0	0	0	0	0	0	0	11	0	0	0
ACAGCCTATTTCCCAGCAACCCTATTGCCA	58	52	24	51	59	73	48	55	60	63	34	48	43	25	45	27	21	65	61	50	41	36	31	43	78	62	43	46	47	33	1	0	0	0	0	0	9	220	0	0	0	0	0	0	0	8	1	0	0
AGGCTTCAGAGCTAAGCTCCAGCCCAAAGC	109	105	62	86	109	119	122	96	94	107	71	96	42	55	61	83	41	96	94	85	99	87	67	69	128	32	153	79	79	54	0	0	0	0	0	0	2	67	0	0	0	0	0	2	0	21	0	0	0
CGACCTACTCTTGTAGAGTAGCTCCTCGGT	27	20	11	15	23	20	16	22	18	24	12	21	11	7	17	9	11	15	22	13	20	13	12	20	23	85	10	18	20	5	0	0	0	0	0	0	1	0	0	0	0	0	0	2	296	116	0	0	0
GTATCTGTCTTCTTACTAGGTTCTCACGTT	8	12	6	13	14	12	11	11	12	10	5	8	6	5	2	2	3	18	8	6	15	6	8	10	12	90	7	6	7	5	0	0	0	0	0	0	0	0	0	0	0	0	0	0	0	0	1	0	0
ATTACCCCACATACACAATGGTTTTCAAGA	72	47	33	48	97	86	88	74	67	61	49	64	37	37	57	48	28	58	84	74	58	57	36	58	78	103	55	51	56	39	0	0	0	0	0	0	0	68	0	0	0	0	1	0	0	21	1	0	0
TAAATATTTCGACGGGTCACTCCTAACCCC	26	26	25	31	43	42	32	24	36	28	22	19	11	24	29	27	16	31	36	34	41	30	23	30	48	47	49	22	33	5	0	0	0	0	0	0	0	0	0	0	0	0	0	0	0	0	0	0	0
CCCTGCTTTGACAGCCACAGTACAGGGCTA	141	126	65	97	155	165	185	131	145	153	102	121	70	84	74	74	45	121	122	99	117	87	136	98	147	151	104	125	108	84	0	0	0	0	0	0	0	0	0	1	1	0	0	0	207	10	143	0	0
CATGGACTTGAGAGACGGGGTCACATTTAA	29	28	21	20	25	37	34	41	40	41	17	26	22	24	15	24	14	26	39	39	38	18	61	28	37	114	138	31	28	19	0	0	0	0	0	0	1	89	0	0	0	0	0	0	232	3	0	0	0
TCTTTTAACTCCCTAGTTATAAGTACCAAT	51	37	22	31	48	43	32	34	39	39	16	31	18	18	26	25	13	43	41	32	45	30	28	30	36	77	58	32	37	27	0	0	0	0	0	0	0	0	0	0	0	0	0	0	0	12	0	0	0
GGTATAACAACAAAAAATACCCTTTACGTA	343	286	163	265	382	391	375	383	353	375	215	323	182	169	244	196	129	264	271	260	294	223	163	234	401	304	457	303	254	193	0	0	0	0	0	0	7	58	0	0	1	0	0	3	0	49	230	0	0
AAATCTAATCTGTTCGCCCCAATCGGCTGA	342	269	174	291	390	381	407	390	336	362	226	322	185	166	224	182	166	313	320	266	314	255	236	261	344	76	385	286	253	220	1	0	0	0	0	714	15	456	1	0	1	0	0	1	0	41	210	1	0
GGGCAGGCTCAAGACTTCCCACCAAGTGAC	260	152	115	174	272	228	254	227	234	248	129	209	111	131	170	111	75	173	185	161	201	139	159	169	229	210	311	178	189	139	0	0	0	0	2	0	2	0	2	0	1	0	1	0	1	83	1	0	0
TTCGTGAATTAAATGAGCACGCCTTGTAAC	329	240	185	224	305	312	327	317	283	298	152	292	159	133	170	161	138	238	254	226	226	231	216	224	324	438	260	229	247	152	0	0	0	1	0	0	9	190	1	0	0	0	0	0	271	61	183	0	0
GCTGATTCCATTGTAAATTACGATAAACAC	3357	2610	1686	2476	3754	3441	3181	3526	3262	3181	2001	3044	1754	1638	2020	1778	1331	2774	3105	2535	3031	2328	2825	2503	3641	3327	3289	2688	2590	1954	228	279	251	355	266	1018	334	1966	5	23	5	3	1	8	2092	847	2947	124	0
TCAATGTCAAAGGGGCGCCGAATCAGCTGT	283	222	160	203	343	321	308	307	281	270	177	266	143	164	174	156	126	250	253	230	282	214	180	222	324	265	300	193	231	164	0	1	0	0	0	0	1	0	0	0	1	0	0	0	0	7	0	0	0
TTGCGTAGAAATTAGACCACGAATTATACC	112	99	64	73	111	119	115	126	115	110	56	84	72	43	40	65	28	88	93	81	117	80	95	84	98	186	121	105	80	73	1	0	1	0	0	264	0	152	1	0	0	0	0	0	0	31	0	0	1
TGATATTGACGCGCGTACAACTCAGAACAC	214	153	80	146	174	183	217	180	177	164	111	177	98	106	88	88	54	147	156	170	161	111	98	115	235	407	154	144	132	90	0	0	0	2	0	0	1	0	1	0	0	0	0	0	228	49	1	0	0
GAAACAAGCCAAACGACTGCCCGACCCCAA	151	117	87	124	171	148	122	155	174	146	93	167	104	81	98	92	65	118	149	112	173	106	102	133	164	250	842	110	104	86	0	0	0	0	0	0	5	44	1	0	0	0	0	0	1589	155	1	1	0
TACATTATCCCATACTTTTTGCAAGGCAAT	78	70	33	54	79	93	69	91	88	69	55	79	37	34	44	35	49	75	63	51	68	71	112	78	76	198	100	84	57	39	0	0	0	0	0	0	4	70	1	0	0	0	0	1	0	7	0	0	0
AGCATACCAACAAGTCACAAACGAAGATTG	182	211	116	189	226	215	186	228	183	246	112	228	92	128	154	110	83	219	221	182	228	151	102	176	219	159	215	169	161	131	0	0	0	1	0	599	2	346	0	1	1	0	0	9	311	25	0	0	0
ACCCTTATACCGTATTCTGCGGAACCTGAG	52	16	13	16	35	33	27	26	35	35	24	31	12	21	25	16	14	30	34	21	30	21	15	26	30	82	20	20	23	21	0	0	0	0	0	0	0	0	0	0	0	0	0	1	0	1	1	0	0
CCGTGTGCTGGCGGGTAGGCTGCTGTCCTC	227	269	175	263	217	195	173	221	186	205	238	214	195	177	197	200	152	243	271	198	254	207	113	210	245	140	207	267	243	167	0	5	0	1	3	171	3	231	0	8158	6777	7694	7067	6586	80	534	1551	7277	10
ATGCTCTTGATTATTACAAAATGTGAAGCT	435	331	246	344	473	418	428	395	410	408	245	373	241	244	261	229	165	360	395	310	412	311	254	341	504	374	717	332	377	210	0	2	0	0	0	0	4	331	1	0	0	0	0	1	0	57	854	1	0
ATTTATCCTCCGGTGAATTAAGACTTCGT	71	70	45	65	97	70	91	81	77	67	69	90	35	30	58	36	38	82	87	58	85	66	45	66	93	674	96	74	89	43	0	0	0	0	1	0	2	136	0	0	0	0	0	1	0	4	149	0	0
TACCAATATGGAGAATTAGAACCTGTATGT	1115	819	554	809	1150	1188	1069	1154	1153	1003	684	1032	631	572	652	539	441	999	1095	919	1037	786	719	844	1181	1129	1233	841	814	625	3	3	4	2	1	4	16	593	0	14621	13399	13430	17121	14918	569	462	1963	14173	14
CATGCGGATACAAAAAAGAGTCGTCTTAAG	17	9	11	19	23	21	17	21	17	28	12	13	8	17	9	18	6	10	14	15	26	15	11	17	24	92	38	17	12	14	0	0	0	0	0	0	0	82	0	0	0	0	0	0	0	0	0	0	0
GGCAGATACTCTCACGAGCCCCCTGCAATG	476	357	228	315	483	446	392	443	468	408	281	422	236	230	229	235	186	400	440	313	439	335	382	324	430	469	400	372	306	225	3	0	0	1	0	1	12	317	0	1	7	0	0	0	92	83	460	0	0
CCAGGCGCGTCTAAGTATAAAGCGTAACAC	247	231	124	204	279	269	270	281	253	223	138	238	156	144	115	141	116	212	246	229	241	192	171	180	291	434	329	217	213	146	8	16	23	3	3	4	22	303	6	2	1	0	1	2	239	275	800	45	0
TGGCAACCTCGTAATCCTATTAGCGCATAT	106	77	52	76	107	94	84	77	91	87	49	92	48	36	61	47	34	87	134	80	98	63	71	71	106	180	77	68	58	50	3	0	0	0	0	0	3	65	0	1	0	0	0	2	0	36	182	0	0
CCGGTGTTATAGACCTCCTATAAACCTTAA	282	240	153	225	319	338	295	276	263	299	159	240	182	172	185	151	113	240	297	227	271	214	153	218	297	97	226	250	223	160	0	0	0	0	0	0	6	362	0	0	0	0	0	0	94	27	0	1	0
GGGCATAATCGATGAGGGGGTATACAAGAA	437	319	223	343	424	464	463	456	426	390	263	398	216	217	257	240	141	350	381	329	451	348	338	346	456	518	351	365	290	236	3	2	2	4	2	372	12	156	3	1	1	0	1	6	142	93	453	221	0
AAAAATAGCCCGGAAACATAAACCGCTTTA	906	724	438	675	982	956	925	923	866	906	563	732	506	500	586	495	357	826	881	700	905	703	678	677	933	1167	776	755	740	563	34	7	11	11	3	22	20	858	12	136	182	242	72	88	376	187	280	76	116310
ACGCACTTTGCTAATGGGATAAGCTACCTG	241	225	142	238	278	307	319	266	281	262	188	237	138	150	160	156	130	210	272	237	276	249	153	202	262	99	354	249	200	169	0	0	0	0	0	0	4	70	0	1	0	0	0	0	0	27	0	1	0
ATTCCATAACCCATTTTCCAATAATTTTCC	1360	1074	681	1039	1126	1149	1090	1121	1060	1090	817	1224	667	729	832	708	552	1073	1209	1014	1172	998	934	1021	1426	1494	1429	1059	1021	713	0	2	0	0	1	608	25	486	1	0	35	2	1	4	564	187	1348	1	1
CGATCTGCTCTGCCGCGTCCATCCGTACTA	1508	1391	897	1295	1694	1723	1743	1646	1706	1604	1039	1503	893	836	999	917	653	1328	1567	1354	1521	1291	1193	1221	1694	1237	1672	1317	1349	952	11	16	5	2	6	6	28	636	4	4	1	1	2	7	908	289	889	164	2
TCCTACCCCCGTTTATCATGCTCGCCCAGT	50	34	25	35	44	38	48	47	40	50	25	34	25	15	26	21	16	30	37	35	26	32	22	43	31	102	11	29	31	20	0	0	0	0	0	0	1	0	0	0	0	0	0	0	1	2	180	0	0
ATTTGGGTACAGTGTCAAGTAAAAACGATA	101	104	68	103	128	114	108	121	111	117	87	101	66	53	85	66	41	121	125	100	124	82	57	117	147	83	159	100	108	71	0	0	2	0	0	0	0	0	0	0	0	0	0	0	0	19	0	1	0
AACCGCTAAACGGGTGAGCCCGGTACGGAT	111	107	62	90	122	162	151	140	146	117	84	147	72	68	80	77	48	113	116	120	138	106	125	98	154	82	244	124	110	101	1	0	0	1	0	382	3	103	0	264	210	279	100	228	0	34	0	72	1
AATGAAGCCATACGCGGGTGAATAGCAAAT	43	20	19	23	26	27	22	24	32	16	13	20	4	15	13	12	8	15	23	14	27	19	9	20	27	86	12	32	22	15	0	0	0	0	0	0	0	0	0	0	0	0	1	0	18	1	0	0	0
GTCTTGGAACTTCTTTCTGTTAGCCGCTGT	32	37	20	33	49	49	41	38	28	37	25	36	19	16	34	16	22	35	40	43	42	33	20	30	42	155	15	37	29	22	0	0	0	1	0	0	0	0	0	0	0	0	0	0	0	2	2	0	0
TTGACGCTCCTTCACGTCACATTCGTACCG	703	514	349	455	732	771	724	691	774	692	403	620	317	345	434	391	224	576	647	541	577	513	631	559	679	712	725	513	501	356	0	2	1	0	1	609	12	163	0	1	1	1	2	6	189	205	447	148	1
GTGCCAACATCCTTACTATGAAGTAAATA	82	59	42	59	102	82	88	79	86	68	48	83	51	44	47	53	35	86	90	56	77	62	32	61	82	74	113	80	59	44	0	0	0	0	0	0	0	0	0	0	0	0	0	0	0	6	231	0	0
AGCGGTACCATATAAACCCTCACCTACTCG	87	74	38	85	113	108	79	103	87	89	61	101	46	48	56	42	42	90	114	109	98	82	116	82	88	242	67	82	79	66	0	0	0	0	0	0	2	0	0	1	1	0	0	0	315	54	391	0	0
TCCCGGTTTTTGGCCCTTGCCAGTGCAATC	93	65	55	76	101	89	95	121	118	89	56	71	68	41	58	37	40	83	98	86	107	83	75	65	119	117	115	73	64	50	0	0	0	0	0	0	5	0	0	1	0	0	0	0	238	57	0	0	0
TCAGGCTCGGAGCCCTCACTTAGCCCTCGA	23	21	13	18	36	38	29	35	49	30	15	24	16	10	15	13	8	17	21	31	28	12	38	17	38	60	24	29	21	14	0	0	0	0	0	0	0	0	0	1	0	0	0	0	0	0	0	0	0
GTTCAGCGTCTCACCTGGCACGGCCCCGGT	30	32	12	22	28	23	21	30	31	28	13	20	15	21	17	13	7	16	20	17	27	24	17	19	27	178	14	17	25	14	0	0	0	0	0	270	1	322	0	0	0	0	0	0	0	69	0	0	0
CCCCCTTCACGAATAAATGGAGACGAACAC	33	24	15	25	28	34	27	31	36	37	23	15	26	17	18	15	14	24	25	35	34	27	12	22	22	100	12	26	20	10	0	0	0	0	0	1	0	0	0	0	0	0	0	1	0	0	0	0	0
AACCGTGCAACTTATAGGATCTTCTTATAC	123	112	74	107	133	153	174	155	145	145	89	147	81	96	88	79	45	132	165	103	142	123	66	115	137	143	259	105	119	72	0	0	0	0	0	873	2	0	0	0	0	0	0	0	167	23	123	0	0
CCACTTTCGACTCCCTCACCTTGCTGGCGC	76	58	32	56	66	61	38	70	63	65	44	72	34	38	32	28	28	62	64	55	59	47	27	57	67	128	66	51	68	28	0	0	0	0	0	0	0	0	0	0	0	0	0	0	0	22	169	0	0
GATACAAACTTGGAGGTACAATTCAGCATA	50	40	45	25	50	49	38	48	40	24	42	52	17	33	24	31	11	31	47	30	29	36	55	23	38	90	55	29	37	23	0	0	0	0	0	1	0	0	0	0	0	0	0	0	0	1	0	0	0
CATAAAAGCCGACCACTAATTCTATTTAC	62	52	30	47	84	50	53	64	69	58	55	75	23	40	40	34	34	54	61	45	58	55	27	30	74	119	62	63	43	42	0	0	0	0	0	0	1	0	0	0	0	0	0	0	0	4	0	0	0
CCCCCGAACAATATACTAATCCTCAATCTT	281	181	110	189	293	215	235	237	212	206	125	207	132	99	152	115	99	176	189	187	222	175	171	202	246	369	317	145	174	118	0	0	0	0	0	1	2	145	0	1	0	0	0	0	193	3	0	207	0
CCGTGGACCTATCTTGCCGCTGGGCCGCTG	77	64	37	59	65	91	66	77	72	55	46	58	41	49	33	26	26	50	45	45	66	49	49	50	63	131	41	55	61	52	0	0	0	0	0	4	0	0	0	0	0	0	0	0	0	2	0	0	0
CGCATTTGAAGCCTAGTTGCTAAATAGGAT	12	10	4	3	15	12	10	17	10	9	11	17	5	8	15	7	2	4	14	5	11	15	3	13	17	22	3	6	9	7	0	0	0	0	0	0	0	0	0	0	0	0	0	0	0	0	0	0	0
ACTTTCAAATAACCGACAACCAACTTGTTG	24	8	5	27	28	4	12	18	18	25	13	10	15	8	12	6	3	15	7	15	18	9	6	14	29	71	11	21	13	8	0	0	0	1	0	0	0	0	0	0	0	0	0	0	0	0	0	0	0
TGAACTCCACTTGGGGGACCTTCTACCACT	370	339	197	301	349	348	416	378	346	317	226	317	219	172	209	199	153	287	336	301	332	238	356	279	383	389	549	328	258	202	0	1	0	0	0	1	1	87	0	0	0	1	0	10	144	65	206	0	1
ATGAACAAATTAAATAAAATTTATGATTCC	56	31	33	40	52	51	53	47	42	43	34	26	22	25	34	22	20	36	39	39	47	23	25	28	44	69	61	36	46	32	0	0	0	0	0	0	0	0	0	0	0	0	0	0	0	34	1	0	0
TTCGTTACCGTGAGTGAACGGCGCCACAAC	1230	916	628	896	1241	1265	1148	1139	1235	1163	674	957	540	615	630	610	439	1026	1170	942	1159	907	666	879	1264	1327	1167	934	927	661	29	47	84	30	23	4785	149	2706	38	2	61	38	2	10	1618	713	9888	182	2
AGAACGACACGCAATGTTGAGAAATCGGTT	808	671	406	637	773	856	861	844	706	785	443	660	454	400	479	376	288	708	823	628	700	575	607	555	861	675	707	640	599	461	1	0	3	0	1	0	13	832	0	50	10	0	1	1	287	283	442	0	39
CCTTGAACAAAGCGATCATTAACCGCACAA	125	98	51	86	113	135	141	114	133	98	61	87	78	59	57	81	36	83	121	115	122	103	59	86	104	167	125	73	99	86	0	0	0	0	0	0	4	40	0	0	13	0	0	0	0	1	0	0	0
TACGCTATGGAACGGCATTCTGACACATAA	214	168	125	169	221	218	167	228	226	209	128	172	102	118	101	119	91	194	184	162	181	143	157	145	175	141	208	158	173	117	1	1	0	1	0	0	5	18	0	0	0	0	0	0	0	17	0	0	0
CCTGAACTCTCTGCGCCACTGCTCTCACCG	46	45	32	56	58	65	73	82	70	65	43	52	27	19	26	45	17	51	61	44	51	38	29	57	64	69	49	69	51	32	0	0	0	0	0	0	3	92	0	0	0	0	0	0	0	12	0	0	0
GTTCCGAAAAGTTGGATTCCCAGACAACAT	43	36	27	27	54	43	57	41	57	38	46	41	43	30	16	28	20	52	55	49	42	34	32	37	51	352	64	38	36	28	0	0	0	0	0	0	0	0	0	0	0	0	0	0	0	3	249	0	0
GCATCTCCATCCCGTGTCCAGCCACTCGTT	30	17	23	18	28	39	31	31	16	29	26	22	16	25	20	18	13	23	30	22	27	14	15	9	31	40	32	28	16	17	0	0	0	0	0	0	0	0	0	0	0	0	0	0	0	0	0	0	0
GATTATCTACACGTCCAGAAAGACTGTCCG	127	117	76	114	139	136	111	142	120	102	75	93	62	64	80	76	61	107	132	99	132	113	72	90	164	84	143	90	88	59	0	0	0	0	1	1	7	112	0	0	0	0	0	0	0	6	0	0	0
TATACGGAAATGGGAACTCCTGCTCGGCGC	109	56	67	72	111	83	108	83	81	91	39	83	43	42	56	66	29	79	112	67	100	72	77	77	102	181	82	66	82	62	0	0	0	0	0	0	3	1	0	0	0	0	0	0	0	11	1	0	0
GTCACACTAAACTGCCAGCTTATTCGCAG	71	53	33	55	71	63	88	71	70	47	51	58	37	24	32	32	17	58	31	34	66	38	74	39	69	54	90	67	53	26	0	0	0	0	0	0	0	0	0	0	0	0	0	0	0	4	0	0	0
CAAGCTTCGCGCAGGCACGGTTCTGACGCG	389	332	196	314	409	435	404	383	355	356	248	328	222	200	245	234	190	318	416	338	366	267	204	314	429	73	261	337	329	247	3	4	3	3	5	1	4	304	4	2	0	0	0	0	442	86	579	0	0
GAGAGTCTAACACTTATATCACGAGATATC	503	411	220	438	589	510	491	502	512	556	291	404	250	269	308	280	188	445	457	399	525	437	309	474	500	318	602	439	400	299	42	68	129	36	27	966	85	413	44	1	0	1	0	6	260	93	762	0	0
CACCAGGGGTAAAATGGCGAGAATCAACCT	208	180	106	163	244	228	209	224	200	207	150	174	111	131	148	108	75	212	205	159	184	158	135	159	239	358	240	181	156	136	0	0	0	0	0	1	1	221	0	0	0	0	0	0	263	20	236	0	0
TCATGGTTACACAGAATTATTCTTTTCTTT	17	14	10	20	27	24	12	23	26	29	6	17	7	6	24	8	7	12	17	17	21	11	12	17	10	34	12	13	18	14	0	0	0	0	0	0	0	0	0	0	0	0	0	0	0	2	0	0	0
CCGACCCACCCACTCAATGCAGACATTTTC	694	573	352	515	727	690	791	746	747	661	428	620	388	373	427	337	295	614	650	582	636	466	505	469	775	750	690	563	538	389	1	2	0	1	1	1	3	78	1	20	6	3	0	4	117	85	302	0	1815
ACTAAGGCGTGATTTCCGGACGAATTATGT	255	235	124	232	261	288	326	273	257	268	173	231	157	151	162	143	107	238	249	235	220	193	189	212	273	380	831	193	200	136	0	0	1	0	0	1	9	236	0	0	0	0	0	0	26	59	1	0	0
TCGAAAAATTTTCATGTCATGTCTGCCACC	104	96	64	91	105	138	98	150	117	101	66	107	38	62	70	53	40	102	120	85	121	74	77	82	90	100	94	91	95	70	0	1	0	0	0	0	2	154	0	0	0	0	0	0	63	12	0	0	0
ACCCTGCAGTCATACCACGCGCACCCTCCC	28	29	18	29	38	45	31	17	31	34	26	33	26	18	13	25	9	31	20	18	35	25	13	26	30	1	38	25	28	18	0	0	0	0	0	0	0	0	0	0	0	0	0	0	0	6	399	0	0
TTTACCACAGCTAGACCGTAGCTTGCAGCC	37	28	29	31	33	38	62	38	39	40	21	28	27	25	22	20	16	26	44	25	35	34	18	35	48	54	75	36	32	20	0	0	0	0	0	0	0	0	0	0	0	0	0	0	0	21	1	0	0
CGCAGTACACGTGTTCAGACTTACATATCA	20	16	4	11	14	8	10	12	12	10	10	5	9	6	11	7	6	8	14	11	5	4	9	9	12	234	22	9	13	8	0	0	0	0	0	0	0	0	0	0	0	0	0	0	0	0	2	0	0
CCAAGCATAAAAATTCGGTTAGAACATACA	46	39	25	36	58	46	40	61	54	59	26	39	43	21	24	15	20	37	38	36	49	20	17	32	44	82	165	48	47	35	0	0	0	0	0	0	0	0	0	0	0	0	1	0	0	3	0	0	0
CACGCAACTTGCAGTTTAAACTCTTCACTC	95	81	52	73	95	115	94	99	102	93	50	107	38	37	48	45	37	63	117	65	106	83	74	70	109	17	91	72	72	62	0	1	0	0	0	0	2	0	0	0	0	0	0	0	0	18	0	0	0
TCCAACGGCTTATAGTGCCGACCCCATGCC	257	193	132	205	297	257	269	291	257	228	165	271	149	131	172	123	83	219	231	175	222	186	232	185	253	131	205	209	198	135	0	0	1	0	0	0	7	218	0	0	0	0	0	0	72	38	217	0	0
CAACAAACAACCTGCCTATTTGTGCACATG	47	48	31	40	59	58	46	57	82	49	39	53	31	33	41	22	14	48	50	49	45	40	26	38	45	127	43	55	34	31	3	0	0	0	0	0	0	71	0	0	0	0	0	0	0	6	0	0	0
AAAGATTGAGAAAATGCTCCACGTCCCCCA	126	91	60	92	131	152	117	117	118	106	81	102	80	61	73	61	43	98	131	102	130	107	78	92	114	460	139	111	95	60	0	1	0	0	0	0	1	0	0	0	0	0	0	1	127	19	389	112	0
AATACGGTGACACCGAAGAAAATATCCCTT	117	89	55	97	134	118	113	117	116	95	68	96	69	58	73	69	61	92	84	100	88	58	53	75	105	77	69	90	85	57	0	0	0	0	0	0	1	170	0	0	0	0	0	0	207	36	127	0	0
AACCTATAACCCGCGAAGCGTCCACAACTC	21	22	13	11	22	33	20	23	18	27	21	23	8	9	20	17	6	20	18	11	25	21	13	14	28	69	75	19	11	15	0	0	0	0	0	0	0	0	0	0	0	0	0	0	0	5	0	0	0
GCGCATGCCTTACGACTTAATTTAATAAGC	191	168	118	176	212	209	204	232	223	214	107	157	107	102	132	98	74	175	230	188	207	152	104	170	226	46	284	188	162	144	2	2	0	0	1	0	7	184	0	1	0	0	0	0	2	41	0	1	0
CTAACGAAAATAGCAACTGCGAATAATCGT	22	14	16	24	30	29	48	25	28	26	6	28	12	13	22	15	12	20	18	14	19	20	11	17	46	78	8	22	16	11	0	0	0	0	0	0	0	0	0	0	0	0	0	0	0	0	0	0	0
AACGACGCATGCGGGCCCTGGGTATACTGG	124	103	77	92	160	160	129	147	137	137	96	148	80	86	91	103	59	119	136	116	140	112	109	124	142	28	117	112	102	78	4	5	12	2	2	450	6	4	2	0	0	0	0	1	0	13	0	0	0
GACGGAAACAGAAATACCCACTGGTAAGAA	70	44	46	64	97	69	89	77	65	76	58	86	49	46	52	57	36	77	86	49	81	55	68	67	85	85	47	66	68	29	0	0	0	0	0	0	0	154	0	0	0	0	0	0	0	7	0	0	0
AGCCAGAACGACTTTTCTGACATGAACGCT	30	32	19	35	46	42	29	26	43	31	29	33	18	26	17	21	16	40	30	19	55	27	23	40	39	89	19	32	37	17	0	1	0	0	0	0	0	0	0	0	0	0	0	0	0	14	0	0	0
CTTCAATAGCACCCTTATAAAACCAATGAT	2996	2562	1641	2387	3317	3157	3028	3015	2952	2958	1890	2675	1596	1448	1769	1686	1096	2439	3035	2376	2910	2320	1897	2298	3147	2328	3527	2337	2360	1783	33	20	15	21	12	3511	93	2764	21	8	1	1	7	9	2228	602	1750	158	3
TCTGCAGGTACGGACATTCCGTTTTCCCAT	49	58	25	43	72	59	64	55	65	50	43	55	35	27	36	27	15	54	60	43	50	50	38	35	66	99	74	41	32	32	0	0	0	0	0	0	0	240	0	0	0	0	0	0	0	7	0	0	0
GCGACGACAGTGTACCACCATTCACTCGAT	164	97	72	116	149	160	131	152	135	130	90	127	82	73	97	84	56	118	117	140	118	99	84	121	143	80	155	125	99	71	0	0	0	0	0	942	7	100	0	0	0	0	0	1	0	21	1	0	0
CCCCTGAGTCAGCTACACCTACGCACATCT	9	17	10	11	23	25	18	16	28	25	14	17	13	11	10	16	5	15	14	14	22	19	10	10	21	135	4	10	19	20	0	0	0	0	0	0	0	0	0	0	0	0	0	0	0	2	1	0	0
TCCCTTAAATTCGAGTATTGCGAACGCTTG	173	145	105	139	229	180	146	224	178	165	122	168	85	83	102	96	56	177	167	132	167	140	127	136	190	90	241	138	143	100	0	0	0	0	0	0	0	0	0	2111	1988	2539	2145	2016	2	110	321	1571	0
TATATACTTAATACTTTTATGACCCTGACT	850	715	424	678	930	968	893	889	816	888	587	728	508	465	569	477	334	737	850	722	843	654	612	736	950	600	1292	697	690	549	2	1	0	0	0	502	23	778	1	133	149	122	143	146	578	113	563	1	0
GATCAGCAATTAAAATATAGGTGAATCCATC	223	197	125	161	273	230	223	231	237	222	147	174	134	131	162	118	90	203	214	187	251	196	97	174	233	365	349	188	182	126	0	3	0	0	0	1	10	0	0	1344	1355	1513	1706	1327	1	74	1	660	1
TAAGCTTATTATAAAGCGCTACAACACAAA	877	624	383	538	879	803	811	785	818	762	469	695	425	403	489	418	311	675	781	624	670	614	547	654	816	956	1003	653	575	421	976	1041	1227	1107	1071	689	944	452	3	49373	43911	45094	51051	43640	437	3299	2036	46508	22
TCGCTTTATAAGCACAGGCTCCAGCCGCAA	304	275	161	229	322	362	312	337	328	302	203	265	174	161	195	154	126	253	293	303	310	233	183	247	337	33	334	269	223	188	0	0	0	0	0	0	21	779	0	1	0	0	1	1	105	42	865	0	0
CGCTGTATAGTGTAGAGAAACTACATGGAC	54	31	19	18	40	42	37	32	37	47	17	23	17	13	12	18	14	23	36	24	29	34	20	24	37	136	40	31	20	19	0	0	0	0	0	0	0	0	0	0	0	0	0	0	0	0	0	0	0
TAAATGAGCAACAATCAACCCAAGCATGTC	301	251	168	272	322	295	269	318	341	285	198	292	144	152	179	175	117	238	336	233	306	243	171	205	331	502	371	253	216	159	3	1	0	1	0	0	7	159	0	0	1	0	0	0	0	137	221	0	1
CTAGCGCTAATGGCTTTATATGGAACCCCG	165	144	103	125	185	151	221	174	132	169	93	161	83	106	104	82	73	136	161	143	160	141	66	116	206	105	126	155	118	85	0	0	0	0	0	3	4	181	0	1	0	0	0	1	0	6	0	0	0
CTAACACAACCTTTTAGACTTATAATTCCA	116	114	71	103	150	147	118	138	143	151	71	127	60	61	66	62	44	129	138	90	128	107	141	98	135	58	222	101	105	87	0	0	0	0	0	0	0	0	0	0	0	0	0	0	0	19	0	0	0
CGTCTTGGGCAGAAGCAAATCAAAACTTAT	195	172	116	162	266	248	240	263	216	256	161	210	137	119	134	94	109	214	255	192	223	162	158	175	279	64	187	209	204	115	0	0	0	0	0	3	5	182	0	0	0	0	0	0	0	23	1	1	0
CAGACATGCACCAGCGCCTCGTATCGACC	545	478	267	416	551	589	543	581	559	567	304	431	257	239	332	284	211	404	485	479	450	376	402	377	522	282	481	470	432	271	0	0	1	0	0	2	11	183	1	4	57	1	23	8	3	62	376	0	0
TAACCGTCACGTCCACACCTAATCCAATCT	1820	1432	965	1264	1869	1976	1806	1805	1798	1762	1139	1626	1037	894	1080	925	776	1596	1756	1549	1792	1370	1354	1400	1985	1639	2053	1403	1269	916	47	6	4	8	7	1534	48	2141	6	10682	8411	1445	294	985	1002	31603	1394	267	10
AAAGCAACACTAAGCTCTCCACTTAAGGAC	23	27	13	40	32	42	39	21	23	35	24	33	18	14	10	16	15	29	24	20	52	28	51	24	37	97	20	22	34	23	0	0	0	0	0	0	0	0	0	0	0	0	0	0	0	4	0	0	0
CCCGCATGCACGACGCAAATTAGGAAATGT	64	86	59	82	118	114	91	86	107	97	72	88	63	41	35	46	29	88	94	75	92	69	60	77	85	84	84	97	88	48	0	0	0	0	0	0	1	0	0	0	0	0	0	0	0	4	0	0	0
TACTACACCCCCACCGAAAGCGCATTACCC	31	33	25	32	38	33	51	36	44	42	34	45	23	19	25	32	23	26	23	39	44	25	29	30	31	2	30	34	22	25	0	0	0	0	0	0	1	1	0	0	0	0	0	1	245	12	0	0	0
TACTGTTAACTCAACCAGCACAAAATTAA	1401	1208	701	1128	1556	1522	1408	1501	1386	1355	847	1193	787	743	828	719	494	1133	1407	1069	1399	1067	962	990	1498	1602	1384	1159	1051	775	1	6	1	1	0	1	18	1005	1	1	2	2	3	6	414	236	1278	164	1
CCCAACAGTCATCATTGGTCCCCCCCCGCA	21	14	11	5	21	18	17	17	21	16	9	9	3	12	13	9	9	17	11	14	16	11	10	7	12	55	28	20	11	6	0	0	0	0	0	0	0	0	0	0	0	0	0	0	0	0	0	0	0
TTCGTTGTATATAAACTACCAGCTACTATC	11	6	3	4	9	11	10	4	7	4	2	2	2	7	3	5	1	6	5	3	7	6	1	2	3	1	5	4	5	1	2	0	0	0	0	0	0	0	0	0	0	0	0	0	0	0	0	0	0
TAATCCATCACAAGTTATACAATGCTAGAA	147	126	69	115	200	191	151	188	188	179	98	184	67	72	107	90	46	174	173	164	154	124	132	155	152	156	127	108	92	81	20	59	87	16	17	23	43	177	38	0	0	0	0	0	117	29	0	0	0
TTTCCGTCGCAGAATTTTAATTAACGGACA	62	40	24	42	56	51	57	49	40	44	37	35	34	17	37	21	18	43	53	41	37	36	27	58	67	144	17	30	44	33	0	0	0	0	0	0	4	0	0	1	0	0	0	0	66	5	55	0	0
GGTTGACAGAAAAGTACGTTCAATGCATAA	82	73	35	70	90	76	87	87	68	72	56	80	46	37	51	59	22	63	82	79	92	66	76	58	87	95	23	80	72	40	0	0	0	0	0	0	0	0	0	0	0	0	0	0	0	0	3	0	0
AGCGGAGGTTCATACTCGATGTCTGCCCTC	31	31	22	41	43	47	39	40	45	27	36	50	17	23	18	20	22	39	40	30	49	27	27	29	42	81	52	35	33	23	0	0	0	0	0	0	3	0	0	0	0	0	0	0	0	0	0	0	0
CTGCGTCAAAAATACTGTAATAATATAGCA	5744	5133	3346	4746	6798	6671	6208	6344	5938	5892	3813	5097	3330	3057	3643	3212	2369	5234	5914	4891	5653	4369	4136	4491	6006	5492	7204	4886	4740	3445	10	13	13	9	8	1248	115	4844	10	28395	25604	25107	27356	25143	2366	7988	6256	23336	19
TATCCATGCAAATTTATTATGCTAAATAA	812	711	443	643	897	869	824	858	816	772	494	735	462	457	501	494	330	694	756	690	748	639	562	632	815	1331	858	699	671	480	0	0	0	0	0	877	15	655	0	1146	944	563	44	2596	1306	33436	1148	180	6
ATAACCTACCGTCTTCCATGTACCATCCCG	177	126	73	148	157	199	160	186	155	130	89	169	110	81	85	61	66	155	166	128	155	143	61	115	191	67	233	132	137	92	0	0	0	0	0	1	1	411	0	0	0	0	0	0	0	22	278	0	0
CAATCTAGGCAAAATACGCAACGCCAATTT	209	130	94	133	216	204	195	184	212	209	103	163	84	81	126	116	77	163	169	171	171	133	146	151	187	257	143	160	173	92	0	0	0	0	0	0	13	0	1	0	0	0	0	0	0	24	206	1	0
CGACATCCCTAGCCACTTAACCACTCGGAT	1034	846	502	750	1084	1069	980	992	946	965	661	849	533	530	557	491	398	798	917	796	908	727	754	631	1045	879	922	756	756	540	0	0	0	0	0	504	23	786	0	0	0	1	0	6	14	184	1729	0	0
GGTTGTCTCCGTTCGGGGGGAACCCCCGGT	33	31	19	46	36	44	39	51	35	30	24	37	39	20	13	17	19	30	37	29	34	32	29	36	45	78	70	35	38	21	0	0	0	0	0	0	0	0	0	0	0	0	0	0	69	11	0	0	0
ACGCGGAATGCGACGGAACCCCTCCTAATT	12	10	8	3	13	14	16	19	16	15	13	11	6	5	5	8	4	13	10	12	13	13	4	11	8	47	97	14	11	7	0	0	0	0	0	0	3	534	0	0	0	0	0	0	0	1	289	0	0
CTTAGGCCCCAGGTCGGACCTCACGGTCCT	325	340	179	256	365	406	361	390	339	335	215	368	210	206	201	166	129	304	334	343	353	286	249	266	434	67	294	286	276	213	2	1	0	0	0	0	4	740	0	0	1	1	0	0	0	34	1199	0	2
TCCTCCGGTAAAATACGAGATAAAACGAGA	670	594	409	549	856	881	860	837	835	756	457	636	410	382	449	440	275	660	722	560	717	583	394	510	783	703	1044	636	600	426	1	1	0	1	0	357	19	687	4	0	0	1	0	0	61	50	802	0	0
TTAAGTGGGCAGACAGTATTCAGATGTCAT	50	41	28	43	44	39	50	57	59	61	25	30	32	27	34	31	25	40	45	44	48	38	26	35	49	24	40	32	40	29	0	0	0	0	1	0	0	225	0	0	0	0	0	0	0	15	225	0	0
GCATGTCGTAAACACATAGATACAGACTCA	82	65	45	75	97	87	83	102	110	72	56	64	45	52	47	47	29	92	72	62	98	50	57	79	94	84	66	81	70	51	1	0	0	0	0	0	1	0	0	0	0	0	0	0	0	1	0	0	0
CCAGACGCATATTGTACTGCCATAGGGCCC	18	24	12	17	27	19	23	25	15	20	16	20	13	9	16	12	7	10	19	14	9	21	8	18	21	78	14	23	19	7	0	0	0	0	0	0	0	0	0	0	0	0	0	0	0	0	0	0	0
CCGTAGCAGATTGCCCTGCTCATTAAGATC	35	47	18	33	44	48	35	47	40	52	22	34	21	21	39	28	12	40	34	44	47	28	20	40	39	249	34	46	25	23	0	0	0	0	0	1	0	0	0	0	0	0	0	0	0	14	0	0	0
TGCGATTCGCGGTGCCCCAAAATCTCATGA	40	53	37	35	46	47	36	36	46	39	24	47	17	19	33	19	20	57	54	30	40	38	24	38	51	71	58	31	38	24	0	0	0	1	0	2	1	0	1	0	0	0	0	0	0	6	0	0	0
TCTAACCTGCTGGGTCGTATGCTTCGGACA	2201	1709	1118	1641	2367	2303	2202	2238	2179	2064	1250	1896	1140	1112	1367	1155	843	1904	2079	1735	2020	1585	1524	1624	2268	1846	2386	1753	1602	1117	0	3	3	2	2	810	30	1003	0	3	3	2	2	2	1125	241	1162	90	1
GTGCGAATCTCATCACCGTATCTTGAGTGA	163	147	79	151	192	206	143	162	195	175	118	180	104	102	89	97	76	127	188	126	145	131	121	127	163	80	139	138	136	108	0	0	0	0	0	0	2	0	1	0	0	1	0	0	1	31	0	0	0
ACCGATCTACTCCCCACCCAAACCCAACGA	238	210	133	212	283	244	255	279	235	255	152	229	147	142	134	149	117	215	238	230	182	195	214	224	289	292	195	204	210	148	0	1	1	0	1	1	1	13	0	0	0	0	0	0	85	15	1	43	0
CCTATGCACAATACAAGTATTATAGCCTTC	199	193	107	171	217	191	224	248	214	204	145	207	105	103	148	138	85	173	210	192	241	158	109	192	223	137	343	210	195	119	0	1	0	0	0	3	16	345	1	0	0	0	0	0	111	42	0	0	0
[truncated: 3,914 more rows]
[truncated: 70 more columns]

## Sheet: Figure_3
Figure 3a	CFU/g	d0	d1	d2	d3	d4	d5	d6	d7	d8	d9	d10
	M1	0	5607480
[truncated: 114 more rows]

## Sheet: Figure_5
		Standard Dose					High Dose
[truncated: 11 more rows]

[truncated: 6 more sheets: SupplFig_1, SupplFig_2, SupplFig_3, SupplFig_4b, SupplFig_4c, SupplFig_7]
